# Supplementary material for: Synthesis, crystal structure and Hirshfeld surface of ethyl 2-[2-(methyl­sulfan­yl)-5-oxo-4,4-diphenyl-4,5-di­hydro-1H-imidazol-1-yl]acetate (thio­phenytoin derivative)
Source: Acta Crystallogr E Crystallogr Commun. 2024 Aug 9;80(Pt 9):926–30. doi: 10.1107/S2056989024007345 (PMC11389683; doi:10.1107/S2056989024007345)
Supplement: Supplementary file 1 [file e-80-00926-sup1.cif]

##############################################################################
#                                                                            #
# This CIF contains the data in a paper accepted for publication in          #
# Acta Crystallographica Section E. It conforms to the requirements of       #
# Notes for Authors for Acta Crystallographica Section E, and has been       #
# peer reviewed under the auspices of the IUCr Commission on Journals.       #
#                                                                            #
# Full details of the Crystallographic Information File format               #
# are given in the paper "The Crystallographic Information File (CIF):       #
# a New Standard Archive File for Crystallography" by S. R. Hall, F. H.      #
# Allen and I. D. Brown [Acta Cryst. (1991), A47, 655-685].                  #
#                                                                            #
# The current version of the core CIF dictionary is obtainable from          #
# ftp://ftp.iucr.org/pub/cif_core.dic.                                       #
#                                                                            #
# Software is freely available for graphical display of the structure(s)     #
# in this CIF. For information consult the CIF software page                 #
# http://www.iucr.org/resources/cif/software.                                #
#                                                                            #
# This file may be used for bona fide research purposes within the           #
# scientific community so long as proper attribution is given to the journal # 
# article from which it was obtained.                                        #
#                                                                            #
##############################################################################
data_I
_audit_creation_method     'SHELXL-2019/3'
_chemical_name_systematic
;\
Ethyl
2-[2-(methylsulfanyl)-5-oxo-4,4-diphenyl-4,5-dihydro-1<i>H</i>-imidazol-1-yl]\
acetate
;
_chemical_name_common     ?
_chemical_formula_moiety     'C20 H20 N2 O3 S'
_chemical_formula_sum     'C20 H20 N2 O3 S'
_chemical_formula_iupac     'C20 H20 N2 O3 S'
_chemical_formula_weight     368.44
_chemical_melting_point     ?
_space_group_crystal_system     triclinic
_space_group_name_H-M_alt     'P -1'
_space_group_name_Hall     '-P 1'
loop_
    _space_group_symop_operation_xyz
    'x, y, z'
    '-x, -y, -z'
_cell_length_a     8.5473(7)
_cell_length_b     10.4653(10)
_cell_length_c     11.5360(9)
_cell_angle_alpha     88.258(7)
_cell_angle_beta     74.622(7)
_cell_angle_gamma     75.593(7)
_cell_volume     962.96(15)
_cell_formula_units_Z     2
_cell_measurement_reflns_used     3430
_cell_measurement_theta_min     3.8570
_cell_measurement_theta_max     27.3790
_cell_measurement_temperature     293(2)
_exptl_crystal_description     block
_exptl_crystal_colour     colourless
_exptl_crystal_size_max     0.570
_exptl_crystal_size_mid     0.320
_exptl_crystal_size_min     0.170
_exptl_crystal_density_diffrn     1.271
_exptl_crystal_density_meas     ?
_exptl_crystal_density_method     'not measured'
_exptl_crystal_F_000     388
_exptl_absorpt_coefficient_mu     0.189
_exptl_absorpt_correction_type     gaussian
_exptl_absorpt_process_details
;
(CrysAlisPro; Rigaku OD, 2023)
;
_exptl_absorpt_correction_T_min     0.592
_exptl_absorpt_correction_T_max     1.000
_diffrn_ambient_temperature     293(2)
_diffrn_source     ?
_diffrn_radiation_type     MoK\a
_diffrn_radiation_wavelength     0.71073
_diffrn_measurement_device_type     'SuperNova, Dual, Cu at home/near, Atlas'
_diffrn_measurement_method     '\w scans'
_diffrn_detector_area_resol_mean     ?
_diffrn_reflns_number     7781
_diffrn_reflns_av_R_equivalents     0.0189
_diffrn_reflns_av_unetI/netI     0.0326
_diffrn_reflns_theta_min     3.517
_diffrn_reflns_theta_max     29.792
_diffrn_reflns_theta_full     25.242
_diffrn_measured_fraction_theta_max     0.821
_diffrn_measured_fraction_theta_full     0.997
_diffrn_reflns_limit_h_min     -11
_diffrn_reflns_limit_h_max     11
_diffrn_reflns_limit_k_min     -12
_diffrn_reflns_limit_k_max     13
_diffrn_reflns_limit_l_min     -15
_diffrn_reflns_limit_l_max     14
_diffrn_standards_number     0
_diffrn_standards_interval_count     0
_diffrn_standards_interval_time     0
_diffrn_standards_decay_%     0
_refine_special_details     ?
_reflns_number_total     4523
_reflns_number_gt     3377
_reflns_threshold_expression     'I > 2\s(I)'
_refine_ls_structure_factor_coef     Fsqd
_refine_ls_matrix_type     full
_refine_ls_R_factor_all     0.0697
_refine_ls_R_factor_gt     0.0501
_refine_ls_wR_factor_gt     0.1215
_refine_ls_wR_factor_ref     0.1365
_refine_ls_goodness_of_fit_ref     1.088
_refine_ls_restrained_S_all     1.100
_refine_ls_number_reflns     4523
_refine_ls_number_parameters     257
_refine_ls_number_restraints     106
_refine_ls_hydrogen_treatment     constr
_refine_ls_weighting_scheme     calc
_refine_ls_weighting_details
              'w=1/[\s^2^(Fo^2^)+(0.0520P)^2^+0.2326P] where P=(Fo^2^+2Fc^2^)/3'
_atom_sites_solution_hydrogens     geom
_atom_sites_solution_primary     ?
_atom_sites_solution_secondary     ?
_refine_ls_shift/su_max     0.000
_refine_ls_shift/su_mean     0.000
_refine_diff_density_max     0.242
_refine_diff_density_min     -0.325
_refine_ls_extinction_method     none
_refine_ls_extinction_coef     .
loop_
    _atom_type_symbol
    _atom_type_description
    _atom_type_scat_dispersion_real
    _atom_type_scat_dispersion_imag
    _atom_type_scat_source
    'C' 'C' 0.0033 0.0016
                         'International Tables Vol C Tables 4.2.6.8 and 6.1.1.4'
    'H' 'H' 0.0000 0.0000
                         'International Tables Vol C Tables 4.2.6.8 and 6.1.1.4'
    'N' 'N' 0.0061 0.0033
                         'International Tables Vol C Tables 4.2.6.8 and 6.1.1.4'
    'O' 'O' 0.0106 0.0060
                         'International Tables Vol C Tables 4.2.6.8 and 6.1.1.4'
    'S' 'S' 0.1246 0.1234
                         'International Tables Vol C Tables 4.2.6.8 and 6.1.1.4'
_computing_data_collection
;
CrysAlisPro 1.171.42.90a (Rigaku OD, 2023)
;
_computing_cell_refinement
;
CrysAlisPro 1.171.42.90a (Rigaku OD, 2023)
;
_computing_data_reduction
;
CrysAlisPro 1.171.42.90a (Rigaku OD, 2023)
;
_computing_structure_solution
;
<i>SHELXT</i> (Sheldrick, 2015)
;
_computing_structure_refinement
;
<i>SHELXL2019/1</i> (L\"ubben <i>et al.</i>, 2019)
;
_computing_molecular_graphics
;
DIAMOND (Brandenburg & Putz, 2012)
;
_computing_publication_material     ?
loop_
    _atom_site_type_symbol
    _atom_site_label
    _atom_site_fract_x
    _atom_site_fract_y
    _atom_site_fract_z
    _atom_site_U_iso_or_equiv
    _atom_site_adp_type
    _atom_site_calc_flag
    _atom_site_occupancy
    _atom_site_disorder_assembly
    _atom_site_disorder_group
    C C1 0.5979(2) 0.24490(16) 0.72577(15) 0.0416(4) Uani d 1 . .
    C C2 0.6264(2) 0.23182(18) 0.85255(15) 0.0442(4) Uani d 1 . .
    C C3 0.6478(3) 0.1096(2) 0.90440(19) 0.0633(6) Uani d 1 . .
    H H3 0.639895 0.036969 0.863850 0.076 Uiso calc 1 . .
    C C4 0.6808(4) 0.0945(3) 1.0157(2) 0.0769(7) Uani d 1 . .
    H H4 0.695641 0.011916 1.049348 0.092 Uiso calc 1 . .
    C C5 0.6917(3) 0.2012(3) 1.0767(2) 0.0768(7) Uani d 1 . .
    H H5 0.714370 0.191190 1.151414 0.092 Uiso calc 1 . .
    C C6 0.6691(4) 0.3215(3) 1.0269(2) 0.0821(8) Uani d 1 . .
    H H6 0.674981 0.394015 1.068756 0.099 Uiso calc 1 . .
    C C7 0.6372(3) 0.3383(2) 0.91425(19) 0.0639(6) Uani d 1 . .
    H H7 0.623416 0.421097 0.880978 0.077 Uiso calc 1 . .
    C C8 0.4451(2) 0.19605(18) 0.72080(15) 0.0449(4) Uani d 1 . .
    C C9 0.4566(3) 0.0756(2) 0.67024(19) 0.0609(5) Uani d 1 . .
    H H9 0.561486 0.021073 0.634043 0.073 Uiso calc 1 . .
    C C10 0.3136(3) 0.0344(3) 0.6726(2) 0.0747(7) Uani d 1 . .
    H H10 0.323486 -0.046878 0.637062 0.090 Uiso calc 1 . .
    C C11 0.1604(3) 0.1110(3) 0.7260(2) 0.0785(7) Uani d 1 . .
    H H11 0.065117 0.081614 0.729605 0.094 Uiso calc 1 . .
    C C12 0.1461(3) 0.2321(3) 0.7747(3) 0.0995(10) Uani d 1 . .
    H H12 0.040598 0.285935 0.810314 0.119 Uiso calc 1 . .
    C C13 0.2884(3) 0.2752(3) 0.7712(2) 0.0787(7) Uani d 1 . .
    H H13 0.277336 0.358453 0.803302 0.094 Uiso calc 1 . .
    C C14 0.7617(2) 0.16849(17) 0.63784(15) 0.0426(4) Uani d 1 . .
    C C15 0.7038(2) 0.38504(17) 0.60131(16) 0.0437(4) Uani d 1 . .
    C C16 0.5733(3) 0.6489(2) 0.5983(2) 0.0719(6) Uani d 1 . .
    H H16A 0.470718 0.622454 0.608740 0.108 Uiso calc 1 . .
    H H16B 0.568596 0.727851 0.553355 0.108 Uiso calc 1 . .
    H H16C 0.588071 0.665361 0.675577 0.108 Uiso calc 1 . .
    C C17 0.9826(2) 0.23788(19) 0.47982(16) 0.0484(4) Uani d 1 . .
    H H17A 1.049766 0.152095 0.493094 0.058 Uiso calc 1 . .
    H H17B 1.039754 0.303695 0.491716 0.058 Uiso calc 1 . .
    C C18 0.9700(3) 0.24075(19) 0.35239(17) 0.0532(5) Uani d 1 . .
    C C19 1.1395(8) 0.2528(5) 0.1481(3) 0.0862(14) Uani d 0.741(7) A 1
    H H19A 1.075894 0.198513 0.123746 0.103 Uiso calc 0.741(7) A 1
    H H19B 1.257026 0.219412 0.106622 0.103 Uiso calc 0.741(7) A 1
    C C20 1.0784(9) 0.3934(5) 0.1203(4) 0.127(2) Uani d 0.741(7) A 1
    H H20A 0.962396 0.425004 0.162843 0.190 Uiso calc 0.741(7) A 1
    H H20B 1.090623 0.400299 0.035378 0.190 Uiso calc 0.741(7) A 1
    H H20C 1.142746 0.445500 0.144878 0.190 Uiso calc 0.741(7) A 1
    O O3 1.1147(2) 0.25222(17) 0.27909(13) 0.0738(5) Uani d 0.741(7) A 1
    C C19A 1.0825(18) 0.2742(19) 0.1595(7) 0.084(3) Uani d 0.259(7) A 2
    H H19C 0.975229 0.336314 0.165521 0.101 Uiso calc 0.259(7) A 2
    H H19D 1.083765 0.192018 0.122213 0.101 Uiso calc 0.259(7) A 2
    C C20A 1.223(2) 0.3291(17) 0.0899(9) 0.117(4) Uani d 0.259(7) A 2
    H H20D 1.202603 0.419795 0.114703 0.176 Uiso calc 0.259(7) A 2
    H H20E 1.230224 0.323440 0.005607 0.176 Uiso calc 0.259(7) A 2
    H H20F 1.326004 0.279434 0.104436 0.176 Uiso calc 0.259(7) A 2
    O O3A 1.1147(2) 0.25222(17) 0.27909(13) 0.0738(5) Uani d 0.259(7) A 2
    N N1 0.57653(19) 0.38291(14) 0.68826(13) 0.0450(3) Uani d 1 . .
    N N2 0.82123(18) 0.26296(14) 0.56738(13) 0.0453(3) Uani d 1 . .
    O O1 0.83139(17) 0.05214(12) 0.63157(12) 0.0551(3) Uani d 1 . .
    O O2 0.8505(2) 0.23180(18) 0.32206(14) 0.0776(5) Uani d 1 . .
    S S1 0.74520(7) 0.52037(5) 0.51841(5) 0.06199(18) Uani d 1 . .
loop_
    _atom_site_aniso_label
    _atom_site_aniso_U_11
    _atom_site_aniso_U_22
    _atom_site_aniso_U_33
    _atom_site_aniso_U_12
    _atom_site_aniso_U_13
    _atom_site_aniso_U_23
    C1 0.0425(9) 0.0385(9) 0.0441(9) -0.0092(7) -0.0129(7) 0.0006(7)
    C2 0.0400(9) 0.0484(10) 0.0452(9) -0.0112(7) -0.0127(7) -0.0016(7)
    C3 0.0890(16) 0.0551(12) 0.0570(12) -0.0222(11) -0.0349(11) 0.0072(9)
    C4 0.105(2) 0.0726(15) 0.0621(14) -0.0208(14) -0.0408(14) 0.0151(11)
    C5 0.0902(18) 0.0946(19) 0.0543(13) -0.0213(15) -0.0359(12) 0.0037(12)
    C6 0.110(2) 0.0796(17) 0.0719(15) -0.0264(15) -0.0445(15) -0.0138(13)
    C7 0.0821(15) 0.0544(12) 0.0632(13) -0.0175(11) -0.0319(11) -0.0033(9)
    C8 0.0445(9) 0.0531(10) 0.0407(9) -0.0151(8) -0.0154(7) 0.0068(7)
    C9 0.0598(12) 0.0613(13) 0.0682(13) -0.0255(10) -0.0180(10) -0.0009(10)
    C10 0.0823(18) 0.0812(16) 0.0827(16) -0.0451(14) -0.0372(14) 0.0096(13)
    C11 0.0690(16) 0.103(2) 0.0905(17) -0.0454(15) -0.0465(14) 0.0271(15)
    C12 0.0446(13) 0.113(2) 0.139(3) -0.0153(14) -0.0239(15) -0.011(2)
    C13 0.0483(12) 0.0789(16) 0.109(2) -0.0124(11) -0.0215(12) -0.0191(14)
    C14 0.0427(9) 0.0418(9) 0.0459(9) -0.0120(7) -0.0145(7) 0.0002(7)
    C15 0.0458(10) 0.0384(9) 0.0513(10) -0.0121(7) -0.0189(8) 0.0023(7)
    C16 0.0719(15) 0.0458(11) 0.0958(17) -0.0059(10) -0.0274(13) 0.0069(11)
    C17 0.0427(9) 0.0521(10) 0.0502(10) -0.0147(8) -0.0089(8) -0.0004(8)
    C18 0.0612(12) 0.0475(10) 0.0531(11) -0.0201(9) -0.0123(9) -0.0012(8)
    C19 0.100(3) 0.087(3) 0.055(2) -0.020(2) 0.0046(19) 0.0016(18)
    C20 0.160(5) 0.106(4) 0.087(3) -0.009(3) -0.013(3) 0.030(3)
    O3 0.0843(11) 0.0866(11) 0.0528(8) -0.0398(9) -0.0054(8) 0.0096(7)
    C19A 0.096(5) 0.094(5) 0.053(4) -0.028(4) 0.001(4) 0.002(4)
    C20A 0.119(8) 0.145(8) 0.075(6) -0.042(7) 0.003(6) 0.023(6)
    O3A 0.0843(11) 0.0866(11) 0.0528(8) -0.0398(9) -0.0054(8) 0.0096(7)
    N1 0.0456(8) 0.0386(8) 0.0510(8) -0.0081(6) -0.0158(7) 0.0022(6)
    N2 0.0427(8) 0.0409(8) 0.0508(8) -0.0112(6) -0.0090(7) 0.0014(6)
    O1 0.0547(8) 0.0396(7) 0.0646(8) -0.0063(6) -0.0097(6) 0.0000(6)
    O2 0.0765(11) 0.0972(13) 0.0711(10) -0.0292(9) -0.0318(9) -0.0105(9)
    S1 0.0646(3) 0.0443(3) 0.0763(4) -0.0191(2) -0.0135(3) 0.0125(2)
_geom_special_details
;
 All esds (except the esd in the dihedral angle between two l.s. planes)
 are estimated using the full covariance matrix.  The cell esds are taken
 into account individually in the estimation of esds in distances, angles
 and torsion angles; correlations between esds in cell parameters are only
 used when they are defined by crystal symmetry.  An approximate (isotropic)
 treatment of cell esds is used for estimating esds involving l.s. planes.
;
loop_
    _geom_bond_atom_site_label_1
    _geom_bond_atom_site_label_2
    _geom_bond_site_symmetry_2
    _geom_bond_distance
    _geom_bond_publ_flag
    C1 N1 . 1.476(2) ?
    C1 C8 . 1.531(2) ?
    C1 C14 . 1.539(2) ?
    C1 C2 . 1.542(2) ?
    C2 C7 . 1.376(3) ?
    C2 C3 . 1.387(3) ?
    C3 C4 . 1.382(3) ?
    C3 H3 . 0.9300 ?
    C4 C5 . 1.373(4) ?
    C4 H4 . 0.9300 ?
    C5 C6 . 1.359(4) ?
    C5 H5 . 0.9300 ?
    C6 C7 . 1.394(3) ?
    C6 H6 . 0.9300 ?
    C7 H7 . 0.9300 ?
    C8 C13 . 1.372(3) ?
    C8 C9 . 1.376(3) ?
    C9 C10 . 1.388(3) ?
    C9 H9 . 0.9300 ?
    C10 C11 . 1.347(4) ?
    C10 H10 . 0.9300 ?
    C11 C12 . 1.366(4) ?
    C11 H11 . 0.9300 ?
    C12 C13 . 1.390(3) ?
    C12 H12 . 0.9300 ?
    C13 H13 . 0.9300 ?
    C14 O1 . 1.210(2) ?
    C14 N2 . 1.371(2) ?
    C15 N1 . 1.274(2) ?
    C15 N2 . 1.406(2) ?
    C15 S1 . 1.7415(18) ?
    C16 S1 . 1.786(2) ?
    C16 H16A . 0.9600 ?
    C16 H16B . 0.9600 ?
    C16 H16C . 0.9600 ?
    C17 N2 . 1.445(2) ?
    C17 C18 . 1.501(3) ?
    C17 H17A . 0.9700 ?
    C17 H17B . 0.9700 ?
    C18 O2 . 1.189(2) ?
    C18 O3A . 1.331(2) ?
    C18 O3 . 1.331(2) ?
    C19 O3 . 1.470(3) ?
    C19 C20 . 1.489(5) ?
    C19 H19A . 0.9700 ?
    C19 H19B . 0.9700 ?
    C20 H20A . 0.9600 ?
    C20 H20B . 0.9600 ?
    C20 H20C . 0.9600 ?
    C19A O3A . 1.477(5) ?
    C19A C20A . 1.489(6) ?
    C19A H19C . 0.9700 ?
    C19A H19D . 0.9700 ?
    C20A H20D . 0.9600 ?
    C20A H20E . 0.9600 ?
    C20A H20F . 0.9600 ?
loop_
    _geom_angle_atom_site_label_1
    _geom_angle_atom_site_label_2
    _geom_angle_atom_site_label_3
    _geom_angle_site_symmetry_1
    _geom_angle_site_symmetry_3
    _geom_angle
    _geom_angle_publ_flag
    N1 C1 C8 . . 109.77(14) ?
    N1 C1 C14 . . 104.73(13) ?
    C8 C1 C14 . . 113.33(14) ?
    N1 C1 C2 . . 110.96(13) ?
    C8 C1 C2 . . 111.13(14) ?
    C14 C1 C2 . . 106.73(14) ?
    C7 C2 C3 . . 118.83(18) ?
    C7 C2 C1 . . 121.37(17) ?
    C3 C2 C1 . . 119.76(16) ?
    C4 C3 C2 . . 120.7(2) ?
    C4 C3 H3 . . 119.6 ?
    C2 C3 H3 . . 119.6 ?
    C5 C4 C3 . . 120.1(2) ?
    C5 C4 H4 . . 119.9 ?
    C3 C4 H4 . . 119.9 ?
    C6 C5 C4 . . 119.5(2) ?
    C6 C5 H5 . . 120.3 ?
    C4 C5 H5 . . 120.3 ?
    C5 C6 C7 . . 121.2(2) ?
    C5 C6 H6 . . 119.4 ?
    C7 C6 H6 . . 119.4 ?
    C2 C7 C6 . . 119.7(2) ?
    C2 C7 H7 . . 120.2 ?
    C6 C7 H7 . . 120.2 ?
    C13 C8 C9 . . 118.12(19) ?
    C13 C8 C1 . . 118.49(17) ?
    C9 C8 C1 . . 123.38(17) ?
    C8 C9 C10 . . 120.8(2) ?
    C8 C9 H9 . . 119.6 ?
    C10 C9 H9 . . 119.6 ?
    C11 C10 C9 . . 120.6(2) ?
    C11 C10 H10 . . 119.7 ?
    C9 C10 H10 . . 119.7 ?
    C10 C11 C12 . . 119.5(2) ?
    C10 C11 H11 . . 120.2 ?
    C12 C11 H11 . . 120.2 ?
    C11 C12 C13 . . 120.4(3) ?
    C11 C12 H12 . . 119.8 ?
    C13 C12 H12 . . 119.8 ?
    C8 C13 C12 . . 120.5(2) ?
    C8 C13 H13 . . 119.7 ?
    C12 C13 H13 . . 119.7 ?
    O1 C14 N2 . . 125.35(16) ?
    O1 C14 C1 . . 129.75(16) ?
    N2 C14 C1 . . 104.84(14) ?
    N1 C15 N2 . . 115.62(15) ?
    N1 C15 S1 . . 127.39(14) ?
    N2 C15 S1 . . 116.97(13) ?
    S1 C16 H16A . . 109.5 ?
    S1 C16 H16B . . 109.5 ?
    H16A C16 H16B . . 109.5 ?
    S1 C16 H16C . . 109.5 ?
    H16A C16 H16C . . 109.5 ?
    H16B C16 H16C . . 109.5 ?
    N2 C17 C18 . . 113.00(16) ?
    N2 C17 H17A . . 109.0 ?
    C18 C17 H17A . . 109.0 ?
    N2 C17 H17B . . 109.0 ?
    C18 C17 H17B . . 109.0 ?
    H17A C17 H17B . . 107.8 ?
    O2 C18 O3A . . 125.7(2) ?
    O2 C18 O3 . . 125.7(2) ?
    O2 C18 C17 . . 125.19(19) ?
    O3A C18 C17 . . 109.14(18) ?
    O3 C18 C17 . . 109.14(18) ?
    O3 C19 C20 . . 105.4(3) ?
    O3 C19 H19A . . 110.7 ?
    C20 C19 H19A . . 110.7 ?
    O3 C19 H19B . . 110.7 ?
    C20 C19 H19B . . 110.7 ?
    H19A C19 H19B . . 108.8 ?
    C19 C20 H20A . . 109.5 ?
    C19 C20 H20B . . 109.5 ?
    H20A C20 H20B . . 109.5 ?
    C19 C20 H20C . . 109.5 ?
    H20A C20 H20C . . 109.5 ?
    H20B C20 H20C . . 109.5 ?
    C18 O3 C19 . . 120.7(3) ?
    O3A C19A C20A . . 104.0(6) ?
    O3A C19A H19C . . 111.0 ?
    C20A C19A H19C . . 111.0 ?
    O3A C19A H19D . . 111.0 ?
    C20A C19A H19D . . 111.0 ?
    H19C C19A H19D . . 109.0 ?
    C19A C20A H20D . . 109.5 ?
    C19A C20A H20E . . 109.5 ?
    H20D C20A H20E . . 109.5 ?
    C19A C20A H20F . . 109.5 ?
    H20D C20A H20F . . 109.5 ?
    H20E C20A H20F . . 109.5 ?
    C18 O3A C19A . . 105.2(5) ?
    C15 N1 C1 . . 106.59(14) ?
    C14 N2 C15 . . 108.10(14) ?
    C14 N2 C17 . . 124.14(15) ?
    C15 N2 C17 . . 127.65(15) ?
    C15 S1 C16 . . 100.45(10) ?
loop_
    _geom_torsion_atom_site_label_1
    _geom_torsion_atom_site_label_2
    _geom_torsion_atom_site_label_3
    _geom_torsion_atom_site_label_4
    _geom_torsion_site_symmetry_1
    _geom_torsion_site_symmetry_2
    _geom_torsion_site_symmetry_3
    _geom_torsion_site_symmetry_4
    _geom_torsion
    _geom_torsion_publ_flag
    N1 C1 C2 C7 . . . . -3.0(2) ?
    C8 C1 C2 C7 . . . . -125.40(19) ?
    C14 C1 C2 C7 . . . . 110.6(2) ?
    N1 C1 C2 C3 . . . . 179.46(17) ?
    C8 C1 C2 C3 . . . . 57.0(2) ?
    C14 C1 C2 C3 . . . . -67.0(2) ?
    C7 C2 C3 C4 . . . . -0.5(3) ?
    C1 C2 C3 C4 . . . . 177.1(2) ?
    C2 C3 C4 C5 . . . . 0.4(4) ?
    C3 C4 C5 C6 . . . . 0.3(4) ?
    C4 C5 C6 C7 . . . . -0.9(4) ?
    C3 C2 C7 C6 . . . . -0.1(3) ?
    C1 C2 C7 C6 . . . . -177.7(2) ?
    C5 C6 C7 C2 . . . . 0.8(4) ?
    N1 C1 C8 C13 . . . . -47.2(2) ?
    C14 C1 C8 C13 . . . . -163.92(19) ?
    C2 C1 C8 C13 . . . . 75.9(2) ?
    N1 C1 C8 C9 . . . . 133.98(19) ?
    C14 C1 C8 C9 . . . . 17.3(2) ?
    C2 C1 C8 C9 . . . . -102.9(2) ?
    C13 C8 C9 C10 . . . . -1.4(3) ?
    C1 C8 C9 C10 . . . . 177.42(19) ?
    C8 C9 C10 C11 . . . . -0.9(4) ?
    C9 C10 C11 C12 . . . . 2.1(4) ?
    C10 C11 C12 C13 . . . . -1.1(5) ?
    C9 C8 C13 C12 . . . . 2.3(4) ?
    C1 C8 C13 C12 . . . . -176.5(2) ?
    C11 C12 C13 C8 . . . . -1.1(5) ?
    N1 C1 C14 O1 . . . . -179.47(18) ?
    C8 C1 C14 O1 . . . . -59.8(2) ?
    C2 C1 C14 O1 . . . . 62.8(2) ?
    N1 C1 C14 N2 . . . . 3.28(17) ?
    C8 C1 C14 N2 . . . . 122.90(15) ?
    C2 C1 C14 N2 . . . . -114.45(15) ?
    N2 C17 C18 O2 . . . . -17.6(3) ?
    N2 C17 C18 O3A . . . . 163.59(16) ?
    N2 C17 C18 O3 . . . . 163.59(16) ?
    O2 C18 O3 C19 . . . . -0.9(4) ?
    C17 C18 O3 C19 . . . . 177.8(2) ?
    C20 C19 O3 C18 . . . . 88.0(5) ?
    O2 C18 O3A C19A . . . . 9.4(8) ?
    C17 C18 O3A C19A . . . . -171.8(8) ?
    C20A C19A O3A C18 . . . . 162.3(12) ?
    N2 C15 N1 C1 . . . . 0.2(2) ?
    S1 C15 N1 C1 . . . . 178.45(13) ?
    C8 C1 N1 C15 . . . . -124.10(15) ?
    C14 C1 N1 C15 . . . . -2.12(18) ?
    C2 C1 N1 C15 . . . . 112.68(16) ?
    O1 C14 N2 C15 . . . . 179.40(17) ?
    C1 C14 N2 C15 . . . . -3.19(18) ?
    O1 C14 N2 C17 . . . . -4.2(3) ?
    C1 C14 N2 C17 . . . . 173.26(15) ?
    N1 C15 N2 C14 . . . . 2.1(2) ?
    S1 C15 N2 C14 . . . . -176.36(12) ?
    N1 C15 N2 C17 . . . . -174.20(16) ?
    S1 C15 N2 C17 . . . . 7.4(2) ?
    C18 C17 N2 C14 . . . . 107.66(19) ?
    C18 C17 N2 C15 . . . . -76.6(2) ?
    N1 C15 S1 C16 . . . . 4.8(2) ?
    N2 C15 S1 C16 . . . . -176.94(14) ?
loop_
    _geom_hbond_atom_site_label_D
    _geom_hbond_atom_site_label_H
    _geom_hbond_atom_site_label_A
    _geom_hbond_site_symmetry_A
    _geom_hbond_distance_DH
    _geom_hbond_distance_HA
    _geom_hbond_distance_DA
    _geom_hbond_angle_DHA
    _geom_hbond_publ_flag
    C5 H5 O2 1_556 0.93 2.63 3.502(3) 156.3 yes
    C9 H9 O1 . 0.93 2.40 3.063(3) 128.0 yes
    C11 H11 O1 1_455 0.93 2.63 3.464(3) 150.3 yes
    C17 H17A O1 2_756 0.97 2.45 3.185(2) 132.4 yes
_shelx_space_group_comment
;
The symmetry employed for this shelxl refinement is uniquely defined
by the following loop, which should always be used as a source of
symmetry information in preference to the above space-group names.
They are only intended as comments.
;
_shelx_estimated_absorpt_T_min     0.900
_shelx_estimated_absorpt_T_max     0.969
_shelx_hkl_file
;
   0   0  -2 15154.9 279.551   1
   0   0   2 14952.9 332.781   2
   0   0   3 98616.1 1640.39   2
   0   0   3 102416. 1493.50   4
   0   0  -3 102671. 1537.54   1
   0   0  -4 2915.20 123.337   1
   0   0   4 2840.80 94.9252   4
   0   0   4 2432.08 154.192   2
   0   0  -5 134610. 2071.11   1
   0   0   5 135623. 2244.03   2
   0   0   5 133733. 1978.15   4
   0   0   6 12580.2 448.878   2
   0   0  -6 12835.5 340.758   1
   0   0   6 12577.1 270.120   4
   0   0  -7 96.4575 43.4889   1
   0   0   7 74.6782 60.7129   2
   0   0   7 138.678 28.5310   4
   0   0   8 6442.68 428.680   3
   0   0   8 6156.78 169.726   4
   0   0  -8 5824.77 247.945   1
   0   0   8 6341.00 356.708   2
   0   0  -9 3410.19 190.537   1
   0   0   9 3441.40 108.667   4
   0   0 -10 943.718 106.679   1
   0   0  10 982.512 216.281   3
   0   0  11 1061.02 227.606   3
   0   0 -11 708.054 99.0361   1
   0   0  12 1004.89 245.479   3
   0   0 -12 399.105 77.5864   1
   0   0  13 486.206 198.053   3
   0  -1  13 329.160 156.541   3
   0  -1  12 866.136 235.568   3
   0  -1  11 5431.77 512.670   3
   0  -1  10 2353.20 128.809   4
   0  -1  10 2160.52 303.660   3
   0  -1   9 7430.15 513.225   3
   0   1  -9 7076.59 315.255   1
   0  -1   9 7345.79 244.158   4
   0   1  -8 190.481 59.3384   1
   0  -1   8 178.177 42.8100   4
   0  -1   7 16592.5 565.597   2
   0  -1   7 15785.4 383.124   4
   0   1  -7 16076.8 456.706   1
   0  -1   6 80.8327 51.8208   2
   0  -1   6 76.8775 32.5847   4
   0   1  -6 76.3453 42.9013   1
   0  -1   5 301.614 45.0365   4
   0  -1   5 186.750 56.5931   2
   0   1  -5 131.253 48.2376   1
   0  -1   4 2998.57 127.036   4
   0   1  -4 2954.55 131.808   4
   0   1  -4 3031.51 195.056   3
   0  -1   4 3323.11 179.114   2
   0   1  -3 441738. 6495.92   4
   0   1  -3 454285. 6672.97   3
   0   1  -2 71470.1 1114.94   4
   0   1  -2 71157.7 1214.05   3
   0  -1   2 71126.3 1110.86   4
   0   1   2 210310. 3109.47   2
   0  -1  -2 210998. 3101.61   2
   0   1   3 48185.9 898.286   2
   0  -1  -3 50018.0 897.310   2
   0   1   4 80653.0 1424.44   2
   0  -1  -4 83242.2 1241.12   1
   0   1   5 13464.9 439.916   2
   0  -1  -5 13953.5 300.797   1
   0   1   6 207.274 61.2808   2
   0  -1  -6 282.083 42.7947   1
   0  -1  -7 21673.2 463.414   1
   0   1   7 20636.8 656.745   2
   0  -1  -8 185.163 42.3224   1
   0   1   8 211.479 73.1147   2
   0   1   8 181.533 98.9843   3
   0  -1  -9 21.6203 29.7996   1
   0   1   9 53.3204 90.4003   3
   0  -1 -10 2206.78 138.295   1
   0   1  10 2186.40 290.664   3
   0   1  11 952.978 223.996   3
   0  -1 -11 859.715 85.1672   1
   0   1  12 362.668 164.603   3
   0   1  13 1341.66 276.314   3
   0  -2  13 854.046 273.350   3
   0   2 -12 1051.91 143.094   1
   0  -2  12 1112.25 271.384   3
   0   2 -11 1683.97 175.502   1
   0  -2  11 1504.12 288.944   3
   0  -2  10 7496.84 296.299   4
   0   2 -10 7283.70 354.750   1
   0  -2  10 7159.16 566.140   3
   0  -2   9 2323.13 306.784   3
   0  -2   9 2081.91 148.604   4
   0  -2   8 3385.22 185.003   4
   0  -2   8 3474.34 265.466   2
   0  -2   8 3420.95 342.375   3
   0  -2   7 13515.7 514.135   2
   0  -2   7 12839.4 382.472   4
   0   2  -7 13427.9 444.464   1
   0   2  -6 29409.9 831.846   3
   0  -2   6 27952.3 626.641   4
   0   2  -6 29310.3 700.886   1
   0  -2   6 30203.0 769.564   2
   0   2  -5 8385.19 284.388   4
   0  -2   5 8190.23 276.212   4
   0   2  -5 8181.48 379.245   3
   0  -2   5 8438.85 341.841   2
   0  -2   4 3376.25 250.377   3
   0   2  -4 3491.86 170.031   4
   0  -2   4 3319.19 159.907   4
   0   2  -4 3231.85 213.348   3
   0  -2   3 4900.26 190.921   4
   0   2  -3 5312.98 200.882   4
   0   2  -3 5032.60 247.739   3
   0  -2   3 5088.78 273.724   3
   0  -2   2 248890. 3707.61   4
   0   2  -2 251319. 3715.47   4
   0   2  -2 256410. 3839.28   3
   0  -2   1 221268. 3266.80   4
   0  -2   0 466943. 6682.83   4
   0  -2  -1 6228.72 194.572   2
   0  -2  -1 6090.94 181.469   4
   0   2   1 6026.70 177.757   4
   0   2   2 84712.8 1307.23   4
   0  -2  -2 85536.3 1317.68   4
   0  -2  -2 86549.0 1380.91   2
   0   2   2 82014.1 1396.78   2
   0  -2  -3 221.121 53.9530   2
   0   2   3 175.023 25.3490   1
   0   2   3 178.447 28.6652   4
   0   2   3 226.719 51.3899   2
   0  -2  -3 167.677 30.8433   4
   0   2   4 65.1296 32.5273   2
   0   2   4 114.870 21.7828   1
   0  -2  -4 132.347 49.5549   2
   0   2   4 182.582 27.5898   4
   0   2   5 959.886 114.405   2
   0   2   5 946.154 51.1813   1
   0   2   5 919.463 47.2605   4
   0   2   6 13997.1 499.373   2
   0   2   7 29807.7 838.432   2
   0   2   7 28808.6 885.678   3
   0  -2  -7 30288.6 822.987   2
   0   2   8 1645.13 191.404   2
   0  -2  -8 1289.20 174.743   2
   0   2   8 1378.46 202.935   3
   0   2   9 10215.7 568.384   3
   0   2  10 125.092 103.501   3
   0   2  11 424.692 156.949   3
   0   2  12 1029.66 233.204   3
   0   2  13 174.491 125.026   3
   0  -3  13-201.161 141.595   3
   0   3 -13-12.8691 42.7531   1
   0   3 -12 640.675 126.612   1
   0  -3  12 492.713 186.895   3
   0   3 -11 558.724 113.965   1
   0  -3  11 734.043 199.946   3
   0   3 -10 1147.20 154.664   1
   0  -3  10 1001.30 120.979   4
   0  -3  10 1316.24 270.111   3
   0   3  -9 9684.29 441.692   1
   0  -3   9 9986.38 387.920   4
   0  -3   8 18.9098 55.8367   2
   0  -3   8 172.856 109.427   3
   0   3  -8 48.4390 55.1262   1
   0  -3   8 66.0641 43.0426   4
   0  -3   7 832.009 100.930   4
   0   3  -7 849.985 142.288   3
   0  -3   7 909.326 131.799   2
   0  -3   7 755.744 166.364   3
   0   3  -6 6805.17 376.149   3
   0  -3   6 6861.17 338.115   2
   0  -3   6 7155.25 451.428   3
   0  -3   6 6407.85 276.760   4
   0   3  -6 6580.51 291.314   4
   0   3  -5 159041. 2558.97   4
   0   3  -5 156005. 2747.62   3
   0  -3   5 158107. 2539.73   4
   0   3  -4 309919. 4859.67   3
   0  -3   4 316023. 5000.45   3
   0   3  -4 309138. 4683.74   4
   0  -3   4 312350. 4671.44   4
   0   3  -3 35700.2 748.156   4
   0  -3   3 34310.9 730.616   4
   0   3  -3 35099.7 849.487   3
   0   3  -2 58520.3 1188.19   3
   0  -3   2 58042.2 1068.45   4
   0   3  -2 59964.2 1081.50   4
   0  -3   1 29704.2 627.562   4
   0  -3   0 277.572 52.0596   4
   0   3   0 208.400 48.6655   4
   0  -3  -1 196123. 3002.22   4
   0   3   1 201396. 2997.98   4
   0   3   2 138317. 2115.55   4
   0  -3  -2 137305. 2122.18   4
   0  -3  -2 134601. 2157.78   2
   0   3   3 100758. 1575.84   4
   0   3   3 97809.5 1708.95   2
   0  -3  -3 100955. 1678.51   2
   0  -3  -3 98128.3 1591.19   4
   0  -3  -4 23709.8 507.256   4
   0   3   4 23681.5 458.940   1
   0   3   4 23878.7 479.751   4
   0   3   4 23400.1 622.597   2
   0  -3  -4 24429.9 601.796   2
   0   3   5 1606.53 89.4260   4
   0   3   5 1661.46 77.7750   1
   0   3   5 1503.40 148.252   2
   0   3   6 7996.38 176.613   1
   0   3   6 8143.05 384.955   2
   0   3   6 8507.23 211.231   4
   0  -3  -6 8821.72 383.424   2
   0  -3  -7 9709.41 432.913   2
   0   3   7 9364.42 443.955   2
   0   3   8 13409.5 571.742   2
   0  -3  -8 12384.9 527.380   2
   0   3   8 12674.6 596.499   3
   0   3   9 407.524 147.772   3
   0  -3  -9 277.496 105.121   2
   0   3  10 56.2082 97.6314   3
   0   3  11 663.952 176.519   3
   0   3  12 747.685 195.696   3
   0   3  13 960.168 232.155   3
   0  -4  13 1081.63 289.090   3
   0   4 -13 1116.16 173.437   1
   0  -4  12 762.198 248.236   3
   0   4 -12 882.860 153.521   1
   0   4 -11 253.521 77.0769   1
   0  -4  11 61.9554 104.200   3
   0  -4  10 1922.44 180.014   4
   0  -4  10 1476.11 287.192   3
   0   4 -10 1886.35 208.222   1
   0  -4   9 1501.81 159.079   4
   0   4  -9 1674.60 198.041   1
   0  -4   9 1259.99 248.912   3
   0  -4   8 24993.4 710.249   4
   0  -4   8 27467.1 1083.00   3
   0   4  -8 25967.8 791.378   1
   0  -4   7 1916.01 192.686   2
   0   4  -7 1823.94 214.691   3
   0  -4   7 1636.03 156.203   4
   0  -4   7 1489.78 241.000   3
   0  -4   6 26433.2 965.011   3
   0   4  -6 28700.6 871.571   3
   0  -4   6 26892.3 705.438   4
   0   4  -5 11852.8 511.189   3
   0  -4   5 12362.4 426.895   4
   0  -4   4 26095.4 657.847   4
   0   4  -4 25085.3 764.730   3
   0  -4   3 126815. 2116.73   4
   0   4  -3 126358. 2128.04   4
   0   4  -3 122949. 2277.73   3
   0  -4   2 923.992 102.386   4
   0  -4   1 204436. 3187.37   4
   0   4   0 139396. 2269.72   4
   0  -4   0 140805. 2270.69   4
   0   4   1 31516.2 686.859   4
   0  -4  -1 31716.1 694.940   4
   0  -4  -2 9825.64 322.058   4
   0  -4  -2 9408.28 328.552   2
   0   4   2 10065.4 320.396   4
   0   4   3 10071.8 314.702   4
   0  -4  -3 9733.50 348.116   2
   0  -4  -3 9552.05 316.653   4
   0   4   4 53391.6 979.900   4
   0  -4  -4 53953.4 1010.15   4
   0   4   4 52477.3 1145.24   2
   0  -4  -4 54333.9 1091.09   2
   0  -4  -5 18546.5 487.641   4
   0   4   5 19905.5 625.388   2
   0   4   5 19544.6 426.926   1
   0   4   5 20651.1 466.721   4
   0  -4  -6 6627.24 333.949   2
   0   4   6 6254.89 219.895   4
   0   4   6 6573.77 182.404   1
   0   4   6 6851.95 366.371   2
   0   4   7 141.274 75.4882   2
   0  -4  -7 192.593 75.3843   2
   0   4   7 176.140 36.1273   4
   0  -4  -8 11654.8 521.235   2
   0  -4  -9 2645.67 259.187   2
   0   4   9 3023.02 312.588   3
   0   4  10 6365.70 482.641   3
   0  -4 -10 5816.91 416.777   2
   0   4  11 458.954 175.298   3
   0   4  12 462.380 170.467   3
   0   4  13 243.784 167.925   3
   0   5 -13 641.828 149.950   1
   0   5 -12 1331.81 200.625   1
   0   5 -11 269.028 101.578   1
   0  -5  10 4335.92 302.697   4
   0   5 -10 4660.01 354.845   1
   0  -5   9 73.3097 58.4676   4
   0   5  -9-24.4377 67.1507   1
   0  -5   8 10018.0 446.658   4
   0   5  -8 9639.95 453.904   4
   0   5  -8 10462.4 503.354   1
   0   5  -7 9571.85 514.856   3
   0   5  -7 9700.46 437.802   4
   0  -5   7 8691.69 404.639   4
   0   5  -6 12808.3 493.613   4
   0  -5   6 12227.3 472.672   4
   0   5  -6 11832.4 563.074   3
   0   5  -5 834.747 148.855   3
   0  -5   5 727.642 110.166   4
   0   5  -5 807.331 125.647   4
   0  -5   4 12009.4 445.110   4
   0   5  -4 10951.6 506.638   3
   0  -5   3 15265.6 506.968   4
   0   5  -3 16478.0 611.920   3
   0  -5   2 41738.8 936.867   4
   0  -5   1 23.5901 43.2774   4
   0  -5   0 568.944 106.276   4
   0   5   1 1256.91 125.561   4
   0  -5  -1 846.894 108.141   4
   0  -5  -2 52417.5 1072.61   4
   0   5   2 53021.3 1060.53   4
   0  -5  -2 53981.9 1071.71   2
   0  -5  -3 13920.3 439.492   4
   0   5   3 13611.3 424.056   4
   0  -5  -3 13911.2 449.160   2
   0  -5  -4 65865.5 1251.74   4
   0   5   4 64734.8 1216.78   4
   0  -5  -5 102.788 52.3643   4
   0   5   5 78.9550 39.2226   4
   0   5   5 95.7096 36.7719   1
   0   5   6 2410.18 229.109   2
   0  -5  -6 2640.96 176.961   4
   0   5   6 2672.72 161.428   4
   0   5   6 2578.70 132.601   1
   0  -5  -6 2699.36 215.902   2
   0  -5  -7 459.347 118.054   2
   0   5   7 528.769 118.035   2
   0   5   7 466.294 65.6505   4
   0   5   7 539.728 45.8186   1
   0  -5  -8 1198.72 174.473   2
   0   5   8 957.321 83.6535   4
   0  -5  -9 571.978 140.440   2
   0   5  10 2246.20 292.086   3
   0  -5 -10 1635.07 226.395   2
   0   5  11 539.769 163.217   3
   0   5  12 153.262 116.200   3
   0   5  13-69.6054 111.348   3
   0   6 -13 94.1535 69.3182   1
   0   6 -12 518.075 135.276   1
   0   6 -11 1334.53 209.162   1
   0   6 -10 2031.81 250.562   1
   0   6  -9 3923.66 334.644   1
   0   6  -8 84.4980 81.6528   4
   0  -6   7 32837.7 932.979   4
   0   6  -7 32954.3 950.380   4
   0  -6   6 1384.74 171.797   4
   0   6  -6 1735.79 222.663   3
   0  -6   5 1525.12 170.786   4
   0   6  -5 1288.14 168.089   4
   0   6  -5 1214.53 180.268   3
   0   6  -4 1257.26 156.407   4
   0   6  -4 1137.37 174.413   3
   0  -6   4 1033.91 138.708   4
   0   6  -3 5390.85 367.344   3
   0  -6   3 5295.27 307.813   4
   0  -6   2 108078. 1995.83   4
   0  -6   1 10405.7 425.043   4
   0   6   0 42906.6 991.683   4
   0  -6   0 42310.9 989.497   4
   0   6   1 7542.48 345.855   4
   0  -6  -1 8112.94 361.964   4
   0  -6  -2 5781.11 289.717   2
   0   6   2 5953.86 297.693   4
   0  -6  -2 5920.62 304.972   4
   0  -6  -3 7180.07 334.922   4
   0   6   3 7178.04 325.258   4
   0  -6  -4 1110.68 132.222   4
   0   6   4 1150.78 127.158   4
   0  -6  -5 1110.71 131.373   4
   0   6   5 1114.51 123.055   4
   0  -6  -5 970.985 133.852   2
   0  -6  -6 641.467 106.581   4
   0  -6  -6 755.514 136.427   2
   0   6   6 816.496 108.774   4
   0   6   6 604.144 79.3205   1
   0  -6  -7 1267.91 172.519   2
   0   6   7 1638.15 137.154   4
   0  -6  -7 1305.63 137.111   4
   0   6   7 1547.53 100.266   1
   0  -6  -8 1962.55 222.116   2
   0   6   8 2105.36 145.334   4
   0  -6  -9 136.857 94.6049   2
   0  -6 -10-4.91960 76.1872   2
   0   6  10 78.2371 89.0770   3
   0   6  11 979.578 218.440   3
   0  -6 -11 931.853 188.815   2
   0   6  12 595.532 178.979   3
   0   7 -13 46.5033 72.5523   1
   0   7 -12 949.966 203.344   1
   0   7 -11 384.996 137.509   1
   0   7 -10 817.536 176.970   1
   0   7  -9-45.8556 79.1335   4
   0   7  -9-43.8891 88.2450   1
   0   7  -8 392.004 121.517   4
   0   7  -7 2463.99 255.767   4
   0   7  -6 14049.7 602.038   4
   0   7  -6 13713.1 662.032   3
   0   7  -5 34345.6 1093.46   3
   0   7  -5 35132.5 998.743   4
   0   7  -4 7284.13 459.710   3
   0   7  -4 7589.95 408.832   4
   0   7  -3 8.74563 58.1521   3
   0  -7   3 133.494 55.4317   4
   0   7  -3 94.2439 84.8138   4
   0   7  -2-111.212 79.2178   4
   0  -7   2-57.1989 56.1743   4
   0   7  -1 7889.22 396.134   4
   0  -7   1 8388.21 409.729   4
   0  -7   0 60952.9 1343.39   4
   0   7   0 61401.5 1342.94   4
   0   7   1 7435.68 376.395   4
   0  -7  -1 8370.33 398.671   4
   0  -7  -2 4084.20 277.131   4
   0   7   2 4081.41 267.992   4
   0   7   3 3026.90 226.806   4
   0  -7  -3 2629.10 220.575   4
   0  -7  -4 6605.43 347.744   2
   0  -7  -4 6834.29 361.259   4
   0   7   4 6750.41 341.887   4
   0  -7  -5 1547.95 169.791   4
   0   7   5 1631.08 166.225   4
   0  -7  -5 1508.91 167.180   2
   0  -7  -6-42.9606 67.0667   2
   0   7   6-1.35394 34.2946   1
   0  -7  -6 23.4162 45.4934   4
   0   7   6 18.8980 45.7828   4
   0   7   7 514.447 71.4790   1
   0  -7  -7 428.093 90.0161   4
   0  -7  -7 466.872 121.079   2
   0   7   7 667.604 104.026   4
   0   7   8 1658.98 148.351   4
   0  -7  -8 1849.93 224.188   2
   0  -7  -9 2341.59 262.749   2
   0  -7 -10 1039.26 190.309   2
   0  -7 -11-27.2362 78.9855   2
   0   7  11 44.3864 90.5026   3
   0   7  12 29.7826 81.9576   3
   0   8 -12 561.341 174.336   1
   0   8 -11 1562.90 252.094   1
   0   8 -10 423.140 130.227   1
   0   8  -9 3290.98 321.116   4
   0   8  -9 2974.94 324.397   1
   0   8  -8 2668.70 290.306   4
   0   8  -7 546.576 139.629   4
   0   8  -6 81.1244 76.4692   4
   0   8  -5 5733.50 432.603   3
   0   8  -5 5677.31 388.969   4
   0   8  -4 7463.38 490.987   3
   0   8  -4 8470.14 462.822   4
   0   8  -3 19510.6 807.141   3
   0   8  -3 19467.0 718.832   4
   0   8  -2 25731.9 834.715   4
   0   8  -1 18105.5 672.347   4
   0   8   0 24144.6 782.685   4
   0   8   1 1635.98 194.467   4
   0  -8  -1 1629.61 192.965   4
   0   8   2 19904.0 686.938   4
   0  -8  -2 20406.9 710.262   4
   0  -8  -3 75.3004 61.8827   2
   0  -8  -3 23.9578 52.8393   4
   0   8   3 19.4020 63.0566   4
   0   8   4 80.1985 54.5062   4
   0  -8  -4 3.85327 57.1102   4
   0  -8  -5 1652.11 185.752   2
   0  -8  -5 1597.09 189.142   4
   0   8   5 1542.06 176.131   4
   0   8   6 894.102 115.642   1
   0  -8  -6 716.890 131.647   4
   0  -8  -6 980.925 159.811   2
   0   8   6 825.670 131.165   4
   0   8   7 5698.51 320.487   4
   0  -8  -7 6104.94 385.162   2
   0   8   8 1363.60 149.933   4
   0  -8  -8 1258.81 187.896   2
   0  -8  -9 588.242 143.388   2
   0  -8 -10 44.7611 90.2984   2
   0   8  11 35.4172 100.306   3
   0  -8 -11 115.024 93.8971   2
   0   9 -11 1361.30 244.161   1
   0   9 -10 1677.40 269.329   1
   0   9  -9 1227.52 212.886   4
   0   9  -9 1420.49 237.775   1
   0   9  -8 2037.50 266.293   4
   0   9  -7 1942.02 257.959   4
   0   9  -6 4328.89 369.781   4
   0   9  -5-55.4401 84.0968   4
   0   9  -4 7.17629 52.3007   3
   0   9  -4 22.4137 78.7374   4
   0   9  -3 317.950 125.217   4
   0   9  -3 331.209 121.146   3
   0   9  -2 2811.31 271.670   4
   0   9  -1 16544.8 679.788   4
   0   9   0 1445.31 199.234   4
   0  -9  -1 8385.80 418.494   2
   0   9   1 8879.76 476.756   4
   0  -9  -2 2049.70 204.422   2
   0   9   2 1642.87 205.082   4
   0   9   3 1073.79 173.036   4
   0  -9  -3 1226.74 166.938   2
   0  -9  -4 828.587 130.992   2
   0   9   4 923.837 151.308   4
   0  -9  -5 510.539 115.232   2
   0   9   5 545.591 110.041   4
   0  -9  -6 490.195 116.171   2
   0   9   6 573.524 124.971   4
   0   9   7 15.9077 47.7304   4
   0  -9  -7 19.9844 69.2660   2
   0  -9  -8 190.616 99.9647   2
   0  -9  -9 577.173 148.118   2
   0  -9 -10 300.198 112.810   2
   0  -9 -11 9.37098 78.2294   2
   0   9  11 151.536 108.512   3
   0  10  -9 352.063 132.371   1
   0  10  -9 258.326 122.713   4
   0  10  -8 435.427 169.546   4
   0  10  -8 87.0747 111.670   1
   0  10  -7 4.28311 73.7357   4
   0  10  -6 2129.28 274.427   4
   0  10  -5 4016.24 370.053   4
   0  10  -4 5229.06 413.165   4
   0  10  -3 678.669 153.725   4
   0  10  -2 1867.99 239.354   4
   0  10  -1 4118.83 349.609   4
   0  10   0 2008.47 244.446   4
   0  10   1 68.3882 76.7203   4
   0 -10  -1 10.9654 69.8221   2
   0 -10  -2 8230.10 424.827   2
   0  10   2 8356.43 486.657   4
   0 -10  -3 39.6510 53.5653   2
   0  10   3 108.808 81.6591   4
   0  10   4 55.0447 74.8845   4
   0 -10  -4 192.884 77.5321   2
   0 -10  -5 48.0221 69.5371   2
   0  10   5-15.8299 67.0899   4
   0 -10  -6 1039.52 168.629   2
   0  10   6 888.341 158.681   4
   0 -10  -7-44.0853 79.1548   2
   0  10   7-31.2585 57.9811   4
   0 -10  -8 164.408 86.6678   2
   0 -10  -9 159.099 110.310   2
   0 -10 -10 197.409 112.579   2
   0  11  -8 2499.00 329.253   4
   0  11  -7 1577.57 255.527   4
   0  11  -6 1384.62 231.273   4
   0  11  -5 1630.36 249.001   4
   0  11  -4 763.831 183.960   4
   0  11  -3 1216.91 209.910   4
   0  11  -2 103.621 87.0643   4
   0  11  -1 16.9161 79.4301   4
   0  11   0 329.218 124.424   4
   0  11   1 205.528 110.352   4
   0 -11  -1 76.8128 50.9025   2
   0 -11  -2 111.391 72.5450   2
   0  11   2-43.5849 70.7717   4
   0 -11  -3 80.7182 64.4702   2
   0  11   3 111.832 75.1726   4
   0  11   4 272.579 110.953   4
   0 -11  -4 324.604 96.7077   2
   0 -11  -5 80.2037 61.8265   2
   0  11   5 54.8989 60.6920   4
   0  11   6 270.282 101.978   4
   0 -11  -6 310.762 105.339   2
   0 -11  -7 5.50315 57.3720   2
   0  12  -5 1373.72 246.157   4
   0  12  -4 221.295 133.350   4
   0  12  -3 805.563 184.952   4
   0  12  -2 121.781 95.2383   4
   0  12  -1-159.686 118.366   4
   0 -12   0 1105.42 167.918   2
   0  12   0 1061.40 204.485   4
   0  12   1 113.553 96.0489   4
   0 -12  -1 23.7859 62.0949   2
   0  12   2 220.337 104.842   4
   0  12   3 245.340 115.834   4
   0  12   4-44.1982 94.4639   4
   0  12   5 728.784 164.623   4
   0  12   6 294.901 111.967   4
   0  13   0 395.865 134.669   4
   0  13   1 100.823 82.7912   4
   0  13   2 42.8536 89.0631   4
   0  13   3 0.57783 79.1394   4
   0  13   4 105.691 98.0654   4
   0  13   5-102.622 107.259   4
  -1  13   3 1271.16 238.281   4
  -1  13   2 550.122 154.762   1
  -1  13   1 761.710 181.103   1
  -1  13   0-54.5738 71.5197   1
  -1  13  -1 341.091 145.543   1
  -1  12   5 366.783 134.243   4
  -1  12   4 893.333 184.322   4
   1 -12  -4 649.293 150.649   2
  -1  12   3 1206.24 194.475   1
  -1  12   3 1329.60 227.883   4
   1 -12  -3 1192.31 197.901   2
  -1  12   2 3250.74 350.560   4
   1 -12  -2 2797.24 288.541   2
  -1  12   2 2476.59 280.348   1
   1 -12  -1 499.695 132.179   2
  -1  12   1 791.608 159.726   1
   1 -12   0-64.0504 78.8430   2
  -1  12   0 13.2337 85.3508   4
  -1  12   0 81.6744 87.8732   1
  -1  12  -1 449.799 152.336   4
  -1  12  -1 216.695 122.705   1
  -1  12  -2 1692.87 257.286   1
  -1  12  -2 1459.69 242.087   4
  -1  12  -3 1129.06 219.614   1
  -1  12  -3 1327.58 239.076   4
  -1  12  -4 1036.98 212.405   1
  -1  12  -4 1031.72 217.003   4
   1 -11  -8-8.90336 65.8703   2
   1 -11  -7 353.953 114.964   2
   1 -11  -6 1.83707 75.8681   2
  -1  11   5 215.571 98.0860   4
   1 -11  -5-28.6136 77.4348   2
   1 -11  -4 1001.24 180.168   2
  -1  11   4 1067.25 172.842   1
  -1  11   4 702.328 162.432   4
  -1  11   3 1423.21 228.469   4
  -1  11   3 1413.05 201.037   1
   1 -11  -3 1215.56 190.573   2
   1 -11  -2 964.165 168.331   2
  -1  11   2 1040.97 198.779   4
  -1  11   1 851.000 175.281   4
   1 -11  -1 812.714 157.121   2
  -1  11   0 423.231 133.119   4
  -1  11  -1 298.732 121.650   4
  -1  11  -2 1493.49 245.930   4
  -1  11  -3 2583.80 316.429   4
  -1  11  -4 1848.23 264.778   4
  -1  11  -4 1693.37 255.563   1
  -1  11  -5 948.862 206.363   1
  -1  11  -5 1087.59 218.867   4
  -1  11  -6 915.049 209.560   1
  -1  11  -6 442.498 151.194   4
  -1  11  -7 362.547 134.021   4
  -1  11  -7 735.014 194.227   1
   1 -10  -9 254.507 114.416   2
   1 -10  -8 359.364 126.790   2
   1 -10  -7 1130.58 193.240   2
  -1  10   6 1008.25 167.889   4
   1 -10  -6 1102.98 191.344   2
  -1  10   5 2203.05 246.742   4
   1 -10  -5 2252.99 253.784   2
  -1  10   5 2227.71 211.230   1
  -1  10   4 1568.71 217.887   4
   1 -10  -4 1352.24 194.023   2
  -1  10   4 1260.56 169.724   1
  -1  10   3 308.352 112.181   4
   1 -10  -3 192.842 84.2699   2
  -1  10   2 792.461 161.491   4
   1 -10  -2 1024.82 173.856   2
   1 -10  -1-83.9997 86.4278   2
  -1  10   1 77.3125 73.8670   4
  -1  10   0 4511.19 372.991   4
  -1  10  -1 3426.24 327.985   4
  -1  10  -2 2290.50 273.436   4
  -1  10  -3 6404.35 459.712   4
  -1  10  -4 3890.78 369.231   4
  -1  10  -5 5787.67 457.632   4
  -1  10  -5 5705.15 450.125   1
  -1  10  -6 1890.06 265.862   4
  -1  10  -6 1700.21 264.592   1
  -1  10  -7 360.896 130.585   1
  -1  10  -7 273.925 109.550   4
  -1  10  -8-168.985 118.134   1
  -1  10  -9 937.718 205.436   1
   1  -9 -10 881.458 189.626   2
   1  -9  -9 461.788 134.051   2
   1  -9  -8 188.431 106.301   2
   1  -9  -7 3251.98 314.351   2
   1  -9  -6 2048.10 242.432   2
  -1   9   6 1893.19 204.391   4
  -1   9   5 466.661 116.944   4
  -1   9   5 285.854 82.0923   1
   1  -9  -5 598.557 135.939   2
   1  -9  -4 2421.85 249.654   2
  -1   9   4 2722.02 260.870   4
   1  -9  -3 1647.19 205.137   2
  -1   9   3 1871.79 222.267   4
  -1   9   2 11001.7 546.585   4
   1  -9  -2 10479.9 517.413   2
  -1   9   1 13203.3 603.978   4
  -1   9   0 1794.51 232.817   4
  -1   9  -1 157.988 95.2682   4
  -1   9  -2 1339.56 201.384   4
  -1   9  -3-17.0554 90.7505   4
  -1   9  -4 8484.06 510.686   4
  -1   9  -5 3881.06 355.493   4
  -1   9  -6 6559.03 468.722   4
  -1   9  -6 6541.20 467.611   1
  -1   9  -7 301.762 133.069   1
  -1   9  -7 361.925 136.482   4
  -1   9  -8-12.9588 74.8830   1
  -1   9  -9 1129.37 217.557   1
  -1   9 -10 91.5335 85.5844   1
   1  -8 -11 43.5611 71.0486   2
   1  -8 -10 643.321 158.269   2
   1  -8  -9 744.183 168.780   2
   1  -8  -8 14.1965 67.9731   2
   1  -8  -7 529.797 132.129   2
  -1   8   6 4885.06 244.868   1
   1  -8  -6 4311.87 303.474   4
   1  -8  -6 4750.97 358.158   2
  -1   8   6 4917.49 309.300   4
  -1   8   5 263.032 68.2085   1
   1  -8  -5 363.780 93.7669   4
   1  -8  -5 355.296 102.621   2
  -1   8   5 571.251 118.730   4
  -1   8   4-45.7622 71.7098   4
   1  -8  -4 11.8354 65.3334   2
   1  -8  -4-4.65059 54.5628   4
   1  -8  -3 3797.55 297.006   2
   1  -8  -3 4179.81 300.941   4
  -1   8   3 4131.14 299.132   4
   1  -8  -2 608.048 126.459   2
   1  -8  -2 656.801 129.845   4
  -1   8   2 838.257 145.511   4
  -1   8   1 36433.8 1022.95   4
  -1   8   0 1190.15 177.104   4
  -1   8  -1 7485.96 426.335   4
  -1   8  -2 3407.40 293.751   4
  -1   8  -3-56.4173 90.4791   4
  -1   8  -4 45.4131 66.1177   4
  -1   8  -4-12.1233 70.7312   3
  -1   8  -5 3256.04 304.899   4
  -1   8  -6 3796.84 337.717   1
  -1   8  -6 4543.21 363.317   4
  -1   8  -7 68.8614 85.8485   1
  -1   8  -7 173.059 99.8998   4
  -1   8  -8 686.015 162.602   1
  -1   8  -9 1674.00 249.258   1
  -1   8 -10 100.429 103.844   1
  -1   8 -11 46.3654 72.7782   1
  -1   8 -12-11.1946 83.0845   1
   1  -7 -11 470.836 152.569   2
   1  -7 -10 643.202 173.655   2
   1  -7  -9-28.4614 68.5570   2
   1  -7  -8 351.032 118.602   2
   1  -7  -7 6274.56 411.524   2
   1  -7  -7 5978.45 318.718   4
   1  -7  -6 3.01676 48.8059   4
   1  -7  -6 11.9068 76.7116   2
  -1   7   6-16.9911 30.0906   1
  -1   7   6 44.1653 41.9032   4
  -1   7   5 10537.5 370.938   1
  -1   7   5 10505.0 441.351   4
   1  -7  -5 10987.1 509.248   2
   1  -7  -5 10108.5 438.500   4
   1  -7  -4 9808.88 431.906   4
  -1   7   4 9756.41 429.818   4
   1  -7  -4 9975.05 473.155   2
   1  -7  -3 2194.03 200.468   4
  -1   7   3 2298.77 206.255   4
   1  -7  -3 2299.33 221.746   2
   1  -7  -2 1513.95 178.148   2
  -1   7   2 1645.33 183.856   4
   1  -7  -2 1913.87 186.811   4
  -1   7   1 293.536 99.9519   4
   1  -7  -1 449.975 102.334   4
  -1   7   0 21565.1 707.616   4
   1  -7   0 21672.0 697.937   4
  -1   7  -1 34734.1 958.738   4
   1  -7   1 36633.7 965.371   4
   1  -7   2 11540.4 499.717   4
  -1   7  -2 11639.8 510.822   4
  -1   7  -3 2178.11 222.770   4
  -1   7  -4 359.218 107.547   4
  -1   7  -5 154.761 97.4379   4
  -1   7  -5 229.951 109.227   3
  -1   7  -6 1117.74 179.175   4
  -1   7  -6 1467.80 211.474   1
  -1   7  -7 2357.10 252.930   4
  -1   7  -7 2102.96 251.012   1
  -1   7  -8 590.785 139.471   1
  -1   7  -9 17.8216 85.9003   1
  -1   7 -10 637.240 153.375   1
  -1   7 -11 469.362 139.052   1
  -1   7 -12 211.359 113.701   1
  -1   7 -13 185.257 117.552   1
   1  -6 -12-94.0112 111.519   2
   1  -6 -11 86.1568 95.1441   2
  -1   6  11 84.0824 79.7988   3
   1  -6 -10 556.398 160.978   2
   1  -6  -9 3100.14 310.861   2
   1  -6  -8 13705.8 627.115   2
   1  -6  -7 1951.47 159.368   4
   1  -6  -7 2047.36 232.549   2
  -1   6   6 2758.50 132.433   1
  -1   6   6 2738.18 188.036   4
  -1   6   6 2514.27 131.037   1
   1  -6  -6 2582.59 189.436   4
   1  -6  -6 2541.75 242.220   2
  -1   6   5 1367.11 143.665   4
  -1   6   5 1303.37 107.543   1
   1  -6  -5 1412.25 177.112   2
   1  -6  -5 1307.80 136.523   4
  -1   6   4 1029.68 129.908   4
   1  -6  -4 846.133 114.156   4
   1  -6  -4 956.286 144.320   2
  -1   6   3 2515.02 198.912   4
   1  -6  -3 2479.89 216.476   2
   1  -6  -3 2558.81 195.848   4
   1  -6  -2 2216.31 184.070   4
  -1   6   2 2306.88 190.944   4
   1  -6  -1 7099.90 340.139   4
  -1   6   1 7017.85 344.069   4
   1  -6   0 84338.9 1635.10   4
  -1   6   0 84037.8 1648.25   4
   1  -6   1 85364.8 1625.31   4
  -1   6  -1 77689.8 1610.28   4
   1  -6   2 2723.58 219.409   4
   1  -6   3 245.589 72.6152   4
  -1   6  -4 3041.71 249.207   4
  -1   6  -4 2835.05 296.059   3
   1  -6   4 3002.18 239.115   4
  -1   6  -5 1485.93 183.567   4
   1  -6   5 1404.17 168.268   4
  -1   6  -5 1116.84 191.263   3
  -1   6  -6 16994.5 771.568   3
  -1   6  -6 16186.0 645.415   1
  -1   6  -6 16845.9 643.875   4
   1  -6   6 16703.6 622.668   4
  -1   6  -7 4777.04 340.919   4
  -1   6  -7 4606.39 345.906   1
  -1   6  -8 3548.03 309.398   1
  -1   6  -9 1195.28 200.374   1
  -1   6 -10 734.161 168.045   1
  -1   6 -11 152.734 105.404   1
  -1   6 -12 215.869 106.080   1
  -1   6 -13 618.940 170.180   1
  -1   6 -14-0.55627 64.2762   1
  -1   5  12 259.737 151.884   3
  -1   5  11 51.8498 107.471   3
   1  -5 -11-31.0776 78.8121   2
   1  -5 -10 3217.62 323.955   2
   1  -5  -9-29.6374 94.4261   2
   1  -5  -8 5784.87 389.018   2
   1  -5  -7 22824.7 541.530   4
   1  -5  -7 24801.6 805.585   2
   1  -5  -6 18916.0 510.684   4
   1  -5  -6 21043.4 697.389   2
  -1   5   5 4144.30 217.367   4
   1  -5  -5 3878.04 209.486   4
  -1   5   5 4062.33 159.510   1
   1  -5  -5 4218.23 285.589   2
  -1   5   4 3220.00 195.286   4
   1  -5  -4 3347.71 197.522   4
   1  -5  -4 3184.09 240.340   2
  -1   5   3 7153.86 307.557   4
   1  -5  -3 7077.78 299.815   4
   1  -5  -2 18174.3 523.655   4
  -1   5   2 18060.5 529.336   4
   1  -5  -1 1311.81 131.597   4
  -1   5   1 1432.39 144.989   4
  -1   5   0 3860.32 236.110   4
   1  -5   0 3787.74 228.341   4
   1  -5   1 36820.3 870.793   4
   1  -5   2 9836.28 398.150   4
   1  -5   3 3410.19 231.108   4
   1  -5   4 8593.25 381.515   4
  -1   5  -4 7894.70 468.720   3
  -1   5  -4 7849.09 380.469   4
   1  -5   5 1058.29 137.720   4
  -1   5  -5 811.432 157.438   3
  -1   5  -5 803.808 128.598   4
  -1   5  -6 2462.07 228.164   1
  -1   5  -6 2334.93 215.091   4
   1  -5   6 2389.49 206.128   4
  -1   5  -6 2510.38 275.613   3
   1  -5   7 2682.32 227.215   4
  -1   5  -7 2944.44 260.483   1
  -1   5  -7 2741.71 292.685   3
  -1   5  -8 458.205 130.268   1
   1  -5   8 440.094 101.033   4
   1  -5   9 3670.35 279.111   4
  -1   5  -9 3349.31 299.127   1
  -1   5 -10 1406.36 206.282   1
  -1   5 -11 284.688 115.121   1
  -1   5 -12-42.1035 62.6549   1
  -1   5 -13 288.497 115.170   1
  -1   5 -14 1964.34 262.042   1
  -1   4  12 721.590 203.679   3
  -1   4  11-50.4473 122.711   3
   1  -4 -11-307.828 128.686   2
   1  -4 -10 1376.27 206.697   2
   1  -4  -9 13946.0 647.079   2
   1  -4  -8 1555.04 201.078   2
   1  -4  -7 752.307 132.512   2
   1  -4  -6 8109.55 400.855   2
   1  -4  -6 7285.32 243.258   4
  -1   4   6 7763.89 436.287   2
  -1   4   5 3636.43 280.376   2
   1  -4  -5 3045.92 157.835   4
  -1   4   5 3312.79 108.012   1
  -1   4   5 3423.44 103.533   1
  -1   4   5 3522.27 169.547   4
   1  -4  -5 3174.89 235.574   2
   1  -4  -4 61755.8 1124.34   4
  -1   4   4 64223.0 1135.97   4
  -1   4   4 62052.7 1030.73   1
   1  -4  -3 19522.2 493.243   4
  -1   4   3 20116.9 504.693   4
   1  -4  -2 46297.1 997.537   2
   1  -4  -2 44184.1 892.881   4
  -1   4   2 45697.7 910.470   4
   1  -4  -1 8413.13 307.598   4
  -1   4   1 9037.31 329.333   4
  -1   4   0 55855.2 1108.04   4
   1  -4   0 57441.7 1104.31   4
   1  -4   1 33552.5 766.500   4
   1  -4   2 8262.27 335.435   4
   1  -4   3 41134.0 916.001   4
   1  -4   4 564.154 89.5350   4
  -1   4  -4-24.3093 101.890   3
   1  -4   5 23771.7 664.843   4
  -1   4  -5 23238.1 820.420   3
  -1   4  -6 27636.0 784.843   1
   1  -4   6 27162.1 740.551   4
  -1   4  -6 27483.2 914.676   3
  -1   4  -7 9319.16 520.113   3
   1  -4   7 8925.18 392.607   4
  -1   4  -7 8981.87 429.540   1
   1  -4   8 39720.6 977.487   4
  -1   4  -8 40968.1 1066.78   1
   1  -4   9 8674.57 404.851   4
  -1   4  -9 8908.35 455.521   1
  -1   4 -10 2907.80 267.195   1
   1  -4  10 2741.30 226.985   4
  -1   4 -11 3051.17 285.250   1
  -1   4 -12 94.0957 82.5206   1
  -1   4 -13 1491.92 210.563   1
  -1   4 -14 244.890 113.343   1
  -1   3  13 984.566 253.933   3
  -1   3  12 205.984 121.651   3
  -1   3  11 86.7373 109.321   3
  -1   3  10 7705.06 542.210   3
   1  -3 -10 7528.15 479.422   2
   1  -3  -9 110.686 91.9134   2
   1  -3  -8 4797.85 339.294   2
  -1   3   7 1715.45 206.693   2
   1  -3  -7 1743.10 189.197   2
   1  -3  -6 197.194 66.5199   2
  -1   3   6 110.603 63.3150   2
   1  -3  -5 20315.0 417.476   4
  -1   3   5 20989.0 677.938   2
  -1   3   4 14732.7 532.656   2
   1  -3  -4 15182.6 354.190   4
  -1   3   4 15506.2 361.575   4
  -1   3   4 15289.9 276.388   1
  -1   3   3 42518.6 805.334   4
   1  -3  -3 43164.0 948.606   2
  -1   3   3 44924.8 740.468   1
   1  -3  -3 43792.9 798.445   4
  -1   3   2 906.198 83.0535   4
   1  -3  -2 783.959 76.4393   4
   1  -3  -2 945.335 107.984   2
   1  -3  -1 19352.3 460.088   4
  -1   3   1 19177.7 469.021   4
   1  -3   0 21551.7 520.120   4
  -1   3   0 22784.0 532.930   4
   1  -3   1 99283.8 1674.14   4
   1  -3   2 25263.5 606.389   4
   1  -3   3 5550.38 251.918   4
  -1   3  -4 582.027 122.593   3
   1  -3   4 431.524 74.7333   4
  -1   3  -4 610.196 92.3008   4
   1  -3   5 23691.4 625.562   4
  -1   3  -5 24177.5 791.492   3
  -1   3  -6 1762.60 209.126   3
   1  -3   6 2229.62 174.266   4
   1  -3   7 22878.9 637.362   4
  -1   3  -7 23534.6 825.328   3
  -1   3  -7 23625.5 699.423   1
   1  -3   7 24332.4 957.130   3
  -1   3  -8 32621.8 1028.96   3
   1  -3   8 31153.7 1169.74   3
   1  -3   8 31283.6 790.468   4
  -1   3  -8 32058.2 869.509   1
   1  -3   9 27.9296 43.3479   4
   1  -3   9 25.8796 126.668   3
  -1   3  -9 134.636 81.1558   1
   1  -3  10 209.361 71.5567   4
   1  -3  10 5.69130 167.093   3
  -1   3 -10 60.9915 68.0212   1
  -1   3 -11 958.630 152.675   1
   1  -3  11 692.088 109.072   4
   1  -3  11 623.406 184.463   3
   1  -3  12 664.890 197.591   3
  -1   3 -12 279.867 99.9021   1
   1  -3  13-154.481 187.402   3
  -1   3 -13 54.2856 57.1958   1
  -1   2  13 754.273 214.458   3
  -1   2  12 2159.99 330.764   3
  -1   2  11 1730.17 281.415   3
   1  -2 -10 39.2317 88.5646   2
  -1   2  10 48.3139 102.422   3
   1  -2  -9 656.064 149.118   2
  -1   2   9 1024.68 197.100   3
   1  -2  -8 22655.1 764.042   2
  -1   2   7 19479.2 692.041   2
   1  -2  -7 19894.2 667.292   2
  -1   2   6 6585.31 358.393   2
  -1   2   5 8425.22 383.863   2
  -1   2   4 7325.78 336.684   2
   1  -2  -4 7237.33 172.081   4
   1  -2  -3 246.761 34.3163   4
  -1   2   3 253.115 68.4959   2
   1  -2  -3 264.713 68.1084   2
  -1   2   2 3271.44 131.734   4
   1  -2  -2 2847.59 173.557   2
   1  -2  -2 3004.82 124.436   4
  -1   2   2 3251.37 107.222   1
  -1   2   1 51712.0 851.832   1
  -1   2   1 52137.8 888.558   4
   1  -2  -1 49376.3 875.953   4
  -1   2   0 137113. 2077.75   1
   1  -2   0 135063. 2098.87   4
  -1   2   0 134810. 2101.18   4
   1  -2   1 18965.8 445.690   4
  -1   2  -1 18910.9 439.918   1
   1  -2   2 49456.9 920.045   4
  -1   2  -3 5297.89 230.809   1
   1  -2   3 5464.12 226.983   4
  -1   2  -3 5156.01 292.950   3
  -1   2  -4 4400.04 221.368   1
   1  -2   4 4200.39 205.337   4
  -1   2  -4 4632.71 290.805   3
  -1   2  -5 691.064 99.0875   1
   1  -2   5 651.343 85.9779   4
  -1   2  -5 709.784 128.471   3
   1  -2   6 62931.3 1188.68   4
  -1   2  -6 62513.1 1418.14   3
  -1   2  -6 62022.7 1237.87   1
   1  -2   7 7327.29 302.338   4
  -1   2  -7 7488.98 421.044   3
  -1   2  -8 8789.20 481.860   3
   1  -2   8 8917.23 575.250   3
   1  -2   8 8207.88 329.796   4
   1  -2   8 9215.33 438.937   2
  -1   2  -9 11610.9 461.722   1
   1  -2   9 10670.1 387.622   4
   1  -2   9 10839.0 669.443   3
   1  -2  10 3441.19 213.361   4
   1  -2  10 3490.48 404.943   3
  -1   2 -10 3522.16 259.293   1
   1  -2  11 4694.89 252.715   4
  -1   2 -11 4695.18 312.053   1
   1  -2  11 5323.76 526.703   3
  -1   2 -12 1050.25 156.677   1
   1  -2  12 1235.99 273.102   3
   1  -2  13 1024.86 264.403   3
  -1   2 -13 806.928 135.251   1
   1  -2  14-101.207 156.206   3
  -1   1  13 649.731 214.459   3
  -1   1  12 576.219 188.884   3
  -1   1  11 1826.63 279.749   3
  -1   1  10 4033.78 396.573   3
  -1   1   9 4618.45 393.110   3
   1  -1  -9 4926.73 355.705   2
   1  -1  -8 2101.78 215.696   2
  -1   1   8 2621.04 275.988   3
   1  -1  -7 15084.4 564.809   2
  -1   1   7 15214.0 582.482   2
  -1   1   6 74838.5 1532.32   2
  -1   1   5 11.9309 46.4085   2
  -1   1   4 164.812 55.4340   2
  -1   1   3 13325.5 410.097   2
   1  -1  -2 54074.5 834.291   4
  -1   1   2 51335.7 995.315   2
   1  -1  -1 671154. 9235.46   1
  -1   1   1 638573. 9234.73   1
  -1   1   0 77367.8 1203.24   1
   1  -1   0 77187.4 1203.31   1
   1  -1   1 243575. 3569.40   1
   1  -1   2 241790. 3581.15   1
  -1   1  -3 96882.3 1597.75   1
   1  -1   3 98730.5 1584.26   4
   1  -1   3 98708.8 1609.79   1
  -1   1  -3 98532.7 1748.47   3
  -1   1  -4 289162. 4230.10   1
  -1   1  -4 283550. 4399.73   3
   1  -1   4 275760. 4192.24   4
  -1   1  -5 3265.48 185.094   1
  -1   1  -5 3128.07 230.931   3
   1  -1   5 3341.35 169.965   4
  -1   1  -6 196676. 3131.06   1
  -1   1  -6 203534. 3371.41   3
   1  -1   6 198661. 3067.79   4
   1  -1   7 27047.7 755.820   2
   1  -1   7 25431.0 601.886   4
  -1   1  -7 26105.6 818.964   3
  -1   1  -7 26251.9 661.503   1
   1  -1   8 1966.06 263.438   3
   1  -1   8 1721.51 130.610   4
   1  -1   8 1738.72 184.457   2
   1  -1   9 2163.38 288.546   3
   1  -1   9 2069.68 147.676   4
   1  -1  10 1954.65 142.271   4
   1  -1  10 2154.01 301.121   3
   1  -1  11 579.576 192.847   3
   1  -1  11 493.132 71.3118   4
  -1   1 -11 370.551 82.8875   1
   1  -1  12 4889.32 513.937   3
  -1   1 -12 5212.74 313.706   1
   1  -1  13 1257.35 298.473   3
  -1   1 -13 1369.28 166.838   1
   1  -1  14 1659.05 339.135   3
  -1   0  13 354.417 165.498   3
  -1   0  12 428.310 179.270   3
   1   0 -11 982.447 90.3930   1
  -1   0  11 876.290 214.359   3
   1   0 -10 15913.2 412.693   1
  -1   0  10 15767.1 796.086   3
  -1   0   9 2475.56 287.746   3
   1   0  -9 2289.15 133.536   1
  -1   0   8 2182.20 256.208   3
   1   0  -8 1825.15 115.883   1
  -1   0   7 15870.6 579.504   2
   1   0  -7 14540.7 357.247   1
   1   0  -6 7511.55 222.664   1
  -1   0   6 8203.46 372.122   2
   1   0  -5 1128.89 74.0087   1
  -1   0   5 1143.48 131.596   2
  -1   0   4 37964.2 828.445   2
  -1   0   3 62565.8 1133.90   2
   1   0  -2 26743.5 444.448   4
  -1   0   2 24830.1 545.857   2
  -1   0   1 2393.04 116.874   2
   1   0  -1 2433.62 87.4183   1
  -1   0   1 2514.98 87.4786   1
  -1   0  -2 19914.7 409.744   1
  -1   0  -2 19599.5 472.796   3
   1   0   2 19935.1 413.201   1
   1   0   3 581016. 8722.21   1
  -1   0  -3 611791. 8858.65   3
  -1   0  -4 110768. 1937.11   3
   1   0   4 110671. 1795.58   1
   1   0   4 113973. 2007.90   3
  -1   0  -4 115687. 1806.04   1
  -1   0  -5 16201.1 533.379   3
   1   0   5 17011.1 436.142   1
  -1   0  -5 17254.2 436.639   1
   1   0   5 16684.6 491.488   2
  -1   0  -6 67021.8 1214.67   1
   1   0   6 66070.4 1153.00   4
   1   0   6 68780.2 1335.24   2
  -1   0  -6 67858.3 1420.83   3
  -1   0  -7 3005.70 180.494   1
   1   0   7 3088.28 228.525   2
   1   0   7 3342.24 163.047   4
  -1   0  -8 4544.20 236.149   1
   1   0   8 4662.53 298.333   2
   1   0   8 4490.46 196.091   4
   1   0   8 4987.40 384.301   3
   1   0   9 2015.60 274.342   3
   1   0   9 1959.17 127.162   4
  -1   0  -9 2017.98 163.302   1
   1   0  10 3019.76 154.408   4
   1   0  10 3321.67 366.223   3
   1   0  11 441.586 56.6264   4
   1   0  11 412.782 160.371   3
   1   0  12 195.535 146.548   3
   1   0  13-61.1285 122.400   3
   1   0  14-240.358 178.096   3
  -1  -1  13 115.669 157.772   3
  -1  -1  12 1643.42 309.148   3
   1   1 -11 271.528 67.3729   1
  -1  -1  11 358.609 156.002   3
   1   1 -10 614.128 90.8789   1
  -1  -1  10 727.365 185.713   3
  -1  -1   9 406.845 133.162   3
   1   1  -9 352.974 68.2304   1
  -1  -1   8 15.7187 26.5918   4
  -1  -1   8-45.0455 88.0273   3
   1   1  -8 23.5604 34.6946   1
  -1  -1   7 8881.42 413.870   2
  -1  -1   7 8559.34 469.007   3
   1   1  -7 8383.59 297.135   1
  -1  -1   7 7929.46 236.494   4
  -1  -1   6 4409.47 262.790   2
   1   1  -6 4078.41 149.796   4
  -1  -1   6 4103.46 158.443   4
  -1  -1   5 25073.5 668.589   2
  -1  -1   5 25342.1 503.984   4
   1   1  -5 26946.3 498.209   4
   1   1  -4 67.8763 25.7853   4
  -1  -1   4 54.7567 26.2095   4
  -1  -1   4 97.1607 43.3414   2
   1   1  -3 19892.8 384.554   4
  -1  -1   3 19056.9 397.970   4
  -1  -1   3 20295.4 478.667   2
  -1  -1   3 20676.8 526.828   3
   1   1  -3 19904.6 478.620   2
   1   1  -2 185445. 2766.46   2
  -1  -1   2 184388. 2766.83   2
   1   1  -2 185646. 2705.68   4
  -1  -1   2 183904. 2728.74   4
  -1  -1   1 25608.8 481.039   4
   1   1  -1 24960.3 466.838   4
  -1  -1   1 24654.9 455.047   2
   1   1  -1 25598.7 452.710   2
  -1  -1  -2 74403.5 1208.16   3
  -1  -1  -2 76012.2 1204.37   1
   1   1   2 75499.1 1225.04   3
   1   1   2 74262.0 1200.55   1
   1   1   3 255403. 3842.39   2
  -1  -1  -3 265378. 3815.26   1
   1   1   3 258723. 3806.14   1
  -1  -1  -3 258102. 3888.13   3
   1   1   3 262849. 3922.07   3
  -1  -1  -4 247118. 3637.19   1
   1   1   4 243088. 3707.76   2
   1   1   4 249680. 3820.94   3
   1   1   4 243884. 3630.54   1
   1   1   5 105116. 1693.10   1
  -1  -1  -5 105565. 1699.48   1
   1   1   5 103588. 1812.59   2
   1   1   5 106869. 1933.02   3
   1   1   6 5736.11 284.676   2
  -1  -1  -6 5696.65 226.320   1
   1   1   6 5845.31 227.715   1
   1   1   7 465.426 120.708   3
   1   1   7 672.208 106.292   2
  -1  -1  -7 557.803 77.6602   1
  -1  -1  -8 4376.41 222.526   1
   1   1   8 3799.69 329.627   3
   1   1   8 4435.68 289.109   2
   1   1   8 4094.55 169.303   4
  -1  -1  -9 686.891 94.1677   1
   1   1   9 624.401 61.2708   4
   1   1   9 755.904 176.171   3
  -1  -1 -10 1828.48 153.519   1
   1   1  10 2234.44 124.971   4
   1   1  10 1935.57 99.3334   4
   1   1  10 1781.67 263.347   3
  -1  -1 -11 1039.47 126.361   1
   1   1  11 1037.06 232.347   3
  -1  -1 -12 715.549 106.008   1
   1   1  12 894.857 214.354   3
   1   1  13 3610.35 451.252   3
   1   1  14-216.714 159.060   3
  -1  -2  13 1022.13 262.165   3
   1   2 -12 1802.07 174.728   1
  -1  -2  12 2133.04 350.467   3
   1   2 -11 6605.16 329.072   1
  -1  -2  11 8078.28 621.106   3
  -1  -2  10 1451.99 115.914   4
  -1  -2  10 1770.54 280.283   3
  -1  -2   9 256.777 127.040   3
  -1  -2   9 263.398 58.2415   4
  -1  -2   8 1489.06 117.508   4
  -1  -2   8 2016.26 262.394   3
  -1  -2   7 233.392 111.103   3
  -1  -2   7 282.438 73.2720   2
   1   2  -7 165.651 48.2436   4
  -1  -2   7 259.841 53.5410   4
  -1  -2   6 145.868 41.6620   4
  -1  -2   6 149.155 50.9849   2
   1   2  -6 135.282 42.1234   4
  -1  -2   6 100.605 68.4468   3
  -1  -2   5 19417.9 559.424   2
   1   2  -5 20117.8 464.094   4
  -1  -2   5 19368.7 467.066   4
  -1  -2   4 24819.1 687.690   3
   1   2  -4 25774.1 532.511   4
  -1  -2   4 24499.4 534.331   4
  -1  -2   4 24238.1 600.749   2
  -1  -2   3 4220.84 172.677   4
   1   2  -3 4013.15 164.461   4
  -1  -2   3 4227.78 188.364   2
  -1  -2   3 4044.55 221.077   3
  -1  -2   2 233.587 42.7313   4
   1   2  -2 200.923 42.5857   4
  -1  -2   2 301.319 60.0270   3
   1   2  -2 327.399 52.7931   3
  -1  -2   2 303.432 43.6598   2
  -1  -2   1 59593.9 936.510   2
  -1  -2   1 61650.8 998.255   3
   1   2  -1 58746.1 974.015   3
  -1  -2   1 59531.2 1020.85   4
   1   2  -1 58975.0 1005.09   4
  -1  -2   0 13664.6 342.540   4
  -1  -2  -1 94541.9 1538.85   4
   1   2   1 96887.9 1524.64   4
   1   2   2 80810.2 1310.84   4
  -1  -2  -2 80847.2 1237.17   2
   1   2   2 78434.1 1235.33   2
   1   2   2 81499.2 1304.32   1
  -1  -2  -2 78125.5 1321.56   4
   1   2   3 21138.1 463.307   4
   1   2   3 20949.5 452.854   2
  -1  -2  -3 21786.3 460.100   1
   1   2   3 21064.2 457.105   1
  -1  -2  -3 20494.2 457.393   2
   1   2   4 1225.87 89.0835   1
   1   2   4 1278.47 120.174   3
   1   2   4 1291.15 93.4232   4
  -1  -2  -4 1413.95 95.4063   1
   1   2   4 1344.04 105.659   2
   1   2   5 241.982 47.3046   4
   1   2   5 268.904 60.3477   2
   1   2   5 239.786 78.0899   3
  -1  -2  -5 336.520 57.0492   1
   1   2   5 276.326 46.4495   1
   1   2   6 28587.3 728.759   2
  -1  -2  -6 29408.0 617.664   1
   1   2   6 29231.4 817.155   3
   1   2   6 28191.9 588.312   4
   1   2   6 29659.4 601.961   1
   1   2   7 11920.7 343.792   1
   1   2   7 12129.7 328.563   4
   1   2   7 12804.7 474.940   2
  -1  -2  -7 12042.5 357.913   1
   1   2   7 13078.3 551.022   3
  -1  -2  -8 53171.3 1010.53   1
   1   2   8 55914.3 1384.03   3
   1   2   8 52601.1 924.936   4
   1   2   8 53690.6 1237.91   2
   1   2   9 7210.24 205.418   4
   1   2   9 7504.96 479.953   3
  -1  -2  -9 7422.70 289.647   1
   1   2   9 7157.05 200.034   4
  -1  -2 -10 87.3855 38.5891   1
   1   2  10-44.3937 122.090   3
  -1  -2 -11 109.169 45.6294   1
   1   2  11 74.8101 113.521   3
   1   2  12 26.3195 105.960   3
   1   2  13 277.266 137.672   3
   1   2  14 1743.05 340.358   3
  -1  -3  13-45.8702 139.967   3
   1   3 -12 524.875 101.457   1
  -1  -3  12 455.077 193.639   3
  -1  -3  11 54.3226 115.921   3
   1   3 -11-60.1478 52.7122   1
  -1  -3  10 9480.85 371.677   4
   1   3 -10 9166.03 420.090   1
  -1  -3  10 9830.44 671.577   3
  -1  -3   9 38819.6 877.766   4
   1   3  -9 39100.1 974.566   1
  -1  -3   9 40438.0 1358.23   3
  -1  -3   8 5541.40 267.368   4
   1   3  -8 5098.12 253.535   4
  -1  -3   8 5426.69 433.017   3
  -1  -3   7 5246.67 254.528   4
  -1  -3   7 4960.80 388.735   3
   1   3  -7 5747.30 264.718   4
  -1  -3   7 6218.63 340.666   2
  -1  -3   6 90.9032 91.7773   3
  -1  -3   6 42.2549 38.6848   4
   1   3  -6 109.128 53.2540   4
  -1  -3   6 46.5708 45.9970   2
  -1  -3   5 6524.29 304.271   2
  -1  -3   5 6304.79 262.397   4
   1   3  -5 5991.15 256.385   4
  -1  -3   4 1259.75 155.536   3
  -1  -3   4 1462.79 121.429   4
   1   3  -4 1482.89 146.198   3
  -1  -3   4 1390.30 125.074   2
   1   3  -4 1382.59 119.339   4
  -1  -3   3 15547.5 429.404   4
  -1  -3   3 15572.3 414.811   2
  -1  -3   3 16075.9 515.417   3
   1   3  -3 15418.9 461.056   3
   1   3  -3 15478.6 416.940   4
   1   3  -2 221.259 51.1665   3
  -1  -3   2 133.365 39.3402   4
   1   3  -2 184.959 53.8453   4
  -1  -3   2 155.948 54.7167   3
  -1  -3   1 28513.2 617.106   4
   1   3  -1 28524.4 587.221   3
  -1  -3   0 21654.3 509.154   4
  -1  -3  -1 151608. 2449.56   4
   1   3   1 157670. 2429.77   4
  -1  -3  -1 158680. 2283.95   2
   1   3   2 59165.7 978.500   2
  -1  -3  -2 58054.0 951.426   2
  -1  -3  -2 58570.9 1067.12   4
   1   3   2 58952.1 1038.14   4
   1   3   3 44098.5 836.047   2
  -1  -3  -3 44929.3 885.413   4
  -1  -3  -3 46294.6 824.041   2
   1   3   3 47074.3 848.923   4
   1   3   3 44674.7 848.837   1
   1   3   4 3285.41 177.523   2
   1   3   4 3363.26 162.044   1
   1   3   4 3593.63 163.028   4
  -1  -3  -4 3264.80 172.927   2
  -1  -3  -5 23080.9 588.473   2
   1   3   5 23126.5 506.587   4
   1   3   5 22656.4 509.188   1
   1   3   5 22517.1 591.732   2
   1   3   6 23395.2 516.516   4
   1   3   6 24126.7 523.316   1
   1   3   6 24791.4 673.824   2
   1   3   7 11543.5 461.510   2
   1   3   7 11235.6 303.880   4
   1   3   7 11191.0 503.693   3
   1   3   7 11154.1 319.915   1
   1   3   8 11769.5 498.040   2
   1   3   8 10883.5 316.167   1
   1   3   8 11145.5 543.509   3
   1   3   8 10980.4 285.152   4
   1   3   9 21602.3 415.309   4
   1   3   9 21160.9 833.682   3
   1   3  10 3039.17 329.112   3
   1   3  11 5810.93 483.994   3
   1   3  12 641.862 200.610   3
   1   3  13 91.0313 108.360   3
   1   3  14 612.151 233.787   3
  -1  -4  13 65.8956 116.624   3
   1   4 -12 14.6751 46.5849   1
  -1  -4  12 0.91748 126.349   3
   1   4 -11 83.7990 67.1049   1
  -1  -4  11 89.2780 118.013   3
  -1  -4  10 8.81573 45.0782   4
   1   4 -10 56.1085 74.9889   1
  -1  -4  10 29.3226 100.408   3
  -1  -4   9 4205.41 262.735   4
  -1  -4   9 4674.83 451.408   3
   1   4  -9 4360.37 305.766   1
  -1  -4   8 195.206 68.6912   4
  -1  -4   8 166.962 114.804   3
  -1  -4   7 2514.11 292.541   3
  -1  -4   7 2378.20 187.397   4
  -1  -4   7 2725.02 227.100   2
   1   4  -6 4244.70 292.942   3
  -1  -4   6 4167.78 264.124   2
  -1  -4   6 3714.34 232.076   4
  -1  -4   6 3737.43 329.093   3
   1   4  -5 10659.1 450.099   3
  -1  -4   5 10480.9 402.302   2
  -1  -4   5 11027.8 398.628   4
   1   4  -4 4471.86 235.051   4
  -1  -4   4 4631.65 241.217   4
  -1  -4   4 4433.19 232.086   2
   1   4  -4 4390.38 263.685   3
  -1  -4   4 4420.62 304.875   3
  -1  -4   3 168.197 54.4835   4
   1   4  -3 301.251 72.9434   4
   1   4  -3 171.022 61.9247   3
   1   4  -2 126270. 2117.61   3
  -1  -4   2 127207. 2118.47   4
  -1  -4   1 93562.4 1621.76   4
   1   4  -1 91232.7 1586.95   3
  -1  -4   0 152048. 2457.36   4
  -1  -4  -1-10.1486 22.6613   2
   1   4   1 40.1742 48.4326   4
  -1  -4  -1 100.511 42.9068   4
  -1  -4  -2 19202.7 412.900   2
   1   4   2 19083.2 488.243   4
  -1  -4  -2 18333.7 505.922   4
   1   4   3 8517.09 293.879   4
  -1  -4  -3 8144.81 263.371   2
  -1  -4  -3 9010.09 328.304   4
   1   4   3 8453.87 294.821   2
   1   4   4 29336.3 656.409   1
  -1  -4  -4 29708.4 703.578   4
  -1  -4  -4 29363.0 653.992   2
   1   4   4 31013.4 653.518   4
   1   4   4 29645.5 694.537   2
   1   4   5 10894.4 399.809   2
  -1  -4  -5 10775.1 380.082   2
   1   4   5 10808.9 337.695   1
   1   4   5 11513.5 340.549   4
   1   4   6 29526.8 640.495   1
   1   4   6 30373.5 641.171   4
   1   4   6 30637.7 796.227   2
   1   4   7 9172.53 424.448   2
  -1  -4  -7 8499.67 394.000   2
   1   4   7 9433.26 295.321   4
   1   4   7 9315.14 290.227   1
   1   4   7 9876.05 466.436   3
   1   4   8 45.4064 31.4392   4
   1   4   8 93.4763 90.2258   3
   1   4   8 51.1283 27.8491   1
   1   4   8 139.023 72.8275   2
   1   4   9 1040.64 83.0832   1
   1   4   9 1128.26 197.172   3
   1   4   9 979.265 73.0945   4
   1   4  10 5294.00 433.278   3
   1   4  11 515.557 159.280   3
   1   4  12-166.690 127.372   3
   1   4  13 110.027 126.625   3
   1   5 -13 417.519 121.292   1
  -1  -5  13 333.105 197.432   3
  -1  -5  12-190.911 160.703   3
   1   5 -12 205.869 92.3972   1
   1   5 -11 118.224 75.5079   1
  -1  -5  11 56.0569 135.780   3
  -1  -5  10 83.6366 50.8560   4
   1   5 -10 5.56206 62.4207   1
  -1  -5  10 11.5059 124.036   3
  -1  -5   9 11344.8 488.899   4
   1   5  -9 11502.3 489.213   4
  -1  -5   9 11935.8 747.752   3
   1   5  -8 15371.1 567.722   4
  -1  -5   8 14739.9 553.701   4
  -1  -5   7 375.186 100.564   2
   1   5  -7 357.910 101.725   3
  -1  -5   7 123.944 96.8898   3
  -1  -5   7 313.498 88.6651   4
   1   5  -7 435.231 91.1236   4
  -1  -5   6 98.5281 91.5896   3
  -1  -5   6 249.205 75.7464   4
   1   5  -6 314.558 101.958   3
  -1  -5   6 137.653 53.7604   2
   1   5  -6 248.691 76.3183   4
  -1  -5   5-20.5964 35.0061   4
  -1  -5   5 21.2674 34.8130   2
   1   5  -5-12.6471 51.9357   3
   1   5  -4 5913.09 327.442   3
  -1  -5   4 6369.32 313.848   4
  -1  -5   3 8673.98 366.794   4
   1   5  -3 8413.28 373.910   3
  -1  -5   2 896.602 115.337   4
   1   5  -2 785.368 112.437   3
  -1  -5   1 51909.4 1089.47   4
  -1  -5   0 15234.3 490.700   4
  -1  -5  -1 24662.8 656.145   4
   1   5   1 25447.8 634.001   4
  -1  -5  -1 24222.4 532.569   2
   1   5   2 38944.0 838.733   4
  -1  -5  -2 38348.4 875.717   4
  -1  -5  -2 37476.8 742.720   2
   1   5   3 34739.8 767.764   4
  -1  -5  -3 33778.2 813.575   4
  -1  -5  -3 33604.5 702.819   2
  -1  -5  -4 27451.9 644.275   2
  -1  -5  -4 27599.0 715.885   4
   1   5   4 26815.6 699.293   2
   1   5   4 28866.6 667.024   4
   1   5   5 36918.7 894.650   2
  -1  -5  -5 36734.8 868.549   4
   1   5   5 35978.6 796.567   1
   1   5   5 38192.4 805.579   4
   1   5   6 963.966 98.2717   1
   1   5   6 855.657 127.175   2
   1   5   6 915.442 97.5081   4
   1   5   7 26.3125 23.8435   1
   1   5   7-6.07104 35.6156   4
  -1  -5  -7-51.2497 56.2971   2
   1   5   7-20.7963 57.2797   2
   1   5   8 14774.1 614.213   2
   1   5   8 15013.3 410.840   4
   1   5   8 15090.8 391.742   1
  -1  -5  -8 15033.8 584.373   2
   1   5   9 124.152 39.4031   4
   1   5   9 178.993 34.7662   1
   1   5  10 3444.38 352.202   3
   1   5  10 3023.70 122.390   4
   1   5  11-102.867 109.406   3
   1   5  12-168.084 118.671   3
   1   5  13 132.801 107.300   3
   1   6 -13 1249.94 200.248   1
   1   6 -12 231.939 103.817   1
   1   6 -11 185.788 86.0885   1
   1   6 -10-21.1553 71.7759   1
   1   6  -9-79.7265 86.8080   4
  -1  -6   8 1174.66 160.084   4
   1   6  -8 1380.36 176.075   4
   1   6  -7 1611.93 211.126   3
   1   6  -7 1712.66 195.285   4
  -1  -6   7 1659.32 188.795   4
  -1  -6   7 1880.74 199.703   2
  -1  -6   6 156.412 69.5647   2
  -1  -6   6 241.439 79.2954   4
   1   6  -6 167.654 77.7902   3
   1   6  -6 187.828 80.6693   4
   1   6  -5 1068.26 150.793   4
   1   6  -5 817.458 137.041   3
  -1  -6   5 954.887 141.114   4
  -1  -6   4 7371.42 372.578   4
   1   6  -4 7183.85 360.329   4
   1   6  -4 7145.66 381.880   3
   1   6  -3 8270.90 383.851   4
   1   6  -3 8249.82 399.672   3
  -1  -6   2 9890.11 420.285   4
   1   6  -2 9230.53 413.256   3
  -1  -6   1-5.10696 43.3035   4
  -1  -6   0 2677.94 207.282   4
   1   6   1 27678.5 720.059   4
  -1  -6  -1 26961.5 745.575   4
  -1  -6  -2 10187.1 419.716   4
  -1  -6  -2 9556.47 318.232   2
   1   6   2 9229.75 376.924   4
  -1  -6  -3 72.5301 45.1503   4
  -1  -6  -3 172.558 52.8694   2
   1   6   3 152.597 63.4519   4
  -1  -6  -4 4637.75 281.627   4
   1   6   4 4442.60 245.159   4
  -1  -6  -4 4050.22 221.442   2
   1   6   5 598.291 88.2086   1
   1   6   5 473.882 83.1165   4
  -1  -6  -5 672.338 109.215   4
   1   6   6 5971.23 275.390   1
  -1  -6  -6 6740.36 330.219   2
  -1  -6  -6 6551.36 337.311   4
   1   6   6 6094.83 285.936   4
   1   6   6 6151.50 354.413   2
   1   6   7 12631.1 402.756   1
   1   6   7 13135.3 565.350   2
  -1  -6  -7 13510.8 529.800   2
   1   6   7 13609.1 435.225   4
   1   6   8 11174.8 379.697   4
   1   6   8 11047.3 345.031   1
  -1  -6  -8 11228.4 500.134   2
   1   6   9 2547.96 161.760   4
   1   6   9 3069.26 306.879   3
  -1  -6  -9 2835.07 268.013   2
   1   6  10 25.3944 85.4365   3
   1   6  11 1330.63 240.330   3
   1   6  12 180.352 126.119   3
   1   6  13-70.1678 109.411   3
   1   7 -13 81.5373 82.4632   1
   1   7 -12 272.556 116.716   1
   1   7 -11 120.222 88.8591   1
   1   7 -10 207.584 99.0062   1
   1   7 -10 122.836 77.9902   4
   1   7  -9 3484.10 307.558   4
   1   7  -8 60.8088 66.3808   4
   1   7  -7 958.251 155.965   4
  -1  -7   6 309.221 79.0994   2
   1   7  -6 297.963 96.4193   3
   1   7  -6 243.569 84.3820   4
   1   7  -5 5649.60 370.240   3
   1   7  -5 6070.02 363.935   4
  -1  -7   4 5722.58 350.316   4
   1   7  -4 5327.53 331.480   4
   1   7  -4 4974.95 337.403   3
   1   7  -3 2000.36 199.183   4
   1   7  -3 1712.18 193.104   3
  -1  -7   3 1554.96 182.210   4
  -1  -7   2 5779.73 338.968   4
   1   7  -2 5596.33 325.721   4
  -1  -7   1-29.5045 58.9009   4
  -1  -7   0 524.318 108.065   4
   1   7   0 555.296 109.133   4
   1   7   1 71962.5 1470.79   4
  -1  -7  -1 70780.9 1323.14   2
  -1  -7  -1 74008.0 1532.67   4
  -1  -7  -2 28003.0 670.984   2
  -1  -7  -2 27729.2 812.909   4
   1   7   2 28351.0 773.009   4
  -1  -7  -3 13846.6 438.965   2
   1   7   3 12491.0 477.782   4
  -1  -7  -3 14035.1 547.204   4
  -1  -7  -4 3061.89 201.932   2
   1   7   4 2995.43 219.872   4
  -1  -7  -4 2963.25 244.308   4
  -1  -7  -5 130.616 73.0143   4
   1   7   5 148.815 63.9208   4
  -1  -7  -6 4922.39 291.123   2
   1   7   6 4387.56 254.996   1
   1   7   6 4997.10 281.105   4
  -1  -7  -6 4900.76 319.498   4
   1   7   7 220.614 67.6257   4
  -1  -7  -7 145.325 68.0054   4
   1   7   7 251.251 61.2732   1
  -1  -7  -7 301.339 90.8401   2
  -1  -7  -8 25.2837 54.1182   2
   1   7   8 6.55844 48.7016   4
   1   7   8 23.6357 32.2987   1
   1   7   9 617.247 90.9151   4
  -1  -7  -9 706.275 141.345   2
   1   7  10 2275.58 290.184   3
   1   7  11 2257.47 311.351   3
   1   7  12 982.906 214.494   3
   1   7  13-119.251 103.466   3
   1   8 -12 564.852 160.707   1
   1   8 -11 680.350 191.950   1
   1   8 -10-54.9285 84.3954   1
   1   8 -10-33.4424 79.8668   4
   1   8  -9 1678.33 230.250   4
   1   8  -8 4865.04 377.300   4
   1   8  -7 222.861 94.1991   4
   1   8  -6 530.660 131.796   4
   1   8  -6 598.166 128.651   3
   1   8  -5 596.184 131.120   4
   1   8  -5 665.323 140.493   3
   1   8  -4 690.709 134.800   4
   1   8  -4 804.891 145.506   3
   1   8  -3 1004.40 158.332   3
   1   8  -3 1064.30 159.815   4
   1   8  -2 6291.99 386.876   3
   1   8  -2 5921.46 363.293   4
   1   8  -1 24908.2 783.911   4
   1   8   0 9788.59 459.677   4
  -1  -8  -1 39669.3 896.616   2
   1   8   1 38325.2 1020.47   4
  -1  -8  -2 3028.24 200.061   2
  -1  -8  -2 3251.49 275.997   4
   1   8   2 3410.49 260.941   4
  -1  -8  -3 4273.76 245.052   2
   1   8   3 4230.17 288.108   4
  -1  -8  -3 3875.05 302.671   4
  -1  -8  -4 7518.07 427.774   4
   1   8   4 6642.32 362.849   4
  -1  -8  -5 7450.11 428.004   4
  -1  -8  -5 7443.72 355.033   2
   1   8   5 6834.39 363.790   4
   1   8   6 5361.39 307.645   1
  -1  -8  -6 5834.28 376.419   4
   1   8   6 6158.36 337.029   4
  -1  -8  -6 5968.96 332.761   2
  -1  -8  -7 1467.89 178.294   2
   1   8   7 1390.19 160.958   4
   1   8   7 1196.74 136.065   1
  -1  -8  -7 1245.93 173.535   4
  -1  -8  -8 1387.55 184.438   2
   1   8   8 1195.54 141.186   4
  -1  -8  -9-42.7810 64.9488   2
   1   8  10 580.111 163.640   3
   1   8  11 150.927 104.650   3
   1   8  12-33.5211 88.2150   3
   1   9 -11 433.370 154.389   1
   1   9 -10 137.349 105.388   1
   1   9 -10 39.8574 82.1120   4
   1   9  -9 203.159 99.5971   4
   1   9  -8 1480.45 225.034   4
   1   9  -7 438.432 139.913   4
   1   9  -6 1776.50 234.839   4
   1   9  -5 581.195 136.544   4
   1   9  -5 496.052 128.210   3
   1   9  -4-122.367 93.8204   4
   1   9  -4 34.3807 67.1944   3
   1   9  -3 891.318 161.944   4
   1   9  -3 660.960 135.968   3
   1   9  -2-85.9965 124.045   4
   1   9  -2-81.1984 74.4261   3
   1   9  -1 856.251 151.342   4
   1   9   0 5691.56 371.066   4
  -1  -9  -1-37.7675 77.4139   2
   1   9   1-153.313 112.475   4
  -1  -9  -2 46455.2 1035.49   2
   1   9   2 45978.6 1192.29   4
   1   9   3 13731.4 579.215   4
   1   9   4 2825.44 251.154   4
  -1  -9  -5-16.5210 48.8661   2
   1   9   5 39.7522 63.4550   4
   1   9   6 687.178 119.164   1
   1   9   6 810.477 137.075   4
  -1  -9  -6 772.082 126.271   2
   1   9   7 524.015 108.348   4
  -1  -9  -7 839.741 139.489   2
  -1  -9  -8 834.391 153.175   2
   1   9   8 651.936 117.495   4
  -1  -9  -9 345.206 114.537   2
   1   9  10 191.508 116.402   3
   1   9  11 117.380 99.4821   3
   1   9  12-50.2198 119.084   3
   1  10 -10-150.579 99.1679   4
   1  10  -9 32.6407 87.7489   4
   1  10  -8 114.622 94.1295   4
   1  10  -7 176.701 100.996   4
   1  10  -6 50.4000 90.9044   4
   1  10  -5 3065.74 314.950   4
   1  10  -4 815.215 168.053   4
   1  10  -4 1081.00 179.380   3
   1  10  -3 4842.13 383.521   3
   1  10  -3 6192.36 427.718   4
   1  10  -2 5503.12 405.624   3
   1  10  -2 6485.78 435.053   4
   1  10  -1 685.472 154.452   4
   1  10   0-12.7006 73.7066   4
   1  10   1 2658.98 273.926   4
   1  10   2 533.002 129.591   4
   1  10   3 10690.2 540.062   4
   1  10   4 6311.92 404.136   4
  -1 -10  -4 6285.63 335.059   2
   1  10   5 1550.39 198.806   4
  -1 -10  -5 1169.81 151.077   2
   1  10   6 363.490 106.545   4
  -1 -10  -6 301.869 92.5407   2
   1  10   7 175.740 82.3753   4
  -1 -10  -7 227.790 89.8650   2
  -1 -10  -8 1212.38 182.098   2
  -1 -10  -9 281.185 97.7635   2
   1  10  10 269.025 136.881   3
   1  11  -8 763.096 188.922   4
   1  11  -7 1550.54 242.965   4
   1  11  -6 1189.23 215.761   4
   1  11  -5 1143.06 211.663   4
   1  11  -4 2169.21 282.932   4
   1  11  -3 1501.72 232.185   4
   1  11  -2 5303.21 423.883   4
   1  11  -1 6221.38 453.279   4
   1  11   0 7819.43 500.654   4
   1  11   1 7145.45 475.796   4
   1  11   2 22.0329 66.8148   4
  -1 -11  -2 13.6606 38.9525   2
  -1 -11  -3 199.598 70.0066   2
   1  11   3 130.218 93.8083   4
  -1 -11  -4 875.056 132.433   2
   1  11   4 695.064 150.925   4
  -1 -11  -5 753.579 128.556   2
   1  11   5 552.309 135.427   4
  -1 -11  -6 1528.85 187.092   2
   1  11   6 926.355 170.975   4
   1  11   7 1041.32 170.524   4
   1  12  -5 565.758 170.595   4
   1  12  -4 2190.75 293.224   4
   1  12  -3 4446.52 414.553   4
   1  12  -2 6216.09 482.488   4
   1  12  -1 1899.91 270.948   4
   1  12   0 587.291 162.815   4
   1  12   1 1023.29 201.784   4
   1  12   2 523.793 148.352   4
   1  12   3 832.606 176.474   4
   1  12   4 561.031 150.486   4
   1  12   5 2304.80 281.349   4
   1  12   6 87.7860 85.5862   4
   1  13  -1 3107.43 355.660   4
   1  13   0 110.475 104.577   4
   1  13   1-38.5650 68.0549   4
   1  13   2-43.0975 87.5760   4
   1  13   3 607.514 164.454   4
   1  13   4 170.688 112.217   4
   1  13   5 289.258 127.524   4
   1  13   6 394.910 133.740   4
  -2  13   0 323.411 125.387   1
   2 -12  -4 58.6734 92.1834   2
   2 -12  -3-88.4583 79.8079   2
  -2  12   2 162.003 77.7711   1
   2 -12  -2 161.166 92.4132   2
   2 -12  -1-151.271 93.6396   2
  -2  12   1-51.7190 82.6893   1
   2 -12   0 261.522 104.150   2
  -2  12   0 30.8561 88.8634   1
  -2  12  -1 109.233 97.7928   1
  -2  12  -2-15.8924 85.0335   1
  -2  12  -3 119.950 104.182   1
   2 -11  -7 278.666 117.946   2
   2 -11  -6 553.715 141.778   2
   2 -11  -5 404.217 129.693   2
   2 -11  -4 1163.61 200.447   2
  -2  11   3 431.454 117.594   1
   2 -11  -3 252.161 96.3265   2
  -2  11   2-123.235 84.2680   1
   2 -11  -2-78.8646 80.9491   2
   2 -11  -1-85.9522 82.2227   2
  -2  11   1 18.6809 65.7998   1
  -2  11   0-32.6530 92.1598   1
  -2  11  -1 2443.03 301.247   4
  -2  11  -1 2106.48 265.271   1
  -2  11  -2 553.814 149.329   1
  -2  11  -3 90.3211 90.3293   1
  -2  11  -4-33.7186 94.6065   1
  -2  11  -5 212.059 109.046   1
  -2  11  -6 1097.59 225.328   1
   2 -10  -8 199.190 111.768   2
   2 -10  -7 49.0568 82.6378   2
   2 -10  -6-202.115 106.887   2
   2 -10  -5 268.633 109.143   2
   2 -10  -4 93.4175 74.8705   2
  -2  10   4 80.4086 67.0981   1
   2 -10  -3 259.701 101.534   2
  -2  10   3 124.312 70.6606   1
   2 -10  -2 10.7923 69.7946   2
  -2  10   2 124.914 83.1206   1
   2 -10  -1 281.410 107.778   2
  -2  10   1 332.566 120.769   4
  -2  10   1 367.567 112.635   1
  -2  10   0-40.3938 75.0226   4
  -2  10   0-7.48523 77.9429   1
  -2  10  -1 929.791 187.982   4
  -2  10  -1 1208.13 196.395   1
  -2  10  -2 2276.53 283.696   4
  -2  10  -2 2677.76 290.767   1
  -2  10  -3-107.158 100.346   4
  -2  10  -3 57.1186 79.3503   1
  -2  10  -4 240.025 129.421   1
  -2  10  -5 32.8508 95.7797   1
  -2  10  -6 3435.55 363.825   1
  -2  10  -7 3719.77 393.940   1
  -2  10  -8 2623.10 338.851   1
   2  -9  -9 889.255 193.206   2
   2  -9  -8 794.368 179.847   2
   2  -9  -7 413.123 135.682   2
   2  -9  -6 452.186 131.309   2
   2  -9  -5 100.986 86.7734   2
   2  -9  -4 105.480 93.6835   2
  -2   9   4-54.0110 56.1530   1
   2  -9  -3 1762.55 231.072   2
  -2   9   3 2126.37 213.109   1
  -2   9   2 103.625 71.6676   1
  -2   9   2 181.657 94.1969   4
   2  -9  -2 55.0995 72.3213   2
  -2   9   1 15056.1 627.750   1
  -2   9   1 16150.7 696.525   4
  -2   9   0 4208.31 348.904   4
  -2   9   0 4022.08 321.262   1
  -2   9  -1 336.797 126.413   4
  -2   9  -1 151.593 89.2581   1
  -2   9  -2 1423.25 213.180   4
  -2   9  -2 1459.94 206.519   1
  -2   9  -3 236.671 124.301   4
  -2   9  -3 90.6763 85.9278   1
  -2   9  -4 841.078 185.524   4
  -2   9  -4 847.131 165.641   1
  -2   9  -5 2122.00 272.659   1
  -2   9  -6 546.249 152.719   1
  -2   9  -7 2460.14 302.700   1
  -2   9  -8 1613.39 249.681   1
  -2   9  -9 3465.16 370.945   1
  -2   9 -10-50.9577 81.9424   1
   2  -8  -9 816.048 180.498   2
   2  -8  -8 189.239 102.315   2
   2  -8  -7 376.290 123.829   2
   2  -8  -6 471.290 133.334   2
  -2   8   5 106.677 49.6735   1
   2  -8  -5 59.1160 51.9863   4
   2  -8  -5-22.2128 79.8349   2
  -2   8   4 3593.27 240.034   1
   2  -8  -4 3188.23 297.117   2
   2  -8  -4 3349.12 268.892   4
   2  -8  -3 957.814 166.793   2
  -2   8   3 1060.32 142.267   1
   2  -8  -2 1727.18 222.330   2
  -2   8   2 1695.61 204.518   4
  -2   8   2 1828.59 192.708   1
  -2   8   1 15467.0 599.381   1
  -2   8   1 15852.0 643.440   4
  -2   8   0 2909.23 258.496   1
  -2   8   0 2411.51 256.742   4
  -2   8  -1 8028.51 462.836   4
  -2   8  -1 8369.60 451.138   1
  -2   8  -2 12617.8 596.249   4
  -2   8  -2 12439.6 568.878   1
  -2   8  -3 7125.53 437.426   1
  -2   8  -3 7918.02 473.406   4
  -2   8  -4 181.455 110.100   4
  -2   8  -4 275.717 124.644   1
  -2   8  -5 79.8449 84.1135   1
  -2   8  -6 261.109 110.663   1
  -2   8  -7 24.0945 88.4116   1
  -2   8  -8 578.859 145.477   1
  -2   8  -9 1460.82 234.457   1
  -2   8 -10 1645.54 252.879   1
  -2   8 -11 218.302 123.629   1
   2  -7 -10-36.4297 104.192   2
   2  -7  -9 455.174 155.213   2
   2  -7  -8 426.779 130.114   2
   2  -7  -7 949.212 171.375   2
  -2   7   6 1349.01 97.3423   1
   2  -7  -6 1149.09 138.770   4
   2  -7  -6 988.686 168.387   2
   2  -7  -5 4689.63 289.139   4
   2  -7  -5 4644.35 352.850   2
  -2   7   5 4756.57 232.564   1
   2  -7  -4 1472.68 200.512   2
  -2   7   4 1396.78 138.888   1
   2  -7  -4 1448.25 163.644   4
  -2   7   3 731.229 114.301   1
   2  -7  -3 908.274 160.298   2
   2  -7  -3 916.701 131.585   4
   2  -7  -2 20152.8 743.550   2
  -2   7   2 22480.1 723.332   4
   2  -7  -2 21218.0 689.403   4
  -2   7   2 21290.4 650.607   1
   2  -7  -1 2914.92 239.402   4
  -2   7   1 2717.52 243.940   4
  -2   7   1 2732.37 227.552   1
   2  -7   0 13148.4 538.945   4
  -2   7   0 12653.2 547.426   4
  -2   7   0 13224.3 525.228   1
  -2   7  -1 2851.24 256.490   4
  -2   7  -1 2644.72 237.879   1
  -2   7  -2 25474.4 835.609   4
  -2   7  -2 25970.3 815.808   1
  -2   7  -3 25300.1 838.695   4
  -2   7  -3 24986.1 817.095   1
  -2   7  -4 15565.7 657.431   4
  -2   7  -4 18311.1 696.593   1
  -2   7  -5 4070.82 326.926   1
  -2   7  -6 8460.01 490.558   1
  -2   7  -7 7674.49 482.464   1
  -2   7  -8-86.2842 109.844   1
  -2   7  -9 87.4572 86.2650   1
  -2   7 -10 388.319 131.097   1
  -2   7 -11 635.625 173.169   1
  -2   7 -12 2057.64 288.036   1
  -2   7 -13 187.272 102.458   1
   2  -6 -11 770.751 189.331   2
   2  -6 -10 512.446 157.975   2
   2  -6  -9 286.737 122.105   2
   2  -6  -8 396.236 130.392   2
   2  -6  -7 5528.60 258.666   4
   2  -6  -7 6064.95 415.839   2
  -2   6   6 11987.2 256.566   1
  -2   6   6 11385.8 256.124   1
   2  -6  -6 11898.0 417.599   4
   2  -6  -5 4284.39 330.827   2
  -2   6   5 4760.31 205.639   1
   2  -6  -5 4556.44 258.267   4
   2  -6  -4 4252.12 314.319   2
  -2   6   4 4259.64 217.673   1
   2  -6  -4 4372.34 257.478   4
   2  -6  -3 23609.8 673.486   4
  -2   6   3 23941.0 625.127   1
   2  -6  -3 23015.8 774.319   2
   2  -6  -2 176.489 63.4816   4
   2  -6  -2 172.808 91.8098   2
  -2   6   2 288.989 92.7812   4
  -2   6   2 141.195 68.4934   1
   2  -6  -1 16548.0 560.531   4
  -2   6   1 15702.3 565.881   4
  -2   6   1 15521.3 523.215   1
  -2   6   0 13240.0 519.512   4
   2  -6   0 13190.5 504.652   4
  -2   6   0 12912.2 484.693   1
   2  -6   1 5690.92 326.188   4
  -2   6  -1 5332.33 329.726   4
  -2   6  -1 5708.41 322.607   1
  -2   6  -2 17482.6 627.108   4
   2  -6   2 17370.5 616.418   4
  -2   6  -2 17328.1 608.659   1
   2  -6   3 11996.0 506.589   4
  -2   6  -3 11534.0 501.027   1
  -2   6  -3 11277.7 502.813   4
   2  -6   4 17858.6 649.207   4
  -2   6  -4 17079.0 642.812   1
  -2   6  -5 9429.03 476.026   1
  -2   6  -5 9391.82 592.543   3
  -2   6  -6 5413.84 368.838   1
  -2   6  -7 11914.8 574.921   1
  -2   6  -8 7184.32 453.256   1
  -2   6  -9 3289.15 318.877   1
  -2   6 -10 62.8694 86.3617   1
  -2   6 -11 76.0693 77.4265   1
  -2   6 -12 59.2410 81.5960   1
  -2   6 -13 1716.30 258.680   1
  -2   6 -14 124.438 95.9625   1
   2  -5 -11 324.835 135.458   2
   2  -5 -10 1745.79 254.692   2
   2  -5  -9 3470.28 331.178   2
   2  -5  -8 620.880 139.448   2
   2  -5  -7 494.837 131.378   2
   2  -5  -7 575.908 68.8013   4
   2  -5  -6 94.0423 87.4311   2
   2  -5  -6 122.516 41.6870   4
   2  -5  -5 1157.73 170.706   2
  -2   5   5 1052.79 76.2559   1
   2  -5  -5 1053.60 108.903   4
   2  -5  -4 36664.6 994.996   2
   2  -5  -4 34825.1 808.090   4
  -2   5   4 37480.6 740.121   1
   2  -5  -3 14924.2 572.752   2
   2  -5  -3 14184.6 460.806   4
  -2   5   3 14337.9 419.811   1
   2  -5  -2 3138.94 253.310   2
  -2   5   2 3377.37 198.859   1
   2  -5  -2 3141.78 205.489   4
  -2   5   1 2321.61 173.647   1
  -2   5   1 2078.35 179.764   4
   2  -5  -1 1969.08 168.714   4
  -2   5   0 3952.96 253.467   4
   2  -5   0 4409.03 259.364   4
  -2   5   0 4056.19 241.027   1
   2  -5   1 4690.58 276.389   4
  -2   5  -1 4602.02 277.577   4
  -2   5  -1 4386.68 262.447   1
   2  -5   2 10929.3 446.183   4
  -2   5  -2 10952.8 442.036   1
   2  -5   3 54942.3 1232.48   4
   2  -5   4 39584.1 1002.90   4
  -2   5  -5 13760.2 696.064   3
   2  -5   5 15360.6 571.042   4
  -2   5  -5 13560.1 551.350   1
   2  -5   6 6467.50 364.214   4
  -2   5  -6 5795.60 363.163   1
  -2   5  -6 5432.99 443.093   3
   2  -5   7 31751.6 914.620   4
  -2   5  -7 30276.8 932.266   1
  -2   5  -8 13713.9 611.012   1
  -2   5  -9 4839.26 361.197   1
  -2   5 -10 6318.22 438.473   1
  -2   5 -11 176.636 98.1562   1
  -2   5 -12 529.083 150.286   1
  -2   5 -13 466.077 134.570   1
  -2   5 -14 1207.87 216.827   1
   2  -4 -12-86.3520 131.390   2
   2  -4 -11 805.593 182.933   2
  -2   4  11 592.464 190.170   3
   2  -4 -10 312.896 127.821   2
   2  -4  -9 3118.24 312.836   2
   2  -4  -8 1175.05 189.894   2
   2  -4  -7-19.8060 84.8317   2
   2  -4  -6-7.35542 71.6012   2
   2  -4  -6 3.70337 21.9203   4
   2  -4  -5 22.6720 28.1328   4
   2  -4  -5 43.7223 70.3665   2
  -2   4   4 2003.02 107.710   1
   2  -4  -4 1962.09 198.741   2
   2  -4  -4 2205.57 142.979   4
   2  -4  -3 25406.6 610.410   4
  -2   4   3 26527.4 569.545   1
   2  -4  -3 26417.2 766.455   2
  -2   4   2 3400.50 178.788   1
   2  -4  -2 3490.35 200.067   4
   2  -4  -1 47237.4 983.825   4
  -2   4   1 47540.3 949.599   1
   2  -4   0 27704.1 709.155   4
  -2   4   0 29642.9 697.136   1
   2  -4   1 42261.0 948.072   4
  -2   4  -1 41555.3 918.103   1
   2  -4   2 3143.97 218.555   4
   2  -4   3 2937.50 215.554   4
   2  -4   4 5.63545 39.9536   4
   2  -4   5 2739.36 216.938   4
  -2   4  -5 2719.09 289.801   3
   2  -4   6 6881.10 357.120   4
  -2   4  -6 6501.24 360.320   1
  -2   4  -6 6506.46 457.414   3
   2  -4   7 11391.9 481.183   4
  -2   4  -7 11201.0 616.193   3
  -2   4  -7 11045.2 498.464   1
   2  -4   8-86.9022 86.6376   4
  -2   4  -8-27.0706 68.8762   1
   2  -4   9 1158.26 157.398   4
  -2   4  -9 928.211 163.024   1
  -2   4 -10 58.0034 69.6930   1
   2  -4  10 132.491 71.6102   4
  -2   4 -11 4937.23 373.288   1
  -2   4 -12 763.225 159.212   1
  -2   4 -13 626.921 142.766   1
  -2   4 -14 78.0699 93.6861   1
  -2   3  12 15.7122 110.943   3
   2  -3 -11 313.936 130.382   2
  -2   3  11 355.169 167.354   3
   2  -3 -10 4361.01 378.839   2
   2  -3  -9 13907.2 657.158   2
   2  -3  -8 7290.21 438.129   2
   2  -3  -7 1642.53 197.590   2
   2  -3  -6 794.642 49.5516   4
  -2   3   6 700.825 136.827   2
   2  -3  -6 716.374 126.731   2
   2  -3  -5 5396.20 323.855   2
   2  -3  -5 5393.93 184.264   4
  -2   3   4 1215.38 64.4055   1
   2  -3  -4 1291.54 93.4046   4
  -2   3   3 5354.03 185.486   1
   2  -3  -3 5467.78 216.142   4
   2  -3  -2 35957.7 756.419   4
  -2   3   2 37604.0 716.958   1
   2  -3  -1 16736.0 458.507   4
  -2   3   1 16359.4 429.161   1
   2  -3   0 25412.1 620.324   4
  -2   3   0 25263.4 592.637   1
   2  -3   1 57502.8 1143.52   4
  -2   3  -1 59323.9 1123.46   1
   2  -3   2 136568. 2294.28   4
   2  -3   3 309.953 69.6323   4
   2  -3   4 13629.0 472.144   4
   2  -3   5 24813.1 688.566   4
  -2   3  -5 23062.2 846.591   3
   2  -3   6 7221.69 348.194   4
  -2   3  -6 7531.45 464.152   3
  -2   3  -6 6739.24 349.868   1
   2  -3   7 49905.7 1141.92   4
  -2   3  -7 50785.4 1387.57   3
  -2   3  -7 50108.6 1175.50   1
  -2   3  -8 4971.98 318.382   1
   2  -3   8 5222.28 305.768   4
   2  -3   9 1284.31 153.521   4
  -2   3  -9 1294.68 175.097   1
  -2   3 -10 224.291 95.3341   1
   2  -3  10 356.633 88.0446   4
  -2   3 -11 300.766 98.5694   1
   2  -3  11 115.663 55.5414   4
  -2   3 -12 169.697 83.4477   1
  -2   3 -13 30.3905 71.6774   1
  -2   3 -14-8.20388 77.6566   1
  -2   2  12 233.591 133.509   3
   2  -2 -11 130.810 91.6352   2
  -2   2  11 59.2266 84.7957   3
  -2   2  10 221.169 147.437   3
   2  -2 -10-54.4584 101.219   2
   2  -2  -9 2206.00 251.767   2
   2  -2  -8 3289.86 289.012   2
   2  -2  -7 1526.46 191.510   2
  -2   2   6 9823.07 487.165   2
   2  -2  -6 9342.90 434.440   2
  -2   2   5 4920.07 323.406   2
   2  -2  -5 4556.44 127.980   4
  -2   2   4 1127.97 153.364   2
   2  -2  -4 944.484 67.8965   4
  -2   2   3 250.620 36.7518   1
   2  -2  -3 209.142 42.5434   4
   2  -2  -2 37004.4 678.739   1
  -2   2   2 37889.5 690.776   1
   2  -2  -1 249017. 3720.07   4
   2  -2  -1 245160. 3665.00   1
  -2   2   1 248443. 3675.33   1
   2  -2   0 106396. 1770.51   4
  -2   2   0 108874. 1745.51   1
   2  -2   0 105993. 1735.24   1
   2  -2   1 48412.2 957.504   4
  -2   2  -1 49473.0 941.773   1
   2  -2   1 49111.7 940.101   1
   2  -2   2 1663.56 138.176   4
   2  -2   2 1852.85 138.996   1
   2  -2   3 5659.14 263.433   4
   2  -2   3 5619.80 263.333   1
   2  -2   4 8874.89 344.246   4
  -2   2  -4 8027.17 433.406   3
  -2   2  -5 118569. 2369.83   3
   2  -2   5 123850. 2109.64   4
   2  -2   6 95763.8 1748.27   4
  -2   2  -6 95399.8 2010.01   3
  -2   2  -7 9391.28 509.272   3
  -2   2  -7 10077.8 421.079   1
   2  -2   7 10389.5 405.943   4
   2  -2   8 4579.51 268.247   4
  -2   2  -8 4877.31 368.873   3
  -2   2  -8 4859.70 297.989   1
   2  -2   9 7840.74 361.920   4
   2  -2   9 7267.31 571.156   3
  -2   2  -9 7649.20 394.297   1
  -2   2 -10 5095.90 333.874   1
   2  -2  10 5499.83 305.691   4
   2  -2  10 4977.03 495.676   3
   2  -2  11 656.340 209.665   3
  -2   2 -11 524.545 117.797   1
   2  -2  11 570.344 101.901   4
   2  -2  12 2056.12 360.587   3
  -2   2 -12 1611.78 201.274   1
   2  -2  13-140.892 159.274   3
  -2   2 -13-71.2267 72.7166   1
   2  -2  14 8.80546 113.753   3
  -2   2 -14 257.881 99.3180   1
  -2   1  12-63.9548 121.179   3
  -2   1  11 79.4161 100.951   3
  -2   1  10 261.017 130.951   3
   2  -1 -10 345.947 141.797   2
  -2   1   9 14278.7 721.423   3
   2  -1  -9 14834.5 652.779   2
   2  -1  -8 7417.58 434.217   2
   2  -1  -7 9542.22 456.175   2
  -2   1   6 238.950 76.1897   2
  -2   1   5 45087.6 1097.66   2
   2  -1  -4 191214. 2761.78   1
  -2   1   4 198262. 3219.39   2
   2  -1  -4 193011. 2803.27   4
  -2   1   3 121810. 2120.98   2
   2  -1  -3 118182. 1772.65   1
  -2   1   2 889.097 69.7334   1
   2  -1  -2 795.301 62.8113   1
  -2   1   1 61274.0 1031.99   1
   2  -1  -1 60800.7 1021.92   1
   2  -1   0 180164. 2751.86   1
  -2   1   0 183922. 2756.15   1
  -2   1  -1 80758.9 1359.39   1
   2  -1   1 79942.7 1350.81   1
   2  -1   2 35793.8 739.257   1
   2  -1   3 127294. 2084.96   1
  -2   1  -4 401.703 76.0668   1
   2  -1   4 424.941 73.8987   1
  -2   1  -4 483.425 100.689   3
   2  -1   5 40206.4 891.595   1
  -2   1  -5 38300.7 1031.30   3
  -2   1  -5 40936.0 889.372   1
  -2   1  -6 1279.89 170.576   3
   2  -1   6 1376.74 143.060   1
  -2   1  -6 1489.50 145.836   1
   2  -1   6 1428.07 130.563   4
   2  -1   7 3949.61 229.884   4
  -2   1  -7 4292.30 319.395   3
   2  -1   8 2001.98 164.377   4
  -2   1  -8 2498.92 252.257   3
   2  -1   8 2112.43 287.949   3
  -2   1  -9 3499.14 248.425   1
   2  -1   9 3421.43 220.102   4
  -2   1 -10 746.348 125.068   1
   2  -1  10 1016.55 124.142   4
   2  -1  10 970.487 230.812   3
  -2   1 -11 260.467 89.6672   1
   2  -1  11 192.159 60.6817   4
   2  -1  11 328.105 173.253   3
  -2   1 -12 937.051 149.636   1
   2  -1  12 1210.87 267.728   3
  -2   1 -13-8.96411 49.8016   1
   2  -1  13 23.2398 131.994   3
   2  -1  14 584.962 245.868   3
  -2   0  12 585.133 185.324   3
  -2   0  11 206.306 140.649   3
  -2   0  10 70.8269 94.0860   3
   2   0  -9 1620.02 85.0823   1
   2   0  -9 1755.20 227.298   2
   2   0  -9 1367.74 81.7779   1
  -2   0   9 1604.03 245.863   3
   2   0  -8 10.9376 19.9050   1
   2   0  -8-29.2779 68.7457   2
   2   0  -8-16.9118 20.5603   1
   2   0  -7 9822.22 267.841   1
  -2   0   7 10529.1 498.449   2
   2   0  -7 9787.82 257.041   1
  -2   0   6 3916.84 275.783   2
   2   0  -6 3596.55 149.945   1
   2   0  -5 1117.76 54.9061   4
   2   0  -5 1157.67 80.6740   1
  -2   0   5 972.345 129.053   2
   2   0  -4 2499.73 119.856   1
   2   0  -4 2621.31 105.871   4
  -2   0   4 2422.26 190.244   2
   2   0  -3 19067.3 412.539   1
  -2   0   3 19152.9 551.732   2
   2   0  -3 19103.4 412.710   4
  -2   0   2 84555.8 1525.99   2
   2   0  -2 86717.5 1491.45   2
   2   0  -2 85761.8 1369.95   1
  -2   0   1 9425.08 264.465   1
   2   0  -1 8965.29 257.186   1
   2   0  -1 9148.88 305.111   2
   2   0   0 171468. 2609.45   1
  -2   0   0 173077. 2617.60   1
   2   0   1 16241.4 398.798   1
   2   0   2 99307.5 1625.65   1
  -2   0  -3 135.315 49.6785   1
   2   0   3 139.178 41.5298   1
  -2   0  -3 193.507 58.0003   3
  -2   0  -4 142.528 51.1194   1
  -2   0  -4 217.535 65.9971   3
   2   0   4 221.908 48.4739   1
  -2   0  -5 20980.1 552.131   1
   2   0   5 20819.7 553.643   1
  -2   0  -5 22187.8 668.092   3
  -2   0  -6 7662.14 318.730   1
  -2   0  -6 8003.08 398.470   3
   2   0   6 7899.94 324.628   1
  -2   0  -7 4100.39 298.664   3
   2   0   7 4100.72 343.263   3
  -2   0  -7 3714.14 223.901   1
   2   0   7 3788.45 228.910   1
   2   0   8 10870.5 606.983   3
   2   0   8 11768.4 491.062   2
   2   0   8 10935.4 386.550   4
  -2   0  -8 12163.8 551.724   3
   2   0   9 5905.30 277.019   4
   2   0   9 6204.29 485.606   3
  -2   0 -10 244.811 68.6522   1
   2   0  10 238.098 60.2961   4
   2   0  11-41.7235 36.4458   4
   2   0  11 48.7942 128.998   3
  -2   0 -11-13.0232 51.0895   1
  -2   0 -12 3284.50 259.871   1
   2   0  12 3851.44 465.110   3
  -2   0 -13 73.2303 51.7869   1
   2   0  13-218.422 193.849   3
   2   0  14 15.9975 126.082   3
  -2  -1  13 421.342 192.292   3
  -2  -1  12 191.822 140.714   3
  -2  -1  11 921.369 219.783   3
  -2  -1  10 48.3445 107.859   3
   2   1 -10 10.0543 30.6003   1
  -2  -1   9 3889.75 375.457   3
   2   1  -9 4232.51 204.298   1
  -2  -1   8 3565.48 332.382   3
   2   1  -8 4092.96 313.686   2
   2   1  -8 3489.09 188.026   1
   2   1  -7 15475.3 325.607   4
   2   1  -7 16912.3 606.950   2
  -2  -1   7 16378.4 674.982   3
  -2  -1   7 16406.0 622.885   2
  -2  -1   6 38514.4 982.490   2
   2   1  -6 37598.0 672.565   4
  -2  -1   6 38354.9 1036.26   3
   2   1  -6 39330.3 960.645   2
   2   1  -5 4137.92 151.936   4
  -2  -1   5 4494.35 267.475   2
  -2  -1   4 165.099 52.5838   2
   2   1  -4 126.733 53.2770   2
   2   1  -4 154.358 36.9898   4
   2   1  -3 3684.65 194.919   2
   2   1  -3 3568.56 151.177   4
  -2  -1   3 3551.13 198.214   2
   2   1  -2 29441.7 602.455   4
   2   1  -2 30157.2 630.935   2
  -2  -1   2 28871.9 642.355   2
   2   1  -1 204935. 3050.33   2
   2   1  -1 201036. 3068.15   1
   2   1   0 142053. 2243.93   1
  -2  -1   0 146059. 2248.59   1
   2   1   1 999999. 14220.9   1
   2   1   2 706658. 10138.2   1
   2   1   3 155953. 2466.21   1
  -2  -1  -3 156826. 2470.10   1
  -2  -1  -3 158124. 2520.04   3
   2   1   4 88909.7 1510.55   1
  -2  -1  -4 88220.2 1518.49   1
  -2  -1  -4 85717.1 1584.02   3
   2   1   4 88253.1 1659.71   3
  -2  -1  -5 37464.8 802.640   1
  -2  -1  -5 36897.8 885.024   3
   2   1   5 37774.8 962.295   3
   2   1   5 37743.7 802.170   1
   2   1   6 960.164 118.651   2
   2   1   6 1111.53 114.435   1
  -2  -1  -6 909.409 108.884   1
  -2  -1  -6 875.685 128.527   3
   2   1   6 915.392 150.456   3
  -2  -1  -7 11455.0 405.578   1
   2   1   7 11748.1 451.018   2
   2   1   7 12352.0 574.173   3
   2   1   7 11909.6 407.687   1
   2   1   8 1700.05 176.629   2
  -2  -1  -8 1600.09 152.187   1
   2   1   8 1633.08 149.164   1
   2   1   8 1513.58 225.620   3
   2   1   9 33.3186 41.5848   1
   2   1   9-45.6568 115.161   3
   2   1  10 131.420 48.2027   4
   2   1  10 88.6515 110.246   3
   2   1  11 2575.16 165.812   4
   2   1  11 2863.95 363.700   3
  -2  -1 -12 328.018 86.4005   1
   2   1  12 543.880 192.980   3
  -2  -1 -13 837.986 131.575   1
   2   1  13 871.438 229.052   3
   2   1  14-34.6823 137.679   3
  -2  -2  13 214.049 179.277   3
  -2  -2  12 68.6477 92.4601   3
  -2  -2  11 113.156 106.839   3
  -2  -2  10 459.489 164.550   3
  -2  -2   9 14287.2 737.654   3
   2   2  -8 40235.1 772.384   4
  -2  -2   8 40052.6 1223.96   3
   2   2  -7 8226.64 271.868   4
  -2  -2   7 8207.64 301.661   4
  -2  -2   7 8611.86 430.212   2
  -2  -2   7 7830.35 465.208   3
  -2  -2   6 146.216 61.1673   2
  -2  -2   6 102.404 39.6643   4
   2   2  -6 131.899 44.6427   4
   2   2  -6-5.31563 67.0576   2
  -2  -2   6 216.795 95.9032   3
  -2  -2   5 7059.61 332.776   2
   2   2  -5 7162.72 243.937   4
  -2  -2   5 6790.10 271.687   4
   2   2  -5 7452.32 331.646   2
  -2  -2   4 14485.1 416.262   4
  -2  -2   4 14323.4 454.554   2
   2   2  -4 15288.9 458.533   2
   2   2  -4 14424.9 376.549   4
  -2  -2   4 14612.0 499.734   3
  -2  -2   3 48439.7 942.859   4
   2   2  -3 46518.7 877.564   4
  -2  -2   3 47030.9 938.383   2
   2   2  -2 145619. 2274.63   4
  -2  -2   2 144410. 2321.63   4
  -2  -2   2 145059. 2268.00   2
   2   2  -2 145596. 2245.59   2
  -2  -2   1 147712. 2374.70   4
   2   2  -1 148025. 2341.89   4
   2   2  -1 151020. 2229.92   2
  -2  -2   1 146897. 2259.63   2
   2   2   0 18184.0 347.689   2
   2   2   1 40289.6 806.706   1
  -2  -2  -2 3043.02 172.220   1
   2   2   2 3324.69 176.765   1
  -2  -2  -2 3395.68 135.569   3
   2   2   3 116610. 1918.79   1
  -2  -2  -3 117760. 1866.47   3
  -2  -2  -3 116260. 1931.02   1
   2   2   3 117516. 1919.19   3
   2   2   4 194395. 3030.41   1
  -2  -2  -4 193632. 3040.00   1
  -2  -2  -4 196027. 3045.00   3
   2   2   4 196010. 3109.38   3
   2   2   5 122193. 1995.47   1
   2   2   5 120895. 2014.77   2
   2   2   5 119458. 2163.86   3
  -2  -2  -5 121092. 2020.34   1
  -2  -2  -6 16114.6 473.088   1
   2   2   6 15655.6 495.161   2
   2   2   6 16009.5 460.013   1
   2   2   6 15941.6 588.479   3
   2   2   7 6004.22 308.107   2
  -2  -2  -7 6004.35 280.336   1
   2   2   7 5547.55 365.101   3
   2   2   7 6047.92 267.427   1
   2   2   8 29.7640 51.1502   2
  -2  -2  -8 71.3871 48.9170   1
   2   2   8 113.694 56.5690   1
   2   2   9 194.641 115.760   3
   2   2   9 175.634 56.6892   1
   2   2   9 247.302 79.2256   2
  -2  -2  -9 152.405 59.8747   1
   2   2  10 448.844 74.5190   4
   2   2  10 465.827 156.338   3
   2   2  11 1156.53 103.229   4
   2   2  11 1161.95 114.877   4
   2   2  11 1299.03 255.614   3
   2   2  12 29.8578 115.575   3
   2   2  13 400.413 176.135   3
   2   2  14 193.433 203.239   3
  -2  -3  13 61.3395 123.464   3
  -2  -3  12 219.495 156.971   3
   2   3 -11-113.226 54.4931   1
  -2  -3  11-66.1539 107.677   3
   2   3 -10 910.729 131.397   1
  -2  -3  10 1311.61 258.631   3
  -2  -3   9 6698.99 309.854   4
   2   3  -9 6809.41 282.023   4
  -2  -3   9 6660.26 515.675   3
   2   3  -8 15295.6 457.409   4
  -2  -3   8 15600.7 744.414   3
  -2  -3   8 15038.5 490.129   4
   2   3  -7 15125.5 454.473   4
  -2  -3   7 15066.8 484.240   4
  -2  -3   7 16403.1 598.245   2
  -2  -3   7 15739.6 692.665   3
  -2  -3   6 17434.8 525.498   4
   2   3  -6 18775.1 498.165   4
  -2  -3   6 18859.1 610.578   2
  -2  -3   6 17585.1 683.428   3
  -2  -3   5 21628.8 588.838   4
   2   3  -5 21504.3 544.544   4
  -2  -3   5 22198.3 624.550   2
   2   3  -4 9101.40 308.803   4
  -2  -3   4 8749.77 338.214   4
  -2  -3   4 8234.45 378.210   3
  -2  -3   4 8799.89 336.323   2
   2   3  -3 46054.5 899.750   4
  -2  -3   3 46785.5 900.692   2
  -2  -3   3 44752.5 952.090   4
  -2  -3   3 46300.2 980.436   3
  -2  -3   2 3745.39 162.906   2
   2   3  -2 4118.62 203.157   4
  -2  -3   2 4110.78 198.203   3
  -2  -3   2 3948.46 215.111   4
   2   3  -1 10501.3 343.705   4
  -2  -3   1 10939.6 259.421   2
  -2  -3   1 11260.3 376.226   4
  -2  -3   1 11221.3 293.937   3
  -2  -3   0 18407.0 511.280   4
  -2  -3  -1 29925.5 710.476   4
   2   3   2 9639.02 208.469   2
   2   3   2 9598.62 342.930   4
  -2  -3  -2 9749.63 355.649   4
   2   3   2 9551.22 335.709   1
   2   3   2 9559.88 234.767   3
   2   3   3 37229.7 666.773   2
   2   3   3 36918.8 810.659   4
   2   3   3 37555.3 797.316   1
   2   3   3 35686.5 719.021   3
   2   3   4 2312.72 134.510   2
   2   3   4 2281.51 155.223   1
   2   3   4 2516.29 164.665   3
   2   3   4 2375.14 166.584   4
  -2  -3  -5 234.146 58.6045   1
   2   3   5 198.167 58.5534   4
   2   3   5 254.382 55.2944   2
   2   3   5 281.788 76.5941   3
   2   3   5 312.356 62.7357   1
   2   3   6 2907.49 178.089   1
   2   3   6 3133.12 194.759   4
  -2  -3  -6 2940.77 183.682   1
   2   3   6 2930.57 191.513   2
   2   3   6 2831.64 226.751   3
   2   3   7-19.2165 54.0562   2
   2   3   7 85.6375 39.5869   1
   2   3   7 87.7515 48.6140   4
   2   3   7-38.8443 91.5777   3
  -2  -3  -7 65.7641 38.7519   1
   2   3   8 89.0489 43.2762   1
   2   3   8 8.26968 44.5388   2
   2   3   8 94.7405 51.1082   4
   2   3   8 21.8940 66.9445   3
  -2  -3  -8 51.4034 42.7884   1
  -2  -3  -9 13291.4 461.949   1
   2   3   9 13699.3 557.231   2
   2   3   9 14106.5 430.501   4
   2   3   9 13788.3 662.989   3
   2   3   9 12966.2 430.300   1
   2   3  10 2871.66 172.689   4
  -2  -3 -10 2918.05 204.636   1
   2   3  10 2712.52 317.465   3
   2   3  10 2703.00 185.078   1
   2   3  11 108.850 35.9343   4
  -2  -3 -11 128.135 63.7829   1
   2   3  11 0.59542 100.260   3
   2   3  12 405.491 156.551   3
   2   3  13 913.785 247.254   3
   2   3  14 522.064 180.533   3
  -2  -4  12-127.212 133.197   3
   2   4 -12 259.981 87.8452   1
   2   4 -11 496.276 114.995   1
  -2  -4  11 366.682 157.853   3
  -2  -4  10 5300.54 503.339   3
   2   4 -10 4444.42 310.432   1
  -2  -4   9 4847.66 296.489   4
  -2  -4   9 5726.89 488.931   3
  -2  -4   8 2446.92 206.054   4
  -2  -4   8 2576.55 313.012   3
  -2  -4   7 1775.67 167.473   4
  -2  -4   7 1955.86 252.628   3
  -2  -4   7 1992.96 203.551   2
  -2  -4   6 20842.2 651.416   2
  -2  -4   6 20787.0 624.376   4
  -2  -4   6 20782.5 784.883   3
  -2  -4   5 64279.8 1278.43   2
  -2  -4   5 60847.2 1270.42   4
  -2  -4   4 29807.0 703.160   2
  -2  -4   4 30583.7 764.727   4
  -2  -4   4 28262.7 820.488   3
   2   4  -4 30333.3 712.318   4
  -2  -4   3 25383.3 581.514   2
  -2  -4   3 25631.1 679.710   4
   2   4  -3 26327.0 644.659   4
  -2  -4   3 24619.5 694.191   3
  -2  -4   2 43704.9 964.511   4
   2   4  -2 44923.4 919.386   4
  -2  -4   2 43324.4 927.800   3
  -2  -4   2 43440.2 795.421   2
  -2  -4   1 42639.8 946.476   4
  -2  -4   1 42323.9 714.228   2
   2   4  -1 43706.8 764.602   3
  -2  -4   0 6207.12 294.073   4
   2   4   0 5682.64 147.287   3
  -2  -4  -1 44779.4 981.751   4
   2   4   2 1717.38 78.8038   2
   2   4   2 1752.93 145.989   4
  -2  -4  -2 1674.49 153.113   4
   2   4   3 243.657 66.1043   4
   2   4   3 228.965 42.3208   2
  -2  -4  -3 218.361 67.2453   4
   2   4   3 237.303 59.9165   1
   2   4   3 321.419 56.4150   3
   2   4   4 46019.9 970.267   1
   2   4   4 46147.6 925.630   3
   2   4   4 44778.2 871.477   2
   2   4   5 422.224 71.7331   2
   2   4   5 515.046 79.8754   1
   2   4   5 477.317 78.6059   4
   2   4   5 476.347 91.1445   3
   2   4   6 5316.86 255.398   1
   2   4   6 5509.39 262.380   4
   2   4   6 5315.31 305.023   3
   2   4   6 5972.98 281.922   2
   2   4   7 5044.03 244.814   1
   2   4   7 4914.47 243.695   4
   2   4   7 5001.87 282.048   2
   2   4   7 5019.68 323.704   3
   2   4   8 1249.64 120.766   1
   2   4   8 1531.55 170.726   2
   2   4   8 1553.52 134.386   4
   2   4   8 1279.67 184.261   3
   2   4   9 6004.59 255.147   4
   2   4   9 5559.64 411.871   3
   2   4   9 5812.69 267.325   1
   2   4  10 703.877 94.0716   1
   2   4  10 831.813 89.8748   4
   2   4  10 777.904 175.321   3
   2   4  11 430.227 57.9814   4
   2   4  11 311.700 131.811   3
   2   4  12 11.4039 86.8217   3
   2   4  13 93.5399 93.8617   3
   2   4  14 232.986 131.578   3
   2   5 -12 1068.72 173.568   1
  -2  -5  12 965.544 284.589   3
   2   5 -11 196.987 84.7643   1
  -2  -5  11 18.8366 136.650   3
   2   5 -10 220.585 71.8009   4
  -2  -5  10 290.093 149.496   3
  -2  -5   9 527.920 107.739   4
   2   5  -9 515.500 101.884   4
  -2  -5   9 591.765 189.018   3
   2   5  -8 551.256 103.735   4
  -2  -5   8 508.709 104.823   4
  -2  -5   8 477.635 157.030   3
  -2  -5   7 16172.5 599.507   4
   2   5  -7 18162.2 599.044   4
  -2  -5   7 17604.9 806.313   3
  -2  -5   6 3339.37 247.487   4
  -2  -5   6 3634.66 249.405   2
  -2  -5   6 3536.48 329.765   3
   2   5  -6 3248.36 230.051   4
  -2  -5   5 5258.79 277.054   2
  -2  -5   5 4913.20 298.188   4
  -2  -5   4 20667.5 562.940   2
  -2  -5   4 21560.2 653.217   4
  -2  -5   4 21276.6 730.609   3
  -2  -5   3-25.4212 59.9737   3
  -2  -5   3 152.663 55.3057   4
  -2  -5   3 81.4053 36.3466   2
   2   5  -3 67.3008 41.3600   3
  -2  -5   2 96083.7 1749.52   4
   2   5  -2 93316.2 1580.07   3
  -2  -5   1 40904.1 712.063   2
   2   5  -1 40763.3 784.941   3
  -2  -5   0 72366.4 1451.50   4
   2   5   0 72817.3 1197.77   3
  -2  -5  -1 20734.8 628.711   4
  -2  -5  -2 12108.1 459.186   4
  -2  -5  -2 12026.3 251.927   2
   2   5   2 11117.0 404.712   4
  -2  -5  -3 3452.94 240.158   4
   2   5   3 3733.18 226.010   4
  -2  -5  -3 3810.83 152.024   2
   2   5   4 3670.95 192.072   2
   2   5   4 3953.81 229.222   4
  -2  -5  -4 3975.58 258.838   4
  -2  -5  -4 3686.77 176.790   2
   2   5   4 3815.46 231.299   1
   2   5   5 25141.7 648.304   4
   2   5   5 25060.7 666.136   1
   2   5   5 24180.3 621.113   2
   2   5   6 8580.36 363.437   2
   2   5   6 9072.44 347.905   4
   2   5   6 8362.82 345.839   1
   2   5   6 9147.93 403.424   3
   2   5   7 440.409 93.5674   2
   2   5   7 408.605 79.1630   4
   2   5   7 523.165 118.595   3
   2   5   7 469.160 80.0293   1
   2   5   8 1125.71 117.815   1
   2   5   8 1321.72 167.483   2
   2   5   8 1298.89 126.218   4
   2   5   8 1357.94 189.547   3
   2   5   9 8324.77 315.669   4
   2   5   9 8058.89 484.116   3
   2   5   9 7927.24 320.968   1
   2   5  10 4817.62 223.435   4
   2   5  10 4689.40 399.826   3
   2   5  11 122.439 112.409   3
   2   5  12 438.302 151.576   3
   2   5  13 55.9470 90.0747   3
   2   5  14 67.7035 102.374   3
   2   6 -12 563.799 139.934   1
  -2  -6  12 861.245 252.569   3
   2   6 -11 2031.00 252.916   1
  -2  -6  11 1999.03 368.456   3
   2   6 -10 421.435 116.436   4
  -2  -6  10 305.197 148.729   3
   2   6  -9 3602.95 283.674   4
  -2  -6   9 3633.84 425.820   3
   2   6  -8 3169.48 261.238   4
  -2  -6   8 3287.06 279.581   4
  -2  -6   8 3266.12 377.045   3
  -2  -6   7 9382.16 467.184   4
  -2  -6   7 9659.33 453.357   2
   2   6  -7 9310.18 446.315   4
  -2  -6   7 9448.15 613.220   3
  -2  -6   6 4886.31 324.073   4
   2   6  -6 4745.96 299.093   4
  -2  -6   6 4792.79 293.821   2
  -2  -6   6 4364.19 389.968   3
  -2  -6   5 5431.03 292.833   2
   2   6  -5 5870.43 327.325   4
  -2  -6   5 5587.20 341.327   4
  -2  -6   4 5895.59 341.053   4
   2   6  -4 5498.88 309.955   4
  -2  -6   4 5613.80 271.303   2
   2   6  -4 5263.14 298.760   3
  -2  -6   3 25852.9 763.346   4
   2   6  -3 25914.3 717.209   4
  -2  -6   3 24074.1 587.733   2
   2   6  -3 23184.7 649.719   3
  -2  -6   2 21579.1 676.789   4
  -2  -6   2 20747.4 481.360   2
  -2  -6   1 8672.41 404.083   4
   2   6  -1 8087.46 300.058   3
  -2  -6   0 8949.72 410.568   4
   2   6   0 7976.61 289.191   3
  -2  -6  -1 5073.57 305.740   4
  -2  -6  -1 5042.58 144.712   2
   2   6   2 590.146 97.8713   4
  -2  -6  -2 500.213 101.396   4
  -2  -6  -2 570.839 49.5819   2
  -2  -6  -3 7748.14 241.135   2
  -2  -6  -3 8333.60 405.306   4
   2   6   3 8606.94 366.295   4
  -2  -6  -4 242.627 77.2740   4
   2   6   4 322.465 81.9155   4
  -2  -6  -4 238.597 49.0045   2
   2   6   4 323.865 76.4901   1
   2   6   5 19067.5 563.840   2
   2   6   5 19479.3 580.022   4
  -2  -6  -5 19110.4 520.587   2
  -2  -6  -5 19187.4 655.024   4
   2   6   5 19334.6 600.174   1
   2   6   6 9052.74 370.661   4
   2   6   6 8205.66 363.391   1
   2   6   6 9027.92 392.008   2
   2   6   7 345.177 91.2567   2
   2   6   7 587.860 93.1539   4
   2   6   7 631.835 117.645   3
   2   6   7 670.921 99.3904   1
   2   6   8 31.4189 50.2429   4
   2   6   8-30.0413 56.3037   2
   2   6   8-11.9698 34.5591   1
   2   6   8 75.8754 76.5231   3
   2   6   9 3435.47 207.347   1
   2   6   9 3458.74 212.532   4
   2   6   9 3512.57 327.822   3
   2   6  10 756.139 96.6816   4
   2   6  10 777.986 170.044   3
   2   6  11 245.375 107.795   3
   2   6  12 187.175 109.526   3
   2   6  13 584.101 196.743   3
   2   7 -12 107.214 90.1079   1
   2   7 -11 605.418 130.883   4
   2   7 -11 350.856 122.164   1
   2   7 -10 4301.71 335.043   4
   2   7  -9 7384.29 437.266   4
   2   7  -8 9074.14 481.371   4
   2   7  -7 320.565 101.801   4
  -2  -7   7 195.993 73.7652   2
  -2  -7   6 3833.38 266.995   2
   2   7  -6 3638.75 285.099   4
   2   7  -5 25631.3 796.250   4
  -2  -7   5 26246.7 724.187   2
   2   7  -5 24942.0 787.189   3
  -2  -7   4 7456.81 415.548   4
   2   7  -4 7422.30 389.461   4
  -2  -7   4 7155.59 319.554   2
   2   7  -4 7190.38 368.315   3
   2   7  -3 5579.36 329.358   4
  -2  -7   3 5529.15 251.187   2
   2   7  -3 5071.91 286.068   3
  -2  -7   3 5226.45 342.566   4
  -2  -7   2 741.477 133.946   4
   2   7  -2 986.925 145.626   4
   2   7  -2 971.245 121.193   3
  -2  -7   1 441.255 104.998   4
   2   7  -1 342.808 69.1037   3
  -2  -7   0 28523.1 849.309   4
   2   7   0 27507.8 783.241   4
   2   7   1 3212.25 235.838   4
  -2  -7  -1 3465.93 271.906   4
  -2  -7  -1 3704.36 146.615   2
  -2  -7  -2 567.363 112.595   4
   2   7   2 360.332 84.0521   4
  -2  -7  -2 455.574 51.7919   2
  -2  -7  -3 393.500 96.9489   4
   2   7   3 203.985 69.1966   4
  -2  -7  -3 238.586 48.0893   2
  -2  -7  -4 797.123 137.313   4
   2   7   4 842.733 123.314   4
  -2  -7  -4 748.222 85.3392   2
  -2  -7  -5 748.541 140.065   4
   2   7   5 615.539 109.223   4
   2   7   5 448.949 91.1023   1
  -2  -7  -5 585.126 86.7790   2
   2   7   6 29.1199 39.2340   1
  -2  -7  -6-33.6605 64.3248   4
   2   7   6 9.65522 51.9829   4
   2   7   7 679.236 107.057   1
   2   7   7 740.068 128.514   2
   2   7   7 953.253 127.590   4
   2   7   8 680.247 136.972   3
   2   7   8 1038.63 129.182   4
   2   7   8 853.183 142.063   2
   2   7   8 835.833 110.721   1
   2   7   9 839.418 114.567   4
   2   7   9 911.712 174.742   3
   2   7  10 77.6873 41.6629   4
   2   7  10 39.4660 77.3134   3
   2   7  11 1115.47 209.724   3
   2   7  12 57.3698 101.050   3
   2   7  13 284.324 147.351   3
   2   8 -12 56.4550 73.0868   1
   2   8 -11 847.287 185.499   1
   2   8 -11 1223.75 200.310   4
   2   8 -10 667.632 152.188   4
   2   8  -9 2090.33 249.641   4
   2   8  -8 472.976 130.868   4
   2   8  -7 361.405 121.933   4
   2   8  -6 1850.25 218.681   4
  -2  -8   6 1799.79 186.796   2
   2   8  -6 1718.52 206.231   3
   2   8  -5 4892.12 342.198   4
  -2  -8   5 4477.71 276.436   2
   2   8  -5 4329.64 312.882   3
  -2  -8   4 13836.7 467.138   2
   2   8  -4 12452.3 522.655   3
   2   8  -4 13321.5 572.270   4
   2   8  -3 7496.65 411.709   4
   2   8  -3 7182.49 369.781   3
   2   8  -2 109.497 72.0992   4
   2   8  -2 65.7105 45.4301   3
   2   8  -1 3020.16 251.321   4
   2   8  -1 2512.48 201.939   3
   2   8   0 1899.62 203.521   4
  -2  -8  -1 19708.6 728.812   4
  -2  -8  -1 19652.5 449.917   2
  -2  -8  -2 325.562 50.2926   2
   2   8   2 209.763 75.4431   4
  -2  -8  -2 422.429 112.044   4
  -2  -8  -3 1391.16 108.685   2
  -2  -8  -3 1535.56 201.593   4
   2   8   3 1286.41 162.098   4
  -2  -8  -4 1018.52 167.691   4
  -2  -8  -4 1103.71 105.828   2
   2   8   4 979.054 143.972   4
   2   8   5 869.393 136.004   1
  -2  -8  -5 971.798 165.178   4
   2   8   5 943.536 140.460   4
  -2  -8  -5 929.482 111.888   2
  -2  -8  -6 139.197 74.6270   4
   2   8   6 100.884 66.1130   4
   2   8   6-31.1298 40.3440   1
  -2  -8  -7 2986.16 230.843   2
   2   8   7 2484.14 215.375   1
   2   8   7 2484.46 216.638   4
   2   8   8 1752.42 179.908   4
   2   8   8 2062.87 232.816   3
   2   8   9 8.92041 50.1718   4
   2   8   9 26.7270 60.3690   3
   2   8  10 447.280 137.660   3
   2   8  11 1871.63 280.763   3
   2   8  12 182.034 109.354   3
   2   8  13 184.420 134.260   3
   2   9 -11 118.096 82.9794   4
   2   9 -11 26.2424 106.720   1
   2   9 -10 682.911 162.614   4
   2   9  -9 439.839 131.466   4
   2   9  -8 3836.40 345.775   4
   2   9  -7 3888.02 343.086   4
  -2  -9   6 3831.34 282.181   2
   2   9  -6 3734.99 328.503   4
  -2  -9   5 1547.40 165.836   2
   2   9  -5 1323.71 198.817   4
   2   9  -5 1446.53 191.750   3
   2   9  -4-62.5117 83.1280   4
  -2  -9   4 40.6784 37.8021   2
   2   9  -4 54.5729 46.8565   3
   2   9  -3 1721.17 212.316   4
   2   9  -3 2049.17 203.497   3
   2   9  -2 6450.88 397.303   4
   2   9  -2 5902.18 339.843   3
   2   9  -1 21711.3 765.223   4
   2   9  -1 21930.4 697.045   3
   2   9   0 5656.80 366.172   4
   2   9   1 6335.93 386.360   4
  -2  -9  -1 6632.99 250.593   2
  -2  -9  -2 18954.2 472.782   2
   2   9   2 18783.0 692.736   4
  -2  -9  -3 206.732 52.5428   2
   2   9   3 5.73869 65.8674   4
   2   9   4 3434.09 275.530   4
  -2  -9  -4 4119.98 214.103   2
   2   9   5 3539.47 282.264   4
   2   9   6 735.171 134.436   1
   2   9   6 944.003 151.045   4
  -2  -9  -6 803.799 118.640   2
   2   9   7 5310.42 337.472   4
  -2  -9  -7 5636.65 326.106   2
   2   9   8 136.321 84.5455   3
   2   9   8 13.7181 49.3180   4
   2   9   9 553.405 110.941   4
   2   9   9 539.193 141.955   3
   2   9  10 1061.45 207.538   3
   2   9  11-128.224 106.466   3
   2   9  12 271.066 130.605   3
   2  10 -10 183.908 102.723   4
   2  10  -9 1242.30 220.320   4
   2  10  -8 2445.20 299.158   4
   2  10  -7 3758.99 360.098   4
   2  10  -6 1898.81 256.667   4
   2  10  -5 1805.83 239.892   4
   2  10  -4 277.938 103.394   4
   2  10  -3 1746.88 199.047   3
   2  10  -3 1804.01 238.032   4
   2  10  -2 878.149 137.539   3
   2  10  -2 890.263 163.156   4
   2  10  -1-7.85599 86.2685   4
   2  10  -1-35.8268 56.7276   3
  -2 -10   0 3542.56 199.422   2
   2  10   0 3174.10 293.202   4
   2  10   0 3424.84 272.949   3
  -2 -10  -1 11.6744 39.4684   2
   2  10   1 99.9888 72.1435   4
   2  10   2 5514.40 381.363   4
  -2 -10  -2 5750.15 242.594   2
  -2 -10  -3 3750.84 197.354   2
   2  10   3 3592.94 303.783   4
  -2 -10  -4 1740.18 142.731   2
   2  10   4 1464.62 197.607   4
   2  10   5 484.427 114.558   4
   2  10   6 4621.03 339.195   4
  -2 -10  -6 4987.31 287.816   2
   2  10   7 902.594 154.853   4
  -2 -10  -7 880.777 131.427   2
   2  10   8 51.6883 64.5850   4
   2  10   9-84.7468 71.6399   3
   2  11  -9 2124.34 300.721   4
   2  11  -8 1583.27 246.293   4
   2  11  -7-122.876 102.633   4
   2  11  -6 217.124 100.950   4
   2  11  -5 1707.21 255.226   4
   2  11  -4 2093.89 271.228   4
   2  11  -3 1938.32 262.279   4
   2  11  -2 172.434 101.130   4
   2  11  -1 247.664 90.5872   4
   2  11   0 488.739 137.773   4
  -2 -11   0 462.999 76.3642   2
   2  11   1 911.946 179.906   4
  -2 -11  -1 780.023 90.1087   2
  -2 -11  -2 4644.56 220.632   2
   2  11   2 4341.67 361.742   4
  -2 -11  -3 498.333 77.4321   2
   2  11   3 646.718 143.273   4
   2  11   4 825.808 159.522   4
   2  11   5 155.958 69.1240   4
   2  11   6 27.6357 66.6801   4
   2  11   7 868.271 159.491   4
   2  11   8 392.899 105.551   4
   2  12  -6 1495.25 253.691   4
   2  12  -5 1306.03 230.624   4
   2  12  -4 504.457 161.187   4
   2  12  -3-68.6643 85.8016   4
   2  12  -2 701.257 179.394   4
   2  12  -1 159.953 108.002   4
   2  12   0 550.885 158.426   4
   2  12   1 827.643 180.737   4
   2  12   2-138.034 115.107   4
   2  12   3 203.167 110.961   4
   2  12   4 337.399 116.389   4
   2  12   5-287.559 118.535   4
   2  12   6 9.74860 77.6256   4
   2  12   7 203.225 96.4201   4
   2  13  -1 1132.87 222.995   4
   2  13   0-37.7331 98.6778   4
   2  13   1 105.381 107.625   4
   2  13   2 275.739 124.490   4
   2  13   3 188.117 93.8029   4
   2  13   4 284.874 118.611   4
   2  13   5-205.825 104.587   4
   2  13   6 93.1228 83.2521   4
   3 -12  -3 288.054 133.613   2
   3 -12  -2 437.844 153.462   2
   3 -12  -1 240.098 95.9697   2
  -3  12   1 415.114 121.663   1
   3 -12   0 1785.90 279.846   2
  -3  12   0 1975.76 274.620   1
  -3  12  -1 577.138 163.720   1
  -3  12  -2 38.0052 82.4630   1
   3 -11  -5 166.316 93.5597   2
   3 -11  -4 199.996 101.398   2
   3 -11  -3 895.128 194.940   2
  -3  11   2 2238.46 258.182   1
   3 -11  -2 2950.58 337.241   2
   3 -11  -1 1329.88 232.780   2
  -3  11   1 1315.21 206.103   1
  -3  11   0 1164.66 205.014   1
  -3  11  -1 1896.67 258.757   1
  -3  11  -2 88.1878 76.8676   1
  -3  11  -3 18.9333 86.4739   1
  -3  11  -4-118.348 107.894   1
  -3  11  -5 732.210 192.420   1
   3 -10  -6-70.9167 71.9946   2
   3 -10  -5 661.337 162.015   2
   3 -10  -4 779.931 177.275   2
   3 -10  -3-96.8322 90.9636   2
  -3  10   2 990.337 163.036   1
   3 -10  -2 883.242 189.666   2
   3 -10  -1 985.702 197.777   2
  -3  10   1 1001.39 167.759   1
  -3  10   0 525.209 134.192   1
  -3  10  -1 459.133 123.241   1
  -3  10  -2 885.767 176.827   1
  -3  10  -3 1748.85 246.592   1
  -3  10  -4 56.7158 82.1154   1
  -3  10  -5 214.748 95.5928   1
  -3  10  -6 365.848 144.960   1
  -3  10  -7 1408.04 252.424   1
   3  -9  -7 271.611 108.174   2
   3  -9  -6 42.5042 66.9944   2
   3  -9  -5 657.135 157.159   2
   3  -9  -4 2265.08 277.783   2
   3  -9  -3 1539.00 231.254   2
  -3   9   3 1667.69 191.360   1
  -3   9   2 193.031 68.9840   1
   3  -9  -2 215.212 98.5684   2
   3  -9  -1 3755.15 363.485   2
  -3   9   1 4337.03 329.534   1
  -3   9   0 506.172 121.261   1
  -3   9  -1 95.8385 77.3398   1
  -3   9  -2-115.465 85.9747   1
  -3   9  -3 439.977 139.633   1
  -3   9  -4 7187.96 486.873   1
  -3   9  -5 3159.90 335.539   1
  -3   9  -6 1357.82 235.385   1
  -3   9  -7 357.985 136.517   1
  -3   9  -8 1666.87 263.986   1
  -3   9  -9 437.431 151.215   1
   3  -8  -8 3442.01 363.483   2
   3  -8  -7 1029.99 198.665   2
   3  -8  -6 964.694 195.153   2
   3  -8  -5 394.548 132.917   2
   3  -8  -4 483.105 130.449   2
  -3   8   4 360.216 85.7261   1
   3  -8  -3 8183.00 514.352   2
  -3   8   3 8619.67 410.863   1
   3  -8  -2 819.263 174.756   2
  -3   8   2 1001.31 151.646   1
  -3   8   1 316.748 97.5836   1
  -3   8   0 6647.49 398.694   1
  -3   8  -1 16130.0 660.626   1
  -3   8  -2 4391.97 344.266   1
  -3   8  -3 842.127 165.047   1
  -3   8  -4 4900.61 377.341   1
  -3   8  -5 1849.21 252.574   1
  -3   8  -6 4334.11 376.809   1
  -3   8  -7 5328.59 432.063   1
  -3   8  -8 345.105 114.974   1
  -3   8  -9 1050.46 216.254   1
  -3   8 -10 166.409 110.975   1
   3  -7  -9-18.8740 78.9839   2
   3  -7  -8 1353.66 223.999   2
   3  -7  -7 940.125 189.538   2
   3  -7  -6 272.265 113.083   2
  -3   7   5 1893.14 143.933   1
   3  -7  -5 1913.68 248.123   2
   3  -7  -5 1602.56 171.191   4
   3  -7  -4 2556.40 219.796   4
   3  -7  -4 2439.69 269.371   2
  -3   7   4 2464.13 190.105   1
   3  -7  -3 5992.84 418.584   2
   3  -7  -3 5669.86 340.132   4
  -3   7   3 6361.34 327.350   1
   3  -7  -2 20269.2 799.043   2
  -3   7   2 20623.3 657.412   1
   3  -7  -2 20577.0 699.024   4
  -3   7   1 509.957 111.123   1
  -3   7   0-51.7138 76.6921   1
  -3   7  -1 1274.38 170.966   1
  -3   7  -2 16018.6 637.268   1
  -3   7  -3 21744.1 777.443   1
  -3   7  -4 257.306 117.580   1
  -3   7  -5 2098.01 245.178   1
  -3   7  -6 1210.69 202.066   1
  -3   7  -7 2730.35 295.166   1
  -3   7  -8 723.956 175.146   1
  -3   7  -9 163.885 101.548   1
  -3   7 -10 657.825 163.053   1
  -3   7 -11 93.3509 85.5031   1
  -3   7 -12 286.733 127.500   1
   3  -6 -10 2043.92 290.764   2
   3  -6  -9 1419.28 238.139   2
   3  -6  -8-93.6245 103.612   2
   3  -6  -7 13.1120 74.2268   2
   3  -6  -6 82.2344 41.7563   4
   3  -6  -6 87.7300 81.8372   2
  -3   6   5 224.835 53.6962   1
   3  -6  -5 246.155 103.085   2
   3  -6  -5 255.955 71.4033   4
   3  -6  -4-82.6743 103.952   2
   3  -6  -4 40.2717 47.8315   4
  -3   6   4 29.7488 36.0768   1
   3  -6  -3 416.997 92.7125   4
  -3   6   3 406.241 86.2479   1
   3  -6  -3 493.996 130.614   2
   3  -6  -2 406.090 94.4980   4
   3  -6  -2 368.602 124.106   2
  -3   6   2 482.545 94.4136   1
   3  -6  -1 15530.9 570.788   4
  -3   6   1 15288.0 540.243   1
   3  -6   0 10192.9 462.093   4
  -3   6   0 9652.74 431.100   1
   3  -6   1-44.2509 67.0143   4
  -3   6  -1 22.1010 68.6984   1
  -3   6  -2 6094.56 358.430   1
  -3   6  -3 5634.79 354.832   1
  -3   6  -4 3380.53 286.783   1
  -3   6  -5 36.5807 70.0529   1
  -3   6  -6 7671.39 454.545   1
  -3   6  -7 1308.28 206.052   1
  -3   6  -8 1566.10 232.137   1
  -3   6  -9 907.729 188.758   1
  -3   6 -10 3070.30 330.075   1
  -3   6 -11 470.925 147.503   1
  -3   6 -12 411.113 141.311   1
  -3   6 -13 542.897 157.074   1
   3  -5 -10 94.3113 106.574   2
   3  -5  -9 118.169 81.0064   2
   3  -5  -8 632.425 148.433   2
   3  -5  -7 7308.88 468.038   2
   3  -5  -6 9854.31 533.024   2
   3  -5  -6 9308.11 335.197   4
  -3   5   5-31.4978 27.9105   1
   3  -5  -5 33.7191 78.3035   2
   3  -5  -5 12.5554 32.7534   4
  -3   5   4 531.830 77.4306   1
   3  -5  -4 468.928 123.129   2
   3  -5  -4 400.408 79.1714   4
  -3   5   3 3596.04 207.738   1
   3  -5  -3 3111.19 279.920   2
   3  -5  -3 3401.80 220.727   4
   3  -5  -2 1841.00 213.160   2
   3  -5  -2 1552.95 160.650   4
  -3   5   2 1557.94 146.237   1
   3  -5  -1 1063.81 135.458   4
  -3   5   1 1071.79 128.276   1
   3  -5   0 13838.7 519.226   4
  -3   5   0 13703.0 488.928   1
   3  -5   1 2079.61 196.476   4
  -3   5  -1 2079.98 189.694   1
   3  -5   2 21777.9 698.644   4
  -3   5  -2 19922.8 648.800   1
   3  -5   3 14906.1 578.094   4
  -3   5  -3 14354.3 555.122   1
   3  -5   4 14443.2 579.663   4
  -3   5  -4 13839.2 558.456   1
   3  -5   5 4.56216 58.5005   4
  -3   5  -5 141.683 81.1692   1
  -3   5  -6 4788.64 340.351   1
  -3   5  -7 3179.86 287.314   1
  -3   5  -8 9690.24 523.064   1
  -3   5  -9 134.442 90.4249   1
  -3   5 -10 1123.63 205.174   1
  -3   5 -11 815.789 177.473   1
  -3   5 -12 2543.43 304.583   1
  -3   5 -13 253.975 115.477   1
  -3   5 -14 15.0487 69.6213   1
   3  -4 -11 1259.69 236.619   2
   3  -4 -10 960.309 199.156   2
   3  -4  -9 282.078 133.108   2
   3  -4  -8 2923.48 300.477   2
   3  -4  -7 8663.52 497.907   2
   3  -4  -7 8230.76 209.305   4
   3  -4  -6 9160.92 495.761   2
   3  -4  -6 9114.41 289.864   4
   3  -4  -5 951.348 96.3459   4
  -3   4   5 1066.92 62.2272   1
   3  -4  -5 962.008 160.395   2
  -3   4   4 4060.04 178.871   1
   3  -4  -4 3874.80 208.681   4
   3  -4  -4 3685.85 292.397   2
   3  -4  -3 26504.8 838.730   2
  -3   4   3 27642.6 624.596   1
   3  -4  -3 26114.2 665.543   4
   3  -4  -2 24113.9 782.378   2
   3  -4  -2 23665.2 648.369   4
  -3   4   2 24804.7 617.617   1
   3  -4  -1 7608.65 343.604   4
  -3   4   1 8007.99 327.738   1
   3  -4   0 1199.49 138.750   4
  -3   4   0 1499.84 141.369   1
   3  -4   1 19159.3 606.439   4
  -3   4  -1 18560.1 576.495   1
   3  -4   2 14362.8 526.732   4
  -3   4  -2 13695.2 499.855   1
   3  -4   3 1952.92 190.228   4
  -3   4  -3 1825.39 180.718   1
   3  -4   4 3198.47 248.675   4
   3  -4   5 8867.23 431.327   4
   3  -4   6 21115.0 708.527   4
  -3   4  -6 20075.6 877.143   3
  -3   4  -6 19642.9 696.246   1
   3  -4   7 6150.87 372.842   4
  -3   4  -7 5578.61 363.325   1
  -3   4  -8 342.201 120.199   1
  -3   4  -9 68.9793 62.4817   1
  -3   4 -10 537.516 123.039   1
  -3   4 -11-8.04678 66.3522   1
  -3   4 -12 57.1774 67.4862   1
  -3   4 -13 608.114 158.322   1
  -3   4 -14-49.9584 71.8125   1
  -3   4 -15-217.830 106.509   1
   3  -3 -11 156.917 91.2032   2
   3  -3 -10 1039.97 198.902   2
   3  -3  -9 14.6072 76.5250   2
   3  -3  -8 2210.59 251.769   2
   3  -3  -7 317.373 113.146   2
   3  -3  -6 2061.45 222.724   2
   3  -3  -6 2133.77 108.287   4
   3  -3  -5 23029.3 756.585   2
   3  -3  -5 21059.9 490.306   4
   3  -3  -4 5291.60 335.441   2
  -3   3   4 5460.16 192.785   1
   3  -3  -4 5445.30 230.600   4
   3  -3  -3 41230.4 857.035   4
  -3   3   3 40916.6 804.627   1
  -3   3   2 33200.2 713.113   1
   3  -3  -2 32009.3 746.980   4
  -3   3   1 14401.3 432.646   1
   3  -3  -1 13414.7 445.480   4
   3  -3   0 2523.18 191.878   4
   3  -3   0 2702.81 181.111   1
  -3   3   0 2404.14 178.801   1
  -3   3  -1-3.34900 55.1886   1
   3  -3   1 41.6491 46.9920   1
   3  -3   1-21.7511 52.6623   4
  -3   3  -2 462.036 103.046   1
   3  -3   2 355.232 76.8611   1
   3  -3   2 392.855 85.1778   4
   3  -3   3 5520.93 307.323   4
   3  -3   4 6133.37 331.951   4
   3  -3   5 1819.71 181.827   4
   3  -3   6 2737.13 231.263   4
  -3   3  -6 2381.17 234.639   1
  -3   3  -7 190.604 89.0086   1
   3  -3   7 212.114 79.1560   4
  -3   3  -7 244.123 125.196   3
   3  -3   8 18240.5 654.771   4
  -3   3  -8 18459.9 680.659   1
  -3   3  -9 768.912 152.239   1
   3  -3   9 419.020 105.445   4
  -3   3 -10 1071.32 173.978   1
  -3   3 -11 1606.69 213.264   1
  -3   3 -12 754.050 161.344   1
  -3   3 -13 1121.39 188.544   1
  -3   3 -14 66.0638 83.4282   1
  -3   3 -15-94.8960 96.2018   1
   3  -2 -11 181.082 99.8002   2
  -3   2  11 200.341 123.570   3
   3  -2 -10 3457.27 348.839   2
   3  -2  -9 27.5031 80.1450   2
   3  -2  -8 5074.77 375.743   2
   3  -2  -7 3076.76 272.196   2
   3  -2  -6 2986.54 110.312   4
   3  -2  -6 2967.97 101.079   4
   3  -2  -6 3307.78 273.409   2
   3  -2  -5 20103.0 440.267   4
   3  -2  -5 20553.4 698.049   2
   3  -2  -4 17234.5 425.722   4
  -3   2   3 4334.70 187.071   1
   3  -2  -3 4467.39 179.792   1
  -3   2   2 9206.17 304.242   1
   3  -2  -2 9070.46 289.227   1
  -3   2   1 81127.1 1399.92   1
   3  -2  -1 77416.4 1374.18   1
  -3   2   0 17821.2 492.941   1
   3  -2   0 17681.3 484.238   1
  -3   2  -1 28712.1 691.689   1
   3  -2   1 28681.0 688.642   1
   3  -2   2 40441.9 900.982   1
   3  -2   3 15395.7 505.868   1
   3  -2   4 10270.8 414.879   1
  -3   2  -5 7.63365 90.9510   3
   3  -2   5 365.988 83.9315   1
  -3   2  -6 12.7762 60.6877   1
   3  -2   6-59.8101 53.3417   1
   3  -2   6 10.2238 55.0442   4
  -3   2  -6-47.5417 63.7208   3
  -3   2  -7 871.359 137.821   1
   3  -2   7 936.593 131.846   4
  -3   2  -7 922.519 182.036   3
   3  -2   8 2024.18 196.464   4
  -3   2  -8 2161.75 213.366   1
  -3   2  -9 8661.76 446.819   1
   3  -2   9 8990.13 430.132   4
  -3   2 -10 7076.55 415.449   1
   3  -2  10 7197.08 387.660   4
  -3   2 -11 610.296 129.836   1
   3  -2  11 528.895 115.400   4
  -3   2 -12 875.315 160.417   1
  -3   2 -13 127.678 88.0329   1
  -3   2 -14 281.044 116.302   1
  -3   1  12 1013.76 238.862   3
   3  -1 -11 352.880 122.572   2
  -3   1  11 305.420 131.912   3
   3  -1 -10 326.499 136.288   2
  -3   1  10 398.573 153.852   3
   3  -1  -9 19.9471 65.0463   2
   3  -1  -8 64.8981 78.8463   2
   3  -1  -7 1962.62 219.413   2
   3  -1  -6 10081.9 469.035   2
   3  -1  -6 9591.56 196.969   4
   3  -1  -6 8905.03 191.541   4
  -3   1   5 583.262 125.698   2
   3  -1  -5 564.422 60.9247   4
   3  -1  -5 515.203 114.508   2
   3  -1  -5 481.706 46.6537   1
   3  -1  -4 4361.17 164.348   1
   3  -1  -3 11.3567 26.9149   1
  -3   1   3 35.3566 32.9229   1
   3  -1  -2 41655.9 804.906   1
  -3   1   2 42895.7 828.652   1
   3  -1  -1 231.245 51.2795   1
  -3   1   1 155.369 45.5900   1
  -3   1   0 1221.70 115.747   1
   3  -1   0 1348.02 114.802   1
  -3   1  -1 23638.6 592.671   1
   3  -1   1 23041.2 580.012   1
   3  -1   2 6752.80 289.850   1
   3  -1   3 410.500 78.2362   1
   3  -1   4 7456.93 331.935   1
  -3   1  -5 9650.87 501.095   3
   3  -1   5 10860.8 422.790   1
   3  -1   6 3903.25 256.444   1
  -3   1  -6 3901.37 321.383   3
  -3   1  -7 7213.63 362.169   1
  -3   1  -7 7549.24 462.477   3
   3  -1   7 7616.41 376.127   1
  -3   1  -8 130.258 66.6445   1
   3  -1   8 312.786 89.3050   1
   3  -1   8 205.312 66.7754   4
  -3   1  -8 249.672 101.082   3
  -3   1  -9 97.2644 66.6435   1
   3  -1   9 86.8364 54.0964   4
   3  -1  10 1502.65 169.594   4
  -3   1 -10 1584.97 191.694   1
  -3   1 -11 41.9525 59.0250   1
   3  -1  11 44.9870 45.9400   4
  -3   1 -12 4447.56 337.482   1
  -3   1 -13 1412.92 195.985   1
  -3   1 -14 229.987 93.6226   1
  -3   0  12 36.8939 84.2853   3
  -3   0  11 654.424 184.047   3
   3   0 -10 2480.78 289.703   2
  -3   0  10 2573.43 325.982   3
   3   0  -9 2600.09 283.589   2
  -3   0   9 2898.98 332.848   3
   3   0  -8 14372.5 307.522   1
   3   0  -8 13839.0 292.336   1
   3   0  -7 14034.2 577.322   2
   3   0  -7 12394.6 318.441   1
  -3   0   6 254.439 91.9486   2
   3   0  -6 327.269 51.5286   1
   3   0  -6 374.894 41.1226   4
   3   0  -6 364.759 102.094   2
  -3   0   5 1356.61 170.063   2
   3   0  -5 1585.35 166.939   2
   3   0  -5 1459.42 104.185   1
   3   0  -5 1340.56 92.8778   4
   3   0  -4 10142.0 308.965   1
   3   0  -4 10180.2 320.558   4
   3   0  -3 37799.1 749.122   1
   3   0  -2 229460. 3552.55   1
  -3   0   2 234663. 3562.96   1
   3   0  -1 176517. 2828.94   2
   3   0  -1 173602. 2718.08   1
  -3   0   1 173220. 2733.04   1
   3   0   0 4982.41 223.476   1
  -3   0   0 4649.20 222.464   1
  -3   0  -1 26782.1 638.266   1
   3   0   1 26586.0 622.849   1
   3   0   2 10559.9 364.137   1
   3   0   3 7841.65 320.374   1
  -3   0  -4 12181.5 521.306   3
   3   0   4 12820.5 436.834   1
  -3   0  -5 133.778 76.8235   3
   3   0   5 83.4454 48.1714   1
  -3   0  -6 6569.68 393.826   3
   3   0   6 7198.08 337.287   1
   3   0   7 522.799 100.568   1
  -3   0  -7 247.254 91.9937   3
  -3   0  -8 5359.09 314.605   1
  -3   0  -8 5544.99 383.928   3
   3   0   8 5249.72 309.512   1
   3   0   9 9278.59 440.823   1
  -3   0  -9 10851.4 473.018   1
   3   0  10-144.273 130.838   3
   3   0  10 39.3158 44.0781   4
  -3   0 -10-48.4393 66.6751   1
   3   0  11 259.953 150.214   3
   3   0  11 460.658 94.7720   4
  -3   0 -11 412.913 110.632   1
   3   0  12 1639.76 315.350   3
  -3   0 -12 1423.89 189.657   1
   3   0  13 879.306 255.865   3
  -3   0 -13 834.635 149.483   1
   3   0  14 1360.03 313.330   3
  -3   0 -14 1329.11 189.078   1
  -3  -1  12 481.103 180.331   3
  -3  -1  11 25.1408 112.801   3
  -3  -1  10 992.721 218.360   3
   3   1  -9 11392.7 343.129   1
   3   1  -9 10923.1 357.980   1
   3   1  -9 12496.0 612.374   2
  -3  -1   9 12960.9 694.685   3
   3   1  -8 10881.5 534.958   2
   3   1  -8 10284.0 351.331   1
  -3  -1   8 10714.4 595.189   3
   3   1  -7 2581.39 115.218   4
   3   1  -7 2370.07 156.282   1
   3   1  -6 4231.89 285.308   2
   3   1  -6 3953.85 205.762   1
   3   1  -6 4021.43 164.648   4
   3   1  -5 6291.77 224.123   4
  -3  -1   5 6332.71 356.441   2
   3   1  -5 6314.42 263.929   1
   3   1  -5 6566.41 333.391   2
  -3  -1   4 7606.93 370.726   2
   3   1  -4 7937.25 349.864   2
   3   1  -4 7240.70 283.330   1
   3   1  -4 7085.22 260.922   4
  -3  -1   3 2867.29 211.044   2
   3   1  -3 2959.48 195.428   2
   3   1  -3 2907.07 172.202   4
   3   1  -3 2851.24 170.419   1
   3   1  -2 1010.95 103.785   1
   3   1  -2 1331.23 125.145   2
   3   1  -1 1282.22 117.369   2
   3   1  -1 1410.20 119.857   1
  -3  -1   1 1235.00 114.962   1
   3   1   0 36909.0 796.749   1
  -3  -1   0 37768.3 807.908   1
  -3  -1  -1 139983. 2250.27   1
   3   1   1 132327. 2231.08   1
   3   1   2 28092.9 674.160   1
   3   1   3 87872.2 1578.59   1
   3   1   4 66420.8 1273.75   1
  -3  -1  -4 65010.8 1282.26   1
  -3  -1  -4 65955.3 1369.18   3
   3   1   5 158694. 2605.69   1
  -3  -1  -5 156531. 2608.74   1
  -3  -1  -5 153414. 2710.69   3
  -3  -1  -6 1197.03 158.090   3
   3   1   6 1284.74 135.543   1
  -3  -1  -7 13935.3 573.023   3
   3   1   7 13738.0 645.426   3
   3   1   7 13599.0 487.446   1
  -3  -1  -8 5.91078 49.5132   3
   3   1   8 6.83946 46.0538   1
   3   1   8-33.0178 110.559   3
   3   1   9 204.699 71.1526   1
  -3  -1  -9 185.276 79.8407   3
  -3  -1  -9 193.995 85.2225   1
   3   1   9 236.057 132.840   3
  -3  -1 -10 3961.58 282.938   1
   3   1  10 4154.49 283.695   1
   3   1  10 4245.93 424.743   3
  -3  -1 -11 4111.01 296.682   1
   3   1  11 4053.62 257.118   4
   3   1  11 4216.83 449.523   3
  -3  -1 -12-63.9391 75.3504   1
   3   1  12 109.846 165.155   3
  -3  -1 -13-22.3961 53.9398   1
   3   1  13 135.640 103.401   3
   3   1  14-33.5468 102.629   3
  -3  -2  12 679.418 211.669   3
  -3  -2  11 843.607 216.956   3
  -3  -2  10 1346.19 244.599   3
  -3  -2   9 426.988 143.758   3
   3   2  -8 1850.43 117.950   4
   3   2  -8 1623.06 206.553   2
  -3  -2   8 1901.83 254.766   3
   3   2  -7 4120.02 300.588   2
  -3  -2   7 3596.17 317.679   3
   3   2  -7 3735.88 178.931   4
   3   2  -6 2529.37 148.852   4
   3   2  -6 2675.08 229.594   2
  -3  -2   6 2605.29 234.682   2
  -3  -2   6 2766.85 258.846   3
   3   2  -5 85.3754 41.8366   4
  -3  -2   5 14.1149 47.6343   2
   3   2  -5-41.8229 61.6968   2
   3   2  -4 3223.36 207.172   2
   3   2  -4 3159.18 173.750   4
  -3  -2   4 3253.00 225.996   2
   3   2  -3 18.1398 38.3762   4
   3   2  -3-12.3566 39.0810   2
  -3  -2   3 2.68094 43.5149   2
  -3  -2   2 36888.3 812.878   2
   3   2  -2 36228.6 802.717   4
   3   2  -2 35357.0 802.582   1
   3   2  -2 36812.1 768.637   2
   3   2  -1 247.523 64.9074   4
   3   2  -1 325.919 61.8680   2
   3   2  -1 225.171 64.3214   1
   3   2   0 19164.5 455.077   2
   3   2   0 19602.9 542.817   1
   3   2   0 20092.0 563.673   4
   3   2   1 11767.2 399.875   1
   3   2   2 33167.7 776.139   1
   3   2   3 6667.05 300.512   1
  -3  -2  -3 7333.24 318.907   1
  -3  -2  -3 7029.35 290.442   3
   3   2   4 18853.6 552.953   1
  -3  -2  -4 19115.1 556.615   1
  -3  -2  -4 18437.9 534.218   3
   3   2   5 43185.5 960.552   1
  -3  -2  -5 43184.3 970.302   1
  -3  -2  -5 43134.2 975.200   3
   3   2   5 44618.6 1073.02   3
   3   2   6 76428.7 1471.01   1
  -3  -2  -6 75540.1 1490.51   1
  -3  -2  -6 76646.7 1543.11   3
   3   2   6 79619.5 1683.11   3
   3   2   7 64495.4 1337.32   2
  -3  -2  -7 64843.3 1419.06   3
   3   2   7 65525.7 1566.04   3
   3   2   7 63757.3 1308.15   1
   3   2   8 3522.24 251.742   2
   3   2   8 2898.32 302.434   3
   3   2   8 3190.49 222.456   1
   3   2   9 4834.82 320.589   2
   3   2   9 4353.04 396.832   3
   3   2   9 4307.28 269.224   1
  -3  -2 -10 208.485 75.1147   1
   3   2  10 376.876 91.4516   1
   3   2  10 235.305 119.045   3
  -3  -2 -11 732.071 120.587   1
   3   2  11 588.278 108.169   1
   3   2  11 530.098 163.580   3
   3   2  12 422.901 84.9570   4
  -3  -2 -12 692.342 126.627   1
   3   2  12 399.664 163.089   3
  -3  -2 -13-42.8771 47.0544   1
   3   2  13-251.829 156.813   3
   3   2  14 925.737 245.392   3
  -3  -3  12 508.250 176.184   3
  -3  -3  11 787.311 219.269   3
  -3  -3  10 244.278 142.201   3
   3   3  -9 2844.24 171.183   4
  -3  -3   9 2841.10 341.035   3
   3   3  -8 438.243 71.3043   4
  -3  -3   8 377.128 123.224   3
   3   3  -7 8878.13 330.808   4
  -3  -3   7 9501.31 530.197   3
  -3  -3   6 4803.41 313.018   2
   3   3  -6 5583.12 252.835   4
   3   3  -6 5211.09 317.432   2
  -3  -3   6 5578.81 376.710   3
   3   3  -5 16756.4 477.744   4
   3   3  -5 17638.5 558.386   2
  -3  -3   5 17169.0 546.524   4
  -3  -3   5 16310.0 566.326   2
   3   3  -4 54630.0 1095.92   2
  -3  -3   4 51168.6 1108.19   2
   3   3  -4 50679.2 1021.24   4
  -3  -3   4 51070.2 1118.51   4
   3   3  -3 11815.7 380.566   2
   3   3  -3 11858.8 390.390   4
  -3  -3   3 11947.7 401.312   2
  -3  -3   3 11536.1 434.215   4
  -3  -3   2 56497.8 1076.99   2
   3   3  -2 56953.7 1128.94   4
  -3  -3   2 57340.7 1194.19   4
   3   3  -2 57258.4 1033.02   2
   3   3  -1 106305. 1856.63   4
   3   3  -1 104997. 1662.43   2
   3   3   0 10016.6 252.322   2
   3   3   0 9220.64 370.511   1
   3   3   1 93735.7 1709.16   1
   3   3   2 20222.8 589.263   1
  -3  -3  -2 20912.7 423.713   3
   3   3   3 48910.4 1068.79   1
   3   3   3 52446.7 1117.71   4
  -3  -3  -3 50148.8 1071.47   1
  -3  -3  -3 51057.3 915.847   3
   3   3   4-39.2293 59.6768   3
   3   3   4-69.7006 69.2900   4
   3   3   4-37.2228 62.5660   1
  -3  -3  -4 13.6681 52.0479   1
  -3  -3  -4 41.4024 39.0790   3
   3   3   5 440.491 72.0530   2
  -3  -3  -5 461.915 88.4168   1
   3   3   5 355.386 71.9766   1
   3   3   5 410.629 92.6914   3
   3   3   6 5610.17 288.346   1
   3   3   6 5490.36 269.440   2
  -3  -3  -6 5830.01 307.131   1
   3   3   6 5678.56 345.260   3
   3   3   7 4193.10 247.030   1
   3   3   7 4152.12 252.651   2
   3   3   7 4165.25 323.011   3
   3   3   8 4678.70 287.108   2
   3   3   8 4425.46 281.261   4
   3   3   8 4437.81 359.797   3
   3   3   8 4168.12 257.167   1
   3   3   9 11791.7 474.452   4
   3   3   9 10853.3 482.275   2
   3   3   9 11240.8 625.939   3
   3   3   9 9654.87 412.195   1
   3   3  10 3605.84 254.964   4
   3   3  10 3667.68 377.367   3
   3   3  10 3278.63 236.855   1
   3   3  11 1415.62 160.617   4
  -3  -3 -11 1337.44 167.208   1
   3   3  11 1168.04 146.507   1
   3   3  11 1442.76 259.198   3
   3   3  12 1252.72 139.830   4
  -3  -3 -12 847.518 141.047   1
   3   3  12 1196.73 250.597   3
   3   3  13-230.898 171.143   3
   3   3  14 151.479 163.808   3
  -3  -4  12 112.674 97.9686   3
   3   4 -11 70.8270 47.9571   1
  -3  -4  11-145.692 131.616   3
  -3  -4  10 33.9563 108.025   3
  -3  -4   9 87.9210 116.847   3
  -3  -4   8 18365.0 628.818   4
  -3  -4   8 18534.1 841.726   3
  -3  -4   7 10926.6 507.063   2
  -3  -4   7 10417.9 455.017   4
  -3  -4   7 9932.03 565.810   3
  -3  -4   6 3835.13 265.439   4
  -3  -4   6 4281.59 287.804   2
  -3  -4   6 4234.42 335.740   3
  -3  -4   5 10499.3 447.239   4
  -3  -4   5 10371.8 424.928   2
  -3  -4   4 78.8555 56.7564   4
  -3  -4   4 87.5581 53.3498   2
  -3  -4   3 4043.22 213.170   2
  -3  -4   3 4136.87 267.044   4
  -3  -4   3 3969.13 238.627   3
   3   4  -2 35743.5 698.020   2
  -3  -4   2 33534.7 705.766   2
  -3  -4   2 33977.1 755.125   3
  -3  -4   2 34046.4 880.106   4
  -3  -4   1 12523.6 329.819   2
  -3  -4   1 12862.1 488.707   4
   3   4  -1 12713.2 303.308   2
  -3  -4   1 12600.2 339.675   3
   3   4   0 15953.6 302.652   2
  -3  -4   0 15886.7 554.404   4
  -3  -4   0 16561.3 327.376   3
  -3  -4  -1 162.913 54.5565   4
   3   4   1 149.278 59.8202   1
   3   4   2 2786.56 81.9456   2
   3   4   2 2639.35 200.381   1
   3   4   3 11099.4 265.277   2
   3   4   3 11192.7 434.866   1
   3   4   4 214.803 70.8074   4
   3   4   4 190.627 41.5127   2
   3   4   4 233.668 65.0760   1
   3   4   4 175.731 56.9798   3
   3   4   5 4384.07 257.860   1
   3   4   5 4215.04 202.215   2
   3   4   5 4535.79 276.711   4
   3   4   5 4628.07 260.199   3
   3   4   6 12137.8 404.624   2
   3   4   6 12142.3 490.762   3
   3   4   6 13017.4 485.825   4
   3   4   6 12297.7 452.287   1
   3   4   7 956.945 133.116   4
   3   4   7 789.064 106.091   2
   3   4   7 733.409 105.896   1
   3   4   7 871.507 150.879   3
   3   4   8 17959.9 568.913   1
   3   4   8 18546.9 601.368   4
   3   4   8 18184.4 598.870   2
   3   4   8 18192.6 726.902   3
   3   4   9 10445.5 429.523   4
   3   4   9 10362.4 468.944   2
   3   4   9 9428.87 548.936   3
   3   4   9 9784.88 410.520   1
   3   4  10 7011.00 340.217   4
   3   4  10 6634.78 493.082   3
   3   4  10 6427.24 329.446   1
   3   4  11 2192.99 179.321   4
   3   4  11 1847.65 276.778   3
   3   4  12 2118.63 319.027   3
   3   4  13 635.443 200.829   3
   3   4  14-379.721 187.280   3
  -3  -5  12 26.0836 145.109   3
   3   5 -11 36.0685 51.2652   1
  -3  -5  11-114.724 143.329   3
   3   5 -10 497.709 94.8141   4
  -3  -5  10 693.929 198.654   3
   3   5  -9 318.879 79.5535   4
  -3  -5   9 143.553 108.364   3
   3   5  -8 3002.64 231.119   4
  -3  -5   8 2852.56 337.051   3
  -3  -5   8 3327.83 273.402   4
  -3  -5   7 54.1691 53.3448   4
  -3  -5   7-24.5221 46.6609   2
   3   5  -7 5.29717 48.0426   4
  -3  -5   7-56.2980 99.5934   3
  -3  -5   6 158.533 66.8100   4
   3   5  -6 130.798 67.3386   4
  -3  -5   6 90.2443 92.7824   3
  -3  -5   6 99.7625 57.6495   2
  -3  -5   5 807.860 135.827   4
  -3  -5   5 707.158 107.819   2
   3   5  -5 853.096 119.874   4
  -3  -5   4 12953.2 527.635   4
   3   5  -4 12841.4 463.109   4
  -3  -5   4 11947.9 421.805   2
  -3  -5   3 13583.5 411.458   2
  -3  -5   3 13741.3 503.603   3
  -3  -5   2 711.960 123.739   4
  -3  -5   2 581.388 68.8677   2
  -3  -5   2 601.241 89.6747   3
  -3  -5   1 58628.8 1311.14   4
  -3  -5   1 58160.1 971.299   2
  -3  -5   0 24777.7 752.223   4
  -3  -5  -1 64051.0 1399.32   4
  -3  -5  -2 21497.5 698.769   4
   3   5   2 22993.7 678.921   1
   3   5   3 91961.2 1425.88   2
   3   5   3 96248.2 1774.45   4
   3   5   3 95612.3 1793.46   1
   3   5   3 92498.2 1479.43   3
   3   5   4 53.7210 54.7193   4
   3   5   4 5.73661 22.9541   2
   3   5   4 3.12383 39.4375   1
   3   5   4 10.1368 33.1600   3
   3   5   5 799.578 85.5013   2
   3   5   5 751.675 116.259   4
   3   5   5 1024.41 120.559   3
   3   5   5 896.285 122.476   1
   3   5   6 1431.43 157.102   4
   3   5   6 1488.10 134.832   2
   3   5   6 1240.08 142.412   1
   3   5   6 1653.71 168.215   3
   3   5   7 5077.79 269.597   2
   3   5   7 4860.14 289.242   4
   3   5   7 4820.01 321.926   3
   3   5   7 4787.35 281.183   1
   3   5   8 28574.8 770.096   4
   3   5   8 26547.0 772.060   2
   3   5   8 26930.6 744.610   1
   3   5   8 28032.4 906.427   3
   3   5   9 4064.71 256.262   1
   3   5   9 4447.63 269.376   4
   3   5   9 4107.46 295.453   2
   3   5   9 3781.64 343.540   3
   3   5  10-7.25293 42.9651   1
   3   5  10-54.2604 58.3290   4
   3   5  10 40.2124 74.6494   3
   3   5  11 102.290 43.7073   4
   3   5  11 83.3740 95.7939   3
   3   5  12 540.080 175.014   3
   3   5  13 224.378 132.773   3
   3   5  14 263.425 120.542   3
  -3  -6  12-166.058 140.794   3
  -3  -6  11 455.974 203.491   3
   3   6 -10-20.4849 54.9478   4
  -3  -6  10 38.5715 108.166   3
   3   6  -9 67.6753 59.1877   4
  -3  -6   9-161.450 124.199   3
   3   6  -8 14469.7 570.107   4
  -3  -6   8 13259.3 604.552   4
  -3  -6   8 13318.9 764.045   3
  -3  -6   7 498.323 127.390   4
  -3  -6   7 476.011 113.172   2
   3   6  -7 479.358 111.074   4
  -3  -6   7 326.141 138.620   3
  -3  -6   6 9615.89 435.702   2
  -3  -6   6 9429.17 488.907   4
   3   6  -6 9764.86 436.004   4
  -3  -6   6 9912.69 574.005   3
  -3  -6   5 2383.82 233.359   4
  -3  -6   5 2620.84 200.719   2
   3   6  -5 2398.20 209.728   4
  -3  -6   5 2750.34 276.416   3
  -3  -6   4 466.628 77.7765   2
  -3  -6   4 387.002 102.512   4
   3   6  -4 469.197 99.6718   4
  -3  -6   3 27934.4 645.809   2
   3   6  -3 28925.4 799.263   4
   3   6  -2 11311.6 457.117   4
  -3  -6   2 11421.8 317.570   2
  -3  -6   1 375.633 40.7703   2
  -3  -6   1 497.575 109.857   4
  -3  -6   0 50.3326 77.3337   4
  -3  -6  -1 14305.3 575.804   4
  -3  -6  -2 22624.1 758.373   4
   3   6   2 24034.6 698.183   4
   3   6   3 5233.09 303.610   4
  -3  -6  -3 4274.71 307.603   4
   3   6   3 5132.77 313.273   1
   3   6   3 4897.35 173.941   3
   3   6   4 4288.97 185.294   2
  -3  -6  -4 4085.56 300.437   4
   3   6   4 4541.25 294.393   1
   3   6   4 4089.25 198.631   3
   3   6   4 4139.76 267.138   4
   3   6   5 62.5871 49.0727   1
   3   6   5 117.630 44.0424   2
   3   6   5 81.9518 50.1574   3
   3   6   5 115.038 65.2336   4
   3   6   6 6709.09 344.062   4
   3   6   6 5855.33 330.251   1
   3   6   6 5941.55 282.529   2
   3   6   6 6491.49 328.429   3
   3   6   7 11659.9 451.493   2
   3   6   7 12501.2 480.139   4
   3   6   7 11687.7 471.783   1
   3   6   7 12522.3 523.022   3
   3   6   8 558.168 108.150   2
   3   6   8 581.006 105.154   4
   3   6   8 437.627 91.7928   1
   3   6   8 668.119 143.502   3
   3   6   9 8335.13 438.043   2
   3   6   9 8027.35 377.529   1
   3   6   9 9199.71 393.228   4
   3   6   9 8669.33 508.929   3
   3   6  10 519.883 94.1091   4
   3   6  10 572.638 154.325   3
   3   6  11 51.1743 45.6961   4
   3   6  11-33.2323 82.7905   3
   3   6  12 221.358 131.983   3
   3   6  13 116.410 118.867   3
   3   6  14 122.565 120.520   3
  -3  -7  12-97.5048 136.674   3
  -3  -7  11-239.008 150.507   3
  -3  -7  10 57.2867 107.501   3
   3   7 -10 197.743 85.4211   4
   3   7  -9 319.219 101.070   4
  -3  -7   9 158.822 128.641   3
  -3  -7   8 246.312 119.607   3
   3   7  -8 275.687 105.780   4
  -3  -7   7 648.807 176.178   3
   3   7  -7 846.430 151.937   4
  -3  -7   6-9.70258 40.0364   2
   3   7  -6 60.8767 74.3940   4
   3   7  -5 286.129 95.5216   4
  -3  -7   5 230.014 62.8680   2
  -3  -7   4 2828.14 188.762   2
   3   7  -4 2551.96 229.527   4
   3   7  -3 4323.05 291.831   4
  -3  -7   3 4113.39 323.835   4
  -3  -7   3 4072.43 202.851   2
  -3  -7   2 1872.29 215.548   4
   3   7  -2 1745.25 187.134   4
  -3  -7   2 1666.34 107.274   2
  -3  -7   1 331.788 36.2450   2
   3   7  -1 447.500 104.451   4
  -3  -7   1 349.166 104.205   4
  -3  -7   0-36.8929 55.9664   4
   3   7   0 106.063 63.1770   4
  -3  -7  -1 18646.9 707.647   4
   3   7   1 19211.3 638.566   4
   3   7   2 1400.96 167.400   4
  -3  -7  -2 1199.86 173.245   4
  -3  -7  -3 638.737 133.459   4
   3   7   3 808.752 129.792   4
   3   7   3 770.024 69.0793   3
  -3  -7  -4 1903.14 217.057   4
   3   7   4 1719.03 183.143   4
   3   7   4 1758.27 190.577   1
   3   7   4 1552.65 120.648   3
   3   7   5 56.2795 66.9985   4
   3   7   5-12.4497 38.5047   1
   3   7   5 51.4223 45.9024   3
   3   7   6 681.658 101.377   2
   3   7   6 689.158 122.894   4
   3   7   6 734.677 111.041   3
   3   7   6 660.219 118.419   1
   3   7   7 952.286 124.450   2
   3   7   7 796.023 127.485   4
   3   7   7 727.863 124.214   1
   3   7   7 925.935 138.292   3
   3   7   8 23.7426 47.2965   1
   3   7   8 30.2067 42.5008   2
   3   7   8 1.27163 54.7188   4
   3   7   8 80.9693 73.6933   3
   3   7   9 510.665 114.453   2
   3   7   9 653.217 110.010   4
   3   7   9 682.637 114.754   1
   3   7   9 523.817 136.880   3
   3   7  10 1665.19 239.888   3
   3   7  10 1556.19 161.982   4
   3   7  11 3977.34 393.059   3
   3   7  12 223.747 110.851   3
   3   7  13 101.337 103.105   3
   3   7  14 407.318 175.624   3
   3   8 -12 287.810 116.125   1
   3   8 -10 7.64675 54.6682   4
   3   8  -9 287.095 114.130   4
   3   8  -8 1348.29 193.425   4
   3   8  -7 1550.78 206.271   4
  -3  -8   6 1978.11 195.458   2
   3   8  -6 2074.20 229.300   4
   3   8  -5 238.803 88.1913   4
  -3  -8   5 289.982 74.8373   2
   3   8  -4 119.347 87.9172   4
  -3  -8   4 84.6445 45.0760   2
   3   8  -3 5348.75 351.427   4
  -3  -8   3 5560.05 242.065   2
  -3  -8   2 6330.51 220.988   2
   3   8  -2 6278.09 373.899   4
  -3  -8   1 9510.48 226.546   2
   3   8  -1 9479.12 465.154   4
   3   8  -1 9906.14 314.390   3
   3   8   0 3538.80 278.461   4
   3   8   0 3598.25 154.494   3
   3   8   1 4045.82 293.609   4
   3   8   1 3789.28 147.537   3
   3   8   2 9301.79 451.073   4
   3   8   3 12991.9 537.719   4
   3   8   4 17007.1 625.657   4
   3   8   4 16330.2 654.477   1
   3   8   5 9230.28 447.451   4
  -3  -8  -5 9835.23 534.861   4
   3   8   5 9229.86 471.337   1
   3   8   5 9242.20 361.546   3
   3   8   6 809.878 136.446   1
   3   8   6 798.161 136.998   4
   3   8   6 531.862 100.585   3
   3   8   7 748.800 131.017   4
   3   8   7 407.585 98.3475   1
   3   8   7 527.125 109.501   3
   3   8   8 332.833 91.3033   2
   3   8   8 520.693 107.283   4
   3   8   8 373.986 91.2414   1
   3   8   8 524.898 126.994   3
   3   8   9 1391.33 166.046   4
   3   8   9 1415.10 200.945   3
   3   8  10 296.576 83.4901   4
   3   8  10 150.409 102.550   3
   3   8  11 430.215 145.841   3
   3   8  12 495.152 165.980   3
   3   8  13 528.972 183.779   3
   3   9 -10 397.111 121.619   4
   3   9  -9 708.573 157.126   4
   3   9  -8 55.5090 62.3950   4
   3   9  -7 2059.60 253.226   4
   3   9  -6 6281.04 423.132   4
  -3  -9   5 4205.87 261.146   2
   3   9  -5 3823.48 325.508   4
  -3  -9   4 1447.79 137.874   2
   3   9  -4 1530.94 207.901   4
  -3  -9   3 2433.14 156.501   2
   3   9  -3 2179.71 239.436   4
  -3  -9   2 2559.71 135.920   2
   3   9  -2 2447.03 251.084   4
   3   9  -2 2484.78 176.062   3
  -3  -9   1 6953.86 184.840   2
   3   9  -1 7009.44 418.115   4
   3   9  -1 7065.69 278.409   3
   3   9   0 33187.9 974.937   4
   3   9   0 31578.3 672.897   3
   3   9   1 144.143 91.1596   4
   3   9   1 266.791 49.5589   3
   3   9   2 14369.9 597.709   4
   3   9   3 11373.5 529.760   4
   3   9   4 9341.78 470.629   4
   3   9   5 8827.05 455.178   4
   3   9   5 9070.61 362.846   3
   3   9   6 2095.51 220.804   4
   3   9   6 1845.32 182.133   3
   3   9   7 95.6608 71.6684   4
   3   9   7 82.8268 72.7006   3
   3   9   8 2729.71 243.493   4
   3   9   8 2324.98 241.173   3
   3   9   9 981.110 150.798   4
   3   9   9 998.311 174.626   3
   3   9  10 187.818 117.844   3
   3   9  11 816.382 187.911   3
   3  10 -10 169.454 96.9520   4
   3  10  -9 35.3810 70.5823   4
   3  10  -8 693.642 160.730   4
   3  10  -7 432.627 138.183   4
   3  10  -6-25.2636 60.5731   4
   3  10  -5 2710.33 292.402   4
   3  10  -4 11983.8 607.740   4
   3  10  -3 4758.74 373.313   4
  -3 -10   2 219.235 43.8539   2
   3  10  -2 221.072 94.0957   4
   3  10  -1-28.3875 80.7080   4
  -3 -10   1 42.5733 16.3829   2
   3  10  -1 33.4827 35.8453   3
   3  10   0 463.020 122.320   4
   3  10   0 500.821 77.4783   3
   3  10   1 9654.15 516.086   4
   3  10   1 9265.84 331.518   3
   3  10   2 1191.91 183.738   4
   3  10   3 5499.83 379.666   4
   3  10   4 8417.49 472.406   4
   3  10   5 5123.05 361.027   4
   3  10   6 7700.80 446.765   4
   3  10   6 7822.34 376.361   3
   3  10   7 17.2299 66.9593   4
   3  10   7 188.552 78.7532   3
   3  10   8 552.907 121.492   4
   3  10   9 116.784 69.0337   4
   3  11  -9 35.4327 72.3154   4
   3  11  -8 268.835 134.708   4
   3  11  -7 618.701 155.123   4
   3  11  -6 690.819 169.037   4
   3  11  -5-10.1457 81.3602   4
   3  11  -4 689.806 168.874   4
   3  11  -3 1856.92 253.284   4
   3  11  -2 5128.66 405.572   4
   3  11  -1 5393.71 411.369   4
   3  11   0 1880.25 244.427   4
   3  11   1 1290.98 204.187   4
   3  11   2 22.6263 83.7236   4
   3  11   3 391.839 119.967   4
   3  11   4 225.190 101.652   4
   3  11   5 1785.73 228.720   4
   3  11   6 1893.13 236.460   4
   3  11   7 1338.47 195.736   4
   3  11   8-39.3386 74.9535   4
   3  12  -5 3435.28 367.149   4
   3  12  -4 2304.96 296.848   4
   3  12  -3 664.489 162.010   4
   3  12  -2 34.7461 80.3605   4
   3  12  -1 3110.07 329.110   4
   3  12   0 4502.04 398.512   4
   3  12   1 4178.16 377.729   4
   3  12   2 1859.89 258.735   4
   3  12   3 2302.63 274.782   4
   3  12   4-69.9596 88.4604   4
   3  12   5 29.4294 76.4066   4
   3  12   6-0.92595 72.1881   4
   3  12   7 128.140 81.0992   4
   3  12   8 1574.37 221.367   4
   3  13  -1 4305.25 411.488   4
   3  13   0 3863.80 384.650   4
   3  13   1 1783.18 272.484   4
   3  13   2 821.056 180.836   4
   3  13   3 101.256 103.501   4
   3  13   4 689.786 165.193   4
   3  13   5 262.500 117.100   4
   3  13   6 543.783 144.381   4
   3  13   7 19.1252 72.9428   4
   4 -11  -2 299.029 109.513   2
   4 -11  -1 105.763 100.169   2
  -4  11   0-48.2183 79.1712   1
   4 -11   0-170.295 129.882   2
  -4  11  -1 230.542 110.987   1
  -4  11  -2 299.648 136.810   1
  -4  11  -3 303.981 109.347   1
   4 -10  -4 108.829 107.661   2
   4 -10  -3 205.980 129.660   2
   4 -10  -2 1770.36 277.236   2
  -4  10   1 122.087 78.8567   1
   4 -10  -1 15.0054 88.5530   2
  -4  10   0 73.0020 81.6013   1
  -4  10  -1 230.741 109.553   1
  -4  10  -2 1286.31 216.976   1
  -4  10  -3 216.638 114.923   1
  -4  10  -4 342.208 122.498   1
  -4  10  -5 294.164 131.612   1
  -4  10  -6-41.5193 121.099   1
   4  -9  -6 124.895 120.214   2
   4  -9  -5 387.820 132.787   2
   4  -9  -4 632.862 170.467   2
   4  -9  -3 121.176 93.3447   2
  -4   9   2 72.5698 58.0858   1
   4  -9  -2 127.107 96.5847   2
  -4   9   1 7.80995 54.7629   1
   4  -9  -1 68.7806 107.480   2
  -4   9   0 136.212 79.7721   1
  -4   9  -1 18.8563 63.0955   1
  -4   9  -2 488.156 125.593   1
  -4   9  -3 2277.90 277.073   1
  -4   9  -4 13.1199 64.1954   1
  -4   9  -5 173.316 100.776   1
  -4   9  -6-77.1036 99.3718   1
  -4   9  -7 1738.11 268.449   1
  -4   9  -8 630.091 175.938   1
   4  -8  -7 1627.27 252.929   2
   4  -8  -6 746.577 168.771   2
   4  -8  -5-35.3530 90.7756   2
   4  -8  -4 243.893 115.133   2
  -4   8   3 1627.32 186.124   1
   4  -8  -3 1721.01 253.303   2
   4  -8  -2 4622.20 412.441   2
  -4   8   2 4984.69 337.068   1
  -4   8   1 971.091 164.162   1
  -4   8   0 3566.47 305.002   1
  -4   8  -1 2128.55 248.580   1
  -4   8  -2 713.218 154.326   1
  -4   8  -3 3240.19 315.035   1
  -4   8  -4 933.391 181.737   1
  -4   8  -5-96.5582 102.413   1
  -4   8  -6-96.6540 106.280   1
  -4   8  -7 482.597 159.463   1
  -4   8  -8 2533.57 319.891   1
  -4   8  -9 659.555 184.240   1
  -4   8 -10 2219.63 312.461   1
   4  -7  -8 856.986 198.722   2
   4  -7  -7 958.293 189.362   2
   4  -7  -6 280.103 126.537   2
   4  -7  -5 110.588 96.0757   2
  -4   7   4 1531.96 156.059   1
   4  -7  -4 1575.27 231.038   2
  -4   7   3 1179.20 146.489   1
   4  -7  -3 1010.36 192.461   2
  -4   7   2 1001.53 145.539   1
   4  -7  -2 713.496 170.993   2
  -4   7   1 1551.85 187.171   1
  -4   7   0 58.0237 71.6091   1
  -4   7  -1 113.360 83.8001   1
  -4   7  -2 397.596 110.265   1
  -4   7  -3 1053.67 184.367   1
  -4   7  -4 10891.3 565.387   1
  -4   7  -5 8639.60 517.154   1
  -4   7  -6 593.680 167.032   1
  -4   7  -7 0.48320 83.3588   1
  -4   7  -8 308.046 122.966   1
  -4   7  -9-203.873 138.808   1
  -4   7 -10-63.4647 83.2925   1
  -4   7 -11 317.641 152.436   1
   4  -6  -8 186.551 113.925   2
   4  -6  -7 393.208 147.251   2
   4  -6  -6 80.3824 86.4969   2
   4  -6  -5-62.5288 73.5602   2
   4  -6  -4 266.541 105.619   2
   4  -6  -4 246.443 73.7103   4
  -4   6   4 343.915 74.8312   1
   4  -6  -3 404.838 134.845   2
  -4   6   3 393.875 84.8952   1
   4  -6  -3 264.302 82.4717   4
  -4   6   2 2230.43 198.247   1
   4  -6  -2 2278.99 272.087   2
   4  -6  -2 2663.04 230.950   4
  -4   6   1 759.039 128.801   1
  -4   6   0 7319.80 394.446   1
  -4   6  -1 571.504 123.739   1
  -4   6  -2 156.223 92.9496   1
  -4   6  -3 76.1199 82.2936   1
  -4   6  -4 1602.64 217.629   1
  -4   6  -5 19931.1 774.403   1
  -4   6  -6 17230.0 731.119   1
  -4   6  -7 182.738 107.010   1
  -4   6  -8 2379.67 280.996   1
  -4   6  -9 254.711 109.612   1
  -4   6 -10 465.521 149.126   1
  -4   6 -11 139.671 91.8631   1
  -4   6 -12 582.904 167.178   1
   4  -5  -9 1522.50 246.364   2
   4  -5  -8 1376.98 219.312   2
   4  -5  -7-128.230 120.376   2
   4  -5  -6 3736.20 344.030   2
   4  -5  -5 6026.48 295.007   4
  -4   5   5 5817.96 223.750   1
  -4   5   4 2894.50 183.574   1
   4  -5  -4 2165.62 185.397   4
   4  -5  -4 2570.20 276.581   2
   4  -5  -3 766.950 157.972   2
   4  -5  -3 926.789 125.572   4
  -4   5   3 865.235 112.443   1
  -4   5   2 1573.44 157.229   1
   4  -5  -2 1366.60 161.087   4
   4  -5  -2 1391.52 202.230   2
  -4   5   1 426.973 93.9585   1
   4  -5  -1 519.527 102.969   4
   4  -5   0 2146.53 208.690   4
  -4   5   0 1813.50 184.814   1
   4  -5   1 1748.91 195.639   4
  -4   5  -1 1716.87 187.363   1
   4  -5   2 3660.88 287.823   4
  -4   5  -2 3756.15 280.096   1
  -4   5  -3 20659.7 719.233   1
  -4   5  -4 8515.65 453.612   1
  -4   5  -5 2087.37 236.899   1
  -4   5  -6 19053.4 739.753   1
  -4   5  -7 6094.19 423.619   1
  -4   5  -8 5022.41 393.965   1
  -4   5  -9 1157.19 201.903   1
  -4   5 -10 1755.36 250.200   1
  -4   5 -11 1544.92 242.096   1
  -4   5 -12 699.244 171.796   1
  -4   5 -13 43.7314 99.4138   1
   4  -4 -10 556.856 165.752   2
   4  -4  -9 149.017 89.5169   2
   4  -4  -8 180.893 94.4318   2
   4  -4  -7 285.653 115.578   2
   4  -4  -6 841.331 177.842   2
   4  -4  -6 814.992 88.1073   4
  -4   4   5 894.218 75.5758   1
   4  -4  -5 793.703 98.2205   4
  -4   4   4 1801.08 137.075   1
   4  -4  -4 1744.75 155.978   4
   4  -4  -4 1927.15 234.022   2
   4  -4  -3 17417.6 701.737   2
  -4   4   3 17922.9 519.432   1
   4  -4  -3 16824.6 547.231   4
   4  -4  -2 17129.5 696.332   2
  -4   4   2 18497.5 553.243   1
   4  -4  -2 17371.4 577.680   4
  -4   4   1 19476.4 596.085   1
   4  -4  -1 19696.9 634.298   4
  -4   4   0 3466.62 242.012   1
   4  -4   0 3550.00 258.436   4
   4  -4   1 2391.52 215.592   4
  -4   4  -1 2101.47 197.773   1
   4  -4   2 4606.95 305.448   4
  -4   4  -2 4618.00 298.562   1
  -4   4  -3 14.0668 63.1177   1
   4  -4   3 74.2117 58.1564   4
   4  -4   4 7412.46 412.154   4
  -4   4  -4 6839.29 390.190   1
  -4   4  -5 10889.5 512.556   1
  -4   4  -6 195.636 92.3726   1
  -4   4  -7 46900.1 1258.43   1
  -4   4  -8 136.471 86.6125   1
  -4   4  -9 2026.48 251.570   1
  -4   4 -10-14.0473 74.2177   1
  -4   4 -11 53.3656 75.2930   1
  -4   4 -12 2867.60 316.785   1
  -4   4 -13 435.080 131.843   1
  -4   4 -14 64.3340 88.2528   1
  -4   4 -15-166.639 102.411   1
   4  -3 -10 46.4694 69.7993   2
   4  -3  -9 288.647 116.284   2
   4  -3  -8 88.7407 87.5381   2
   4  -3  -7 81.5247 22.1078   4
   4  -3  -7 109.444 20.2549   4
   4  -3  -7 24.8154 87.6951   2
   4  -3  -6 702.564 75.1162   4
   4  -3  -6 724.395 153.812   2
   4  -3  -5-89.2635 75.7007   2
   4  -3  -5 36.9798 35.8391   4
   4  -3  -4 10827.7 520.267   2
   4  -3  -4 10057.4 365.609   4
  -4   3   4 10208.3 329.047   1
   4  -3  -3 4787.58 341.487   2
  -4   3   3 4969.11 242.921   1
   4  -3  -3 4662.00 254.414   4
  -4   3   2 1105.84 123.002   1
   4  -3  -2 1292.36 140.660   4
   4  -3  -2 1090.35 172.670   2
   4  -3  -2 1212.60 118.716   1
  -4   3   1 0.39593 44.8290   1
   4  -3  -1 53.7422 54.0967   4
   4  -3  -1 23.6171 36.6616   1
   4  -3   0 31113.3 823.079   4
  -4   3   0 30095.7 782.987   1
   4  -3   0 30569.7 778.152   1
  -4   3  -1 61994.2 1317.31   1
   4  -3   1 65068.6 1373.21   4
   4  -3   1 64904.9 1333.10   1
  -4   3  -2 63061.8 1343.93   1
   4  -3   2 63279.3 1373.67   4
   4  -3   2 62531.0 1341.83   1
  -4   3  -3 750.595 129.089   1
   4  -3   3 722.498 121.804   4
   4  -3   3 819.451 126.525   1
  -4   3  -4 775.677 135.467   1
   4  -3   4 504.036 103.611   4
   4  -3   4 671.879 120.013   1
  -4   3  -5 1111.74 156.119   1
   4  -3   5 1137.78 160.465   1
   4  -3   5 1368.33 169.585   4
   4  -3   6 3635.91 287.496   4
  -4   3  -6 3438.80 283.798   1
  -4   3  -7 723.766 139.970   1
   4  -3   7 842.887 141.700   4
  -4   3  -8 508.756 122.754   1
  -4   3  -9-24.0927 80.5194   1
  -4   3 -10 503.962 141.645   1
  -4   3 -11 514.718 136.574   1
  -4   3 -12 37.7915 70.5683   1
  -4   3 -13 361.591 123.243   1
  -4   3 -14-17.0957 80.3990   1
  -4   3 -15-210.856 106.264   1
   4  -2 -10 10.8677 87.2963   2
   4  -2  -9 1526.05 225.745   2
   4  -2  -8 83.6853 83.5622   2
   4  -2  -7 2899.02 288.737   2
   4  -2  -6 82.0059 82.0617   2
   4  -2  -6 41.6776 25.3605   4
   4  -2  -5 1872.67 213.955   2
   4  -2  -5 1931.45 133.700   4
  -4   2   4 83.5655 35.2983   1
   4  -2  -4 130.373 82.0007   2
   4  -2  -4 142.671 47.9808   4
   4  -2  -4 113.495 36.0244   1
   4  -2  -3 339.638 106.234   2
   4  -2  -3 328.743 61.5821   1
  -4   2   3 396.862 73.9443   1
  -4   2   2 1331.43 127.907   1
   4  -2  -2 1196.66 114.145   1
  -4   2   1 11411.5 415.220   1
   4  -2  -1 12444.8 413.002   1
  -4   2   0 19070.7 569.555   1
   4  -2   0 18887.8 556.640   1
  -4   2  -1 10821.7 422.017   1
   4  -2   1 10475.0 405.775   1
  -4   2  -2 7933.59 362.454   1
   4  -2   2 7278.73 345.118   1
   4  -2   3 37426.0 938.369   1
   4  -2   4 2545.58 216.300   1
   4  -2   5 2492.74 222.085   1
  -4   2  -6 1095.86 197.078   3
  -4   2  -6 951.256 144.753   1
   4  -2   6 1211.61 161.377   1
  -4   2  -7 508.992 112.867   1
   4  -2   7 577.052 118.629   4
   4  -2   7 628.850 125.691   1
  -4   2  -7 595.590 148.809   3
  -4   2  -8 7593.93 430.579   1
   4  -2   8 7840.24 426.048   4
  -4   2  -9 4712.77 347.212   1
   4  -2   9 4934.39 343.359   4
  -4   2 -10 154.335 92.0024   1
  -4   2 -11 731.719 155.261   1
  -4   2 -12 173.314 98.3642   1
  -4   2 -13 22.6990 68.2840   1
  -4   2 -14 75.4207 85.0675   1
  -4   2 -15-37.9401 58.2227   1
   4  -1 -11-16.7506 96.4169   2
  -4   1  11 10.9314 123.454   3
   4  -1 -10-28.4249 71.1601   2
   4  -1  -9 60.7398 96.8122   2
   4  -1  -8 98.3968 72.2636   2
   4  -1  -7 3859.27 319.471   2
   4  -1  -6 1291.43 93.9796   4
   4  -1  -6 1185.64 94.1506   4
   4  -1  -6 1274.16 176.885   2
   4  -1  -6 1243.23 79.5519   1
   4  -1  -5 821.111 146.385   2
   4  -1  -5 702.694 74.1752   1
   4  -1  -4 253.362 54.3762   1
   4  -1  -4 29.6261 68.6468   2
   4  -1  -3 1915.85 199.551   2
  -4   1   3 1600.95 131.012   1
   4  -1  -3 1589.87 126.089   1
  -4   1   2 39186.9 862.677   1
   4  -1  -2 38775.1 831.535   1
  -4   1   1 1433.97 137.143   1
   4  -1  -1 1380.02 128.048   1
  -4   1   0 27073.5 703.709   1
   4  -1   0 27608.6 691.207   1
   4  -1   1 166.031 51.8196   1
  -4   1  -1 247.785 78.6665   1
  -4   1  -2 19947.1 601.753   1
   4  -1   2 18425.1 574.217   1
   4  -1   3 73816.6 1471.46   1
   4  -1   4 30698.6 823.647   1
   4  -1   5 1947.28 190.153   1
  -4   1  -6 996.387 146.418   1
   4  -1   6 1142.73 153.103   1
  -4   1  -6 803.161 154.514   3
  -4   1  -7 870.510 144.743   1
   4  -1   7 864.909 138.005   1
  -4   1  -7 718.127 159.674   3
  -4   1  -8 26654.5 839.187   1
   4  -1   8 27827.4 864.121   1
  -4   1  -9 17283.9 670.899   1
   4  -1  10 9445.52 470.317   4
  -4   1 -10 9189.33 489.170   1
  -4   1 -11 331.526 118.133   1
  -4   1 -12 392.046 120.283   1
  -4   1 -13 235.219 109.402   1
  -4   1 -14 60.2915 75.0770   1
  -4   1 -15 214.893 93.4424   1
   4   0 -11-2.30085 84.8186   2
  -4   0  11 44.4336 104.919   3
   4   0 -10-51.9524 80.8600   2
  -4   0  10 58.2673 92.9529   3
   4   0  -9 115.682 88.1250   2
   4   0  -8 2511.50 267.934   2
   4   0  -8 2316.04 98.6608   1
   4   0  -7 18941.8 381.025   4
   4   0  -7 19525.0 449.437   1
   4   0  -7 19851.4 734.562   2
   4   0  -6 319.274 51.2325   4
   4   0  -6 308.607 99.4239   2
   4   0  -6 298.406 54.0440   1
   4   0  -5 4.42147 31.4102   4
   4   0  -5-53.3766 71.7052   2
   4   0  -5 4.04328 26.5242   1
   4   0  -4 6796.08 366.973   2
   4   0  -4 6859.66 277.036   1
   4   0  -3 45199.9 1058.52   2
   4   0  -3 42340.4 904.454   1
   4   0  -2 115086. 2074.03   2
   4   0  -2 111820. 1922.39   1
  -4   0   2 111826. 1930.67   1
   4   0  -1 112957. 2045.62   2
  -4   0   1 112491. 1943.18   1
   4   0  -1 108829. 1913.44   1
   4   0   0 11238.9 399.283   1
  -4   0   0 11342.8 410.576   1
  -4   0  -1 35841.9 849.777   1
   4   0   1 34825.2 824.182   1
   4   0   2 28232.6 730.076   1
   4   0   3 36.9663 53.0200   1
   4   0   4 10973.0 442.707   1
  -4   0  -5 2864.85 270.464   3
   4   0   5 2844.63 222.151   1
  -4   0  -6 62933.1 1388.17   1
  -4   0  -6 65048.3 1580.14   3
   4   0   6 63962.3 1384.52   1
  -4   0  -7 12868.5 531.564   1
  -4   0  -7 13865.6 642.010   3
   4   0   7 13285.0 534.415   1
  -4   0  -8 2020.63 213.273   1
  -4   0  -8 1928.25 244.425   3
   4   0   8 2069.80 208.668   1
  -4   0  -9 334.807 105.701   1
   4   0   9 390.336 101.551   1
  -4   0 -10 974.923 159.457   1
   4   0  11 1137.77 162.594   4
  -4   0 -11 926.686 167.976   1
  -4   0 -12 514.493 131.657   1
  -4   0 -13 241.265 99.3080   1
  -4   0 -14 623.031 143.005   1
  -4  -1  11 11.0991 94.7007   3
   4   1 -10-42.4959 92.8559   2
  -4  -1  10-71.9657 97.7239   3
   4   1  -9 229.960 107.223   2
  -4  -1   9 82.7765 90.9294   3
   4   1  -8 1248.05 68.5413   4
   4   1  -8 1319.20 121.645   1
   4   1  -8 1195.59 190.413   2
   4   1  -7 559.844 65.2589   4
   4   1  -7 626.785 139.392   2
   4   1  -7 541.090 83.4160   1
   4   1  -6 10776.1 335.905   4
   4   1  -6 11157.5 393.514   1
  -4  -1   5 12811.7 570.202   2
   4   1  -5 11507.7 378.717   4
   4   1  -5 12389.2 506.714   2
   4   1  -5 11446.9 405.103   1
   4   1  -4 8823.15 343.538   4
   4   1  -4 8939.33 404.099   2
   4   1  -4 8529.56 343.816   1
   4   1  -3 11613.6 421.197   4
   4   1  -3 11425.0 407.392   1
   4   1  -3 11672.4 451.157   2
   4   1  -2 9578.11 373.365   1
   4   1  -2 10489.3 408.195   2
   4   1  -1 56794.6 1182.61   2
   4   1  -1 57471.3 1167.72   1
  -4  -1   1 58084.0 1170.41   1
   4   1   0 13737.9 466.112   1
  -4  -1   0 13743.0 471.122   1
   4   1   1 57676.7 1207.50   1
  -4  -1  -1 59697.2 1223.96   1
   4   1   2 28030.4 738.585   1
   4   1   3 50297.7 1103.62   1
   4   1   4 7273.57 347.734   1
   4   1   5 554.626 109.071   1
  -4  -1  -5 247.941 85.7855   3
  -4  -1  -6 5466.38 321.562   1
  -4  -1  -6 5360.38 359.701   3
   4   1   6 5737.74 324.246   1
   4   1   7 218.894 80.9560   1
  -4  -1  -7 235.584 92.0356   3
  -4  -1  -7 251.669 93.2916   1
  -4  -1  -8 166.503 85.5034   3
   4   1   8 87.0876 58.8409   1
  -4  -1  -8 134.051 67.1717   1
  -4  -1  -9 291.036 98.3129   1
   4   1   9 346.626 94.5867   1
  -4  -1 -10 355.568 103.839   1
   4   1  10 448.952 109.922   1
  -4  -1 -11 1672.83 204.812   1
  -4  -1 -12-63.6586 79.1588   1
  -4  -1 -13-21.1916 57.4699   1
  -4  -1 -14 200.744 94.7874   1
  -4  -2  11 588.765 193.291   3
  -4  -2  10 138.322 119.261   3
   4   2  -9 452.517 137.437   2
  -4  -2   9 538.944 163.878   3
   4   2  -8 188.660 61.8651   1
   4   2  -8 108.315 33.6810   4
   4   2  -8-33.6515 78.3751   2
  -4  -2   8 206.030 121.382   3
   4   2  -7 2810.76 165.181   4
   4   2  -7 3073.48 277.568   2
   4   2  -7 2722.31 205.941   1
   4   2  -6 2507.06 163.297   4
   4   2  -6 2813.28 246.737   2
   4   2  -6 2660.23 202.652   1
  -4  -2   5 13578.9 573.566   2
   4   2  -5 12567.1 406.999   4
   4   2  -5 14029.8 522.962   2
   4   2  -5 13041.2 470.770   1
  -4  -2   4 6419.85 363.946   2
   4   2  -4 6870.16 334.806   2
   4   2  -4 6344.59 290.132   4
   4   2  -4 6262.94 313.914   1
   4   2  -3 131.660 52.1021   1
   4   2  -3 159.202 60.6666   4
   4   2  -3 228.290 65.0201   2
   4   2  -2 1212.33 127.345   2
   4   2  -2 1137.54 132.323   4
   4   2  -2 1107.80 130.822   1
   4   2  -1 1089.25 140.326   4
   4   2  -1 972.534 112.586   2
   4   2  -1 1021.19 122.785   1
   4   2   0 112485. 1943.14   2
   4   2   0 115428. 2056.40   1
  -4  -2   0 117305. 2047.30   1
   4   2   1 1133.07 134.766   1
   4   2   2 64889.5 1330.48   1
   4   2   3 37826.7 921.793   1
   4   2   4 192023. 3193.18   1
  -4  -2  -4 191411. 3207.65   3
   4   2   5 205617. 3374.67   1
  -4  -2  -5 202736. 3414.10   3
   4   2   6 3914.57 261.686   1
  -4  -2  -6 3611.14 270.548   3
  -4  -2  -7 40167.6 1027.79   1
  -4  -2  -7 40911.4 1079.90   3
   4   2   7 40224.7 1009.54   1
  -4  -2  -8 7867.95 413.158   1
  -4  -2  -8 8356.29 457.148   3
   4   2   8 7991.51 401.620   1
  -4  -2  -9 278.631 89.9691   1
   4   2   9 360.013 99.6406   2
  -4  -2  -9 447.553 127.417   3
   4   2   9 185.642 76.9402   1
   4   2  10 232.245 110.455   3
  -4  -2 -10 239.147 80.1250   1
   4   2  10 514.031 111.284   1
   4   2  11 4.94009 108.237   3
  -4  -2 -11 28.3469 70.3244   1
   4   2  11-55.6798 67.3521   1
   4   2  12-133.916 147.782   3
  -4  -2 -12 20.4964 61.3002   1
   4   2  13 53.3298 131.069   3
  -4  -2 -13 30.7884 52.9855   1
   4   2  14 588.718 218.202   3
  -4  -3  11 87.0864 142.753   3
  -4  -3  10 116.079 118.934   3
   4   3  -9 182.824 50.1350   4
  -4  -3   9 18.7805 105.055   3
   4   3  -8 2858.10 181.011   4
   4   3  -8 3011.28 285.662   2
   4   3  -8 2542.61 219.642   1
  -4  -3   8 3128.68 335.199   3
   4   3  -7 10309.3 366.419   4
   4   3  -7 10434.2 502.986   2
   4   3  -7 9530.47 430.340   1
  -4  -3   7 9851.35 553.502   3
   4   3  -6 15433.8 587.150   2
  -4  -3   6 14848.5 618.178   2
   4   3  -6 13666.8 522.697   1
  -4  -3   6 15306.9 647.073   3
  -4  -3   5 11229.3 501.728   2
   4   3  -5 11489.5 466.958   2
   4   3  -5 10709.7 448.593   1
  -4  -3   4 872.899 130.397   2
   4   3  -4 919.354 120.321   2
   4   3  -4 964.107 127.414   1
  -4  -3   3 1326.61 144.981   2
   4   3  -3 1588.17 141.001   2
   4   3  -3 1468.17 156.767   1
   4   3  -2 3948.18 211.577   2
   4   3  -2 4131.37 260.963   1
   4   3  -1 2957.55 170.475   2
   4   3  -1 3192.75 229.483   1
   4   3   0 12106.1 358.442   2
   4   3   0 11841.6 464.360   1
   4   3   1 67796.7 1402.07   1
   4   3   2 79995.4 1591.60   1
   4   3   3 1167.41 143.835   1
  -4  -3  -3 1264.65 125.376   3
   4   3   4 971.378 129.885   1
  -4  -3  -4 862.862 107.132   3
   4   3   5 17631.1 592.313   1
  -4  -3  -5 16183.8 524.605   3
   4   3   6 12789.3 496.704   1
  -4  -3  -6 12628.7 480.899   3
   4   3   7 50386.8 1168.82   1
  -4  -3  -7 50037.0 1194.12   1
  -4  -3  -7 50539.8 1184.82   3
   4   3   8 214.286 112.497   3
  -4  -3  -8 306.235 103.222   1
   4   3   8 365.940 93.0357   1
   4   3   8 341.263 87.6429   2
   4   3   9 8988.09 439.673   2
  -4  -3  -9 8590.20 445.807   1
   4   3   9 8845.96 569.877   3
   4   3   9 8785.66 426.773   1
  -4  -3 -10 2064.23 219.482   1
   4   3  10 1980.19 205.120   1
   4   3  10 2058.85 298.023   3
  -4  -3 -11 438.652 110.853   1
   4   3  11 700.685 131.452   4
   4   3  11 508.698 112.890   1
   4   3  11 282.981 141.245   3
   4   3  12 598.151 124.074   4
  -4  -3 -12 585.314 131.955   1
   4   3  12 599.672 199.009   3
  -4  -3 -13 121.885 81.8702   1
   4   3  13 141.384 141.742   3
   4   3  14 1329.13 311.205   3
  -4  -4  11 156.361 117.230   3
  -4  -4  10 1303.65 266.166   3
  -4  -4   9 74.5779 111.369   3
  -4  -4   8 866.561 192.548   3
  -4  -4   7 9999.62 565.049   3
  -4  -4   6 10982.5 508.238   2
   4   4  -6 10859.3 477.927   2
  -4  -4   6 10124.2 538.213   3
   4   4  -5 15848.5 548.980   2
  -4  -4   5 15135.1 572.285   2
  -4  -4   5 14601.6 597.289   3
  -4  -4   4 33263.5 873.728   2
   4   4  -4 34283.0 834.780   2
  -4  -4   3 16897.9 546.610   2
   4   4  -3 18529.1 516.449   2
  -4  -4   3 16930.6 546.550   3
   4   4  -2 76068.7 1345.38   2
   4   4  -1 6784.81 240.957   2
   4   4  -1 7256.21 367.544   1
   4   4   0 779.570 72.3551   2
   4   4   0 774.259 122.744   1
   4   4   1 2300.85 111.490   2
   4   4   1 2358.37 208.775   1
   4   4   2 115898. 2092.35   1
  -4  -4  -2 108916. 1683.96   3
   4   4   3 1400.24 160.304   1
  -4  -4  -3 1452.93 93.4227   3
   4   4   4 197.471 81.2349   4
   4   4   4 205.565 69.7446   1
  -4  -4  -4 435.274 64.6070   3
   4   4   5-35.6545 56.1263   1
   4   4   5-34.7546 60.3689   4
   4   4   6 2777.20 244.981   4
   4   4   6 2670.07 222.585   1
   4   4   6 2622.96 176.938   2
  -4  -4  -6 2259.36 213.947   1
   4   4   7 10842.1 499.325   4
   4   4   7 10107.2 403.795   2
   4   4   7 10638.4 459.982   1
  -4  -4  -7 10715.7 472.477   1
   4   4   7 10704.4 525.659   3
   4   4   8 419.611 99.5468   1
   4   4   8 434.223 118.939   4
  -4  -4  -8 369.027 101.763   1
   4   4   8 468.635 94.1045   2
   4   4   8 400.633 126.091   3
   4   4   9 7550.58 393.047   1
   4   4   9 8035.08 436.909   4
   4   4   9 7791.12 400.067   2
  -4  -4  -9 7950.96 423.096   1
   4   4   9 7859.52 523.180   3
   4   4  10 2300.63 233.953   4
  -4  -4 -10 2144.18 223.323   1
   4   4  10 1882.77 195.502   1
   4   4  10 1485.59 252.442   3
   4   4  11 749.449 139.779   4
  -4  -4 -11 617.607 122.540   1
   4   4  11 584.677 118.303   1
   4   4  11 304.301 139.195   3
  -4  -4 -12 302.187 98.5955   1
   4   4  12 519.191 115.577   4
   4   4  12 354.000 143.387   3
   4   4  13 32.9318 104.889   3
   4   4  14 3703.68 485.667   3
  -4  -5  11 594.725 203.867   3
  -4  -5  10 378.634 151.739   3
   4   5  -9 5938.42 324.583   4
  -4  -5   9 6472.22 535.926   3
   4   5  -8-49.6766 50.7961   4
  -4  -5   8-41.1448 91.2733   3
   4   5  -7 281.487 77.6190   4
  -4  -5   7 143.070 72.7884   3
  -4  -5   6 552.909 115.870   4
  -4  -5   6 679.179 120.723   2
   4   5  -6 689.712 112.723   4
  -4  -5   6 469.778 128.251   3
   4   5  -5 3290.07 235.918   4
  -4  -5   5 3013.53 236.963   2
  -4  -5   5 2945.85 266.132   3
  -4  -5   5 3316.44 281.993   4
   4   5  -4 37144.4 926.520   4
  -4  -5   4 37648.8 915.093   2
  -4  -5   4 38291.8 1061.73   4
  -4  -5   3 15082.3 489.603   2
  -4  -5   3 16697.4 641.787   4
   4   5  -3 14987.9 536.983   4
  -4  -5   3 15811.5 533.626   3
  -4  -5   2 8657.76 326.721   2
  -4  -5   2 9088.75 460.907   4
   4   5  -2 8083.07 382.483   4
  -4  -5   2 8181.79 329.870   3
  -4  -5   1 20794.1 721.064   4
   4   5  -1 19826.1 647.214   4
   4   5  -1 19585.7 446.556   2
  -4  -5   1 21036.0 497.717   3
   4   5   0 50125.4 794.427   2
   4   5   0 48592.4 1167.59   1
  -4  -5   0 46821.1 805.658   3
   4   5   1 23450.7 741.995   1
   4   5   2 4638.27 304.391   1
   4   5   3 1553.80 73.2213   2
   4   5   3 1679.27 191.540   4
   4   5   3 1334.00 164.029   1
   4   5   4 23806.7 745.238   4
   4   5   4 23194.9 728.073   1
   4   5   5 331.541 98.8733   4
   4   5   5 312.078 90.4094   1
   4   5   5 265.470 51.5313   2
   4   5   6 8748.39 326.029   2
   4   5   6 9058.74 431.021   1
   4   5   6 9973.63 469.308   4
   4   5   6 9838.89 444.234   3
   4   5   7 245.348 90.1039   4
   4   5   7 205.544 58.6027   2
   4   5   7 323.079 86.8076   1
   4   5   7 234.359 91.4873   3
   4   5   8 2609.22 242.930   4
   4   5   8 2628.50 231.650   1
   4   5   8 2515.98 202.324   2
   4   5   8 2563.17 272.098   3
   4   5   9 13698.2 548.845   1
   4   5   9 14713.4 562.566   2
   4   5   9 14380.0 699.811   3
   4   5  10 123.031 71.8537   1
   4   5  10 147.511 78.2727   4
   4   5  10-80.7480 106.861   3
   4   5  11 50.0613 46.7701   4
   4   5  11-55.9638 82.9322   3
   4   5  12 622.953 199.800   3
   4   5  13 89.4244 110.274   3
   4   5  14 186.990 130.712   3
  -4  -6  11-232.165 148.019   3
  -4  -6  10-173.268 136.351   3
   4   6  -9 1909.73 201.811   4
  -4  -6   9 1569.26 282.331   3
   4   6  -8 2953.87 246.912   4
  -4  -6   8 2573.50 338.770   3
  -4  -6   7 688.552 138.640   4
   4   6  -7 1044.34 149.254   4
  -4  -6   7 1087.67 212.484   3
  -4  -6   6-122.830 74.6641   4
  -4  -6   6 157.090 68.1749   2
   4   6  -6 68.4421 61.7014   4
  -4  -6   6 40.5307 74.8318   3
  -4  -6   5 2014.07 237.553   4
  -4  -6   5 1670.29 175.267   2
   4   6  -5 1930.55 193.474   4
  -4  -6   5 1821.61 219.564   3
   4   6  -4 2076.41 201.756   4
  -4  -6   4 2087.65 235.450   4
  -4  -6   4 1937.64 169.736   2
  -4  -6   3 17592.3 521.394   2
   4   6  -3 18860.3 632.486   4
  -4  -6   3 18648.2 628.707   3
  -4  -6   2 676.611 82.7296   2
  -4  -6   2 794.290 144.231   4
   4   6  -2 792.667 131.972   4
  -4  -6   2 680.574 104.398   3
  -4  -6   1 6196.62 395.502   4
   4   6  -1 5817.91 339.408   4
  -4  -6   0 32482.8 982.381   4
   4   6   0 31437.2 875.459   4
  -4  -6  -1 11057.7 533.541   4
   4   6   2 923.088 144.282   4
   4   6   2 1121.85 158.648   1
   4   6   3 9503.30 457.007   4
   4   6   3 10448.7 489.184   1
   4   6   4 14878.3 579.962   4
   4   6   4 14039.4 320.715   2
   4   6   4 15103.4 598.800   1
   4   6   5 570.422 124.616   4
   4   6   5 671.896 74.7325   2
   4   6   5 737.869 127.952   1
   4   6   5 575.943 89.0503   3
   4   6   6 4289.83 304.913   1
   4   6   6 4200.92 215.538   2
   4   6   6 4137.76 300.096   4
   4   6   6 4514.57 282.602   3
   4   6   7 3319.43 212.274   2
   4   6   7 2838.86 241.869   1
   4   6   7 3452.68 276.960   4
   4   6   7 3124.25 261.310   3
   4   6   8 203.541 83.7718   4
   4   6   8 291.302 79.6125   2
   4   6   8 239.720 81.2847   1
   4   6   8 493.849 135.004   3
   4   6   9 9579.57 448.232   2
   4   6   9 11198.9 500.369   4
   4   6   9 9313.30 446.901   1
   4   6   9 10219.7 568.589   3
   4   6  10 94.1695 64.5796   1
   4   6  10 31.7793 59.1107   4
   4   6  10 4.66868 73.3937   3
   4   6  11 859.478 131.474   4
   4   6  11 874.167 197.408   3
   4   6  12 147.542 112.868   3
   4   6  13 991.741 244.305   3
   4   6  14 202.041 146.783   3
  -4  -7  11 941.497 261.079   3
  -4  -7  10 118.898 131.225   3
   4   7  -9 415.294 104.724   4
  -4  -7   9 297.789 129.022   3
   4   7  -8 2337.45 240.404   4
  -4  -7   8 2452.41 333.182   3
   4   7  -7 5551.03 360.780   4
  -4  -7   7 5668.76 477.985   3
  -4  -7   6 4247.85 295.458   2
   4   7  -6 4129.82 308.382   4
  -4  -7   6 4186.74 383.186   3
  -4  -7   5 979.843 135.427   2
   4   7  -5 734.029 131.018   4
  -4  -7   5 1021.66 180.999   3
  -4  -7   4 1120.12 127.993   2
   4   7  -4 1287.20 170.506   4
   4   7  -3 6816.89 385.672   4
  -4  -7   3 6356.78 275.036   2
  -4  -7   2 10699.1 326.063   2
   4   7  -2 9522.59 461.036   4
   4   7  -1 4999.22 329.544   4
  -4  -7   0 724.191 143.575   4
   4   7   0 689.996 131.748   4
  -4  -7  -1 23628.8 855.935   4
   4   7   1 23986.1 769.734   4
   4   7   2 13467.9 553.201   4
  -4  -7  -2 13746.4 631.697   4
   4   7   2 13874.4 596.556   1
   4   7   3-9.99817 74.2411   4
   4   7   3-40.2638 52.8594   1
   4   7   4 106.424 82.3388   4
   4   7   4 210.424 90.8989   1
   4   7   5 5.18038 53.1027   1
   4   7   5 78.0458 29.1129   2
   4   7   5 82.7889 81.4263   4
   4   7   5 78.1742 39.4087   3
   4   7   6 4206.16 220.953   2
   4   7   6 4548.81 316.082   4
   4   7   6 4228.48 314.918   1
   4   7   6 4456.03 270.028   3
   4   7   7 4575.43 256.262   2
   4   7   7 4087.33 306.806   1
   4   7   7 4989.17 320.701   3
   4   7   7 4670.48 321.588   4
   4   7   8 2643.55 214.165   2
   4   7   8 3294.53 267.826   4
   4   7   8 2809.22 251.940   1
   4   7   8 2985.23 272.641   3
   4   7   9 535.285 106.984   2
   4   7   9 472.420 111.101   4
   4   7   9 472.317 108.623   1
   4   7   9 441.619 135.708   3
   4   7  10 238.629 83.8087   4
   4   7  10 10.5672 75.3233   3
   4   7  11 420.650 100.252   4
   4   7  11 127.398 110.293   3
   4   7  12 431.216 162.052   3
   4   7  13 45.6639 97.0901   3
   4   7  14-200.226 149.220   3
   4   8  -9 1197.57 186.873   4
   4   8  -8 1663.20 219.854   4
   4   8  -7 9565.51 508.996   4
  -4  -8   6 9903.98 458.773   2
   4   8  -6 9766.98 505.970   4
  -4  -8   5 386.179 83.6721   2
   4   8  -5 274.555 93.4110   4
  -4  -8   4 3071.04 204.779   2
   4   8  -4 2820.32 260.917   4
  -4  -8   3 9652.72 337.256   2
   4   8  -3 9956.04 492.100   4
  -4  -8   2 17025.2 409.316   2
   4   8  -2 16338.0 648.708   4
   4   8  -1 14394.3 600.084   4
   4   8   0 24165.7 798.343   4
   4   8   1 1253.74 179.718   4
   4   8   2 14844.2 605.856   4
   4   8   3 11540.0 529.276   4
   4   8   4 108.836 91.8151   4
   4   8   5 4656.36 326.271   4
   4   8   5 3807.55 200.189   3
   4   8   6 2833.69 257.522   4
   4   8   6 2766.80 204.655   3
   4   8   7 1067.43 126.411   2
   4   8   7 943.296 153.647   4
   4   8   7 1136.99 154.251   3
   4   8   8 182.983 80.2941   4
   4   8   8 331.779 104.312   3
   4   8   9-1.92959 55.0360   4
   4   8   9 52.2763 80.1167   3
   4   8  10 942.883 142.728   4
   4   8  10 742.993 163.327   3
   4   8  11 503.933 161.838   3
   4   8  12-27.2369 73.6844   3
   4   9  -9 1089.04 195.432   4
   4   9  -8 1884.24 241.049   4
   4   9  -7 790.286 158.768   4
   4   9  -6 1672.55 224.903   4
   4   9  -5 4865.61 369.998   4
  -4  -9   4 1494.27 140.040   2
   4   9  -4 1479.23 198.452   4
  -4  -9   3-1.08529 30.2325   2
   4   9  -3-88.8508 84.4602   4
  -4  -9   2 1210.23 78.9035   2
   4   9  -2 1306.26 191.332   4
   4   9  -1 5061.44 364.964   4
   4   9   0 27673.2 909.379   4
   4   9   1 5533.16 382.857   4
   4   9   2 3747.44 312.692   4
   4   9   3 1757.06 218.610   4
   4   9   4 1330.91 190.707   4
   4   9   5 2310.50 243.140   4
   4   9   5 2247.13 144.258   3
   4   9   6 1726.20 214.351   4
   4   9   6 1493.34 146.270   3
   4   9   7 2105.28 230.852   4
   4   9   7 1917.64 192.883   3
   4   9   8 4315.50 329.165   4
   4   9   8 4699.48 330.748   3
   4   9   9 846.298 147.874   4
   4   9   9 644.748 143.285   3
   4   9  10 83.5708 65.7762   4
   4  10  -9 246.317 109.060   4
   4  10  -8 634.743 151.944   4
   4  10  -7 1335.52 219.471   4
   4  10  -6 189.711 98.9404   4
   4  10  -5 3246.18 322.184   4
   4  10  -4 1542.02 226.410   4
   4  10  -3 270.274 85.8907   4
   4  10  -2 913.445 175.185   4
   4  10  -1 5498.15 399.411   4
   4  10   0 4357.54 351.853   4
   4  10   1 10850.1 561.246   4
   4  10   2 2143.23 246.876   4
   4  10   3 3268.72 306.810   4
   4  10   4 897.496 170.174   4
   4  10   5 757.813 148.767   4
   4  10   6 2060.61 244.476   4
   4  10   7 5873.50 395.918   4
   4  10   8 278.632 106.236   4
   4  10   9 597.387 135.065   4
   4  11  -8 122.734 88.7066   4
   4  11  -7 1534.57 238.839   4
   4  11  -6 3478.91 351.994   4
   4  11  -5 615.509 154.456   4
   4  11  -4 11.2981 89.7404   4
   4  11  -3 57.5618 73.4222   4
   4  11  -2 2622.14 291.534   4
   4  11  -1 1454.13 223.155   4
   4  11   0 255.695 103.996   4
   4  11   1-21.3758 83.1486   4
   4  11   2 87.5767 86.8214   4
   4  11   3 113.355 66.5771   4
   4  11   4 1180.91 198.479   4
   4  11   5 1344.44 204.232   4
   4  11   6 717.269 154.211   4
   4  11   7 1.27849 66.9598   4
   4  11   8 787.372 158.955   4
   4  11   9 2078.37 244.199   4
   4  12  -5 1205.81 221.194   4
   4  12  -4 741.588 175.732   4
   4  12  -3-197.693 110.445   4
   4  12  -2 84.8674 79.2989   4
   4  12  -1 1055.33 202.553   4
   4  12   0 61.9737 94.0864   4
   4  12   1 92.6705 109.511   4
   4  12   2 438.004 135.385   4
   4  12   3 810.226 177.289   4
   4  12   4 3569.43 344.451   4
   4  12   5-39.0695 92.0025   4
   4  12   6-21.0620 75.2373   4
   4  12   7 265.910 121.151   4
   4  12   8 505.661 135.473   4
   4  13   0 301.151 118.343   4
   4  13   1 156.839 101.078   4
   4  13   2 1662.79 252.725   4
   4  13   3 248.261 95.3970   4
   4  13   4 339.074 131.197   4
   4  13   5 168.181 101.158   4
   4  13   6-24.4581 67.0805   4
   4  13   7 767.441 172.804   4
  -5  11  -1 259.134 120.283   1
  -5  11  -2 520.418 163.800   1
   5 -10  -1 1990.50 313.663   2
  -5  10   0 2051.29 268.497   1
   5 -10   0 2346.20 348.761   2
  -5  10  -1 782.555 182.676   1
  -5  10  -2 1471.91 241.725   1
  -5  10  -3 98.1358 82.9832   1
  -5  10  -4 242.308 110.457   1
   5  -9  -3 2733.71 350.889   2
   5  -9  -2 834.478 204.171   2
  -5   9   1 200.091 94.3500   1
   5  -9  -1 161.105 100.020   2
  -5   9   0 330.355 113.516   1
  -5   9  -1 768.590 168.628   1
  -5   9  -2 2385.33 287.759   1
  -5   9  -3 973.889 196.443   1
  -5   9  -4 149.528 111.591   1
  -5   9  -5 101.969 108.881   1
  -5   9  -6 26.3410 87.2337   1
   5  -8  -5-46.1900 86.5425   2
   5  -8  -4 193.560 108.088   2
   5  -8  -3 176.759 109.700   2
   5  -8  -2 4260.78 420.243   2
  -5   8   2 4140.69 316.630   1
  -5   8   1 485.983 127.593   1
   5  -8  -1 419.656 155.185   2
  -5   8   0 652.576 144.619   1
  -5   8  -1 2.17905 65.4544   1
  -5   8  -2 168.864 95.8227   1
  -5   8  -3 170.652 95.7630   1
  -5   8  -4 58.5313 86.3186   1
  -5   8  -5 119.767 81.9994   1
  -5   8  -6 23.0195 61.3857   1
  -5   8  -7 398.708 142.582   1
  -5   8  -8 155.006 117.771   1
   5  -7  -6 1510.87 248.597   2
   5  -7  -5 2677.21 324.686   2
   5  -7  -4 1743.03 260.339   2
   5  -7  -3 347.228 140.911   2
  -5   7   3 283.930 87.2784   1
   5  -7  -2 305.401 132.741   2
  -5   7   2 325.250 96.4065   1
   5  -7  -1 1053.11 220.696   2
  -5   7   1 1231.97 173.308   1
  -5   7   0 972.839 162.929   1
  -5   7  -1 884.392 159.864   1
  -5   7  -2 1458.39 210.629   1
  -5   7  -3 1515.06 217.171   1
  -5   7  -4 1795.72 240.155   1
  -5   7  -5 27.7394 74.3067   1
  -5   7  -6 1406.28 226.581   1
  -5   7  -7-42.3915 85.5568   1
  -5   7  -8 990.665 199.488   1
  -5   7  -9 2672.38 335.823   1
  -5   7 -10 1671.09 265.963   1
   5  -6  -7 444.208 147.140   2
   5  -6  -6 495.728 146.606   2
   5  -6  -5 136.278 85.2784   2
   5  -6  -4 1920.69 264.804   2
   5  -6  -3 3464.63 354.040   2
  -5   6   3 3904.30 270.968   1
   5  -6  -2 3471.95 356.339   2
  -5   6   2 3428.48 264.814   1
  -5   6   1 9195.95 455.277   1
  -5   6   0 2250.81 231.790   1
  -5   6  -1-14.5360 64.0586   1
  -5   6  -2 1383.47 202.489   1
  -5   6  -3 684.727 153.039   1
  -5   6  -4 3242.76 310.763   1
  -5   6  -5 7555.99 486.316   1
  -5   6  -6 865.528 178.430   1
  -5   6  -7-81.9956 120.601   1
  -5   6  -8 1873.35 267.964   1
  -5   6  -9 2280.81 293.727   1
  -5   6 -10 441.321 143.117   1
  -5   6 -11 19.5745 89.8141   1
   5  -5  -8 1068.11 210.000   2
   5  -5  -7 1672.28 252.119   2
   5  -5  -6 3153.04 332.156   2
   5  -5  -5 1401.54 231.281   2
  -5   5   4 302.668 70.7731   1
   5  -5  -4 193.928 88.8502   2
   5  -5  -4 205.399 68.8441   4
   5  -5  -3 497.116 143.377   2
   5  -5  -3 451.627 99.3140   4
  -5   5   3 320.195 77.3068   1
   5  -5  -2 418.250 132.016   2
   5  -5  -2 321.991 91.1581   4
  -5   5   2 284.617 90.9073   1
  -5   5   1 0.28671 55.3360   1
  -5   5   0 4276.78 302.617   1
  -5   5  -1 11304.9 521.238   1
  -5   5  -2 466.168 117.069   1
  -5   5  -3 644.739 135.226   1
  -5   5  -4 905.615 164.903   1
  -5   5  -5-156.874 117.214   1
  -5   5  -6 7902.91 490.452   1
  -5   5  -7 2938.83 308.500   1
  -5   5  -8-44.2032 85.2744   1
  -5   5  -9 3505.86 351.513   1
  -5   5 -10 1417.29 242.462   1
  -5   5 -11 106.164 91.2188   1
  -5   5 -12 452.387 152.286   1
   5  -4  -8 19.8906 92.1029   2
   5  -4  -7-21.5722 72.2017   2
   5  -4  -6 22.0436 64.7556   2
   5  -4  -5 6936.46 473.433   2
   5  -4  -5 6433.80 312.783   4
   5  -4  -4 4119.36 358.786   2
   5  -4  -4 4127.54 264.352   4
  -5   4   4 4142.01 234.979   1
   5  -4  -3 2915.56 302.894   2
   5  -4  -3 2623.50 221.670   4
  -5   4   3 2736.90 210.255   1
  -5   4   2 1720.73 175.838   1
   5  -4  -2 1637.82 179.740   4
   5  -4  -2 1533.30 223.861   2
  -5   4   1 6099.47 345.575   1
   5  -4  -1 6175.83 362.955   4
  -5   4   0 4536.07 303.419   1
   5  -4   0 5413.14 346.628   4
  -5   4  -1 2214.65 214.020   1
   5  -4   1 2237.73 229.958   4
  -5   4  -2 398.167 107.189   1
  -5   4  -3 807.063 142.115   1
  -5   4  -4 5715.33 376.932   1
  -5   4  -5 4581.52 347.781   1
  -5   4  -6 376.990 115.649   1
  -5   4  -7 871.381 183.580   1
  -5   4  -8 9629.47 546.925   1
  -5   4  -9 277.292 136.776   1
  -5   4 -10 4.94700 94.1341   1
  -5   4 -11 23.7148 70.2710   1
  -5   4 -12 74.9100 100.685   1
  -5   4 -13 1525.20 252.837   1
   5  -3  -9 15.9011 80.6262   2
   5  -3  -8 131.143 89.6301   2
   5  -3  -7 901.879 178.429   2
   5  -3  -6 922.167 174.531   2
   5  -3  -5 1229.35 129.750   4
   5  -3  -5 1531.94 224.985   2
   5  -3  -4 994.187 178.190   2
  -5   3   4 910.813 107.817   1
   5  -3  -4 665.760 105.051   4
   5  -3  -3 2855.47 289.614   2
   5  -3  -3 2494.60 206.289   4
  -5   3   3 2530.92 193.782   1
   5  -3  -3 2639.98 187.450   1
   5  -3  -2 5659.89 401.392   2
  -5   3   2 5784.27 311.279   1
   5  -3  -2 5939.83 331.003   4
   5  -3  -2 5714.95 294.841   1
  -5   3   1 4704.07 295.317   1
   5  -3  -1 5704.62 334.750   4
   5  -3  -1 5136.82 292.096   1
  -5   3   0 3265.08 245.952   1
   5  -3   0 3129.19 235.274   1
  -5   3  -1 332.860 89.8791   1
   5  -3   1 344.140 94.3548   1
  -5   3  -2 3483.24 268.254   1
   5  -3   2 3443.19 264.961   1
  -5   3  -3 650.473 130.318   1
   5  -3   3 545.017 115.787   1
  -5   3  -4 3573.81 285.914   1
   5  -3   4 3810.24 295.524   1
  -5   3  -5 224.946 83.7290   1
  -5   3  -6 425.460 114.479   1
  -5   3  -7 12810.0 600.200   1
  -5   3  -8 954.079 176.096   1
  -5   3  -9-2.17155 79.4456   1
  -5   3 -10 529.558 135.571   1
  -5   3 -11 24.0918 78.2674   1
  -5   3 -12 91.9544 96.6369   1
  -5   3 -13 204.465 124.059   1
  -5   3 -14 124.948 78.7099   1
   5  -2  -9 926.049 187.401   2
   5  -2  -8 101.925 104.490   2
   5  -2  -7-105.563 98.8030   2
   5  -2  -6 1531.79 124.622   4
   5  -2  -6 1582.57 217.093   2
   5  -2  -5 1751.06 148.169   4
   5  -2  -5 1573.63 211.749   2
   5  -2  -5 1757.92 125.708   1
   5  -2  -4 8345.94 472.983   2
   5  -2  -4 7572.32 340.810   4
   5  -2  -4 7345.19 296.227   1
   5  -2  -3 11438.6 551.674   2
  -5   2   3 11434.8 423.165   1
   5  -2  -3 11277.1 401.342   1
   5  -2  -2 7954.77 455.551   2
  -5   2   2 7495.87 352.581   1
   5  -2  -2 7900.26 342.015   1
  -5   2   1 15188.6 537.356   1
   5  -2  -1 14769.1 508.024   1
  -5   2   0 4921.16 298.635   1
   5  -2   0 5194.69 293.914   1
  -5   2  -1 3053.74 238.197   1
   5  -2   1 2925.85 226.446   1
  -5   2  -2 8408.79 419.017   1
   5  -2   2 8946.01 415.656   1
  -5   2  -3 134.123 88.0373   1
   5  -2   3-19.0836 48.1887   1
  -5   2  -4 7671.01 415.120   1
   5  -2   4 7843.09 416.250   1
  -5   2  -5 8156.55 437.732   1
   5  -2   5 7417.39 415.253   1
  -5   2  -6 1783.63 210.222   1
  -5   2  -7 349.555 101.516   1
  -5   2  -8 5164.06 378.006   1
  -5   2  -9 587.042 144.389   1
  -5   2 -10 7339.74 474.337   1
  -5   2 -11 368.655 119.191   1
  -5   2 -12-13.0406 71.1637   1
  -5   2 -13 447.511 138.162   1
  -5   2 -14 30.5575 69.3445   1
  -5   2 -15 1233.94 230.483   1
   5  -1 -10 414.153 145.861   2
   5  -1  -9 1001.45 199.762   2
   5  -1  -8 4962.66 399.151   2
   5  -1  -7 116.316 33.6506   4
   5  -1  -7 144.392 78.6589   2
   5  -1  -6 1709.17 142.773   4
   5  -1  -6 1850.23 136.974   4
   5  -1  -6 1705.89 221.408   2
   5  -1  -6 1878.04 122.728   1
   5  -1  -5 81.4366 35.0680   1
   5  -1  -5 45.9503 68.1654   2
   5  -1  -4 813.550 101.359   1
   5  -1  -4 845.201 158.433   2
   5  -1  -3 6406.78 391.763   2
  -5   1   3 5899.02 292.816   1
   5  -1  -3 5781.79 281.457   1
   5  -1  -2 19155.6 697.470   2
  -5   1   2 18705.2 583.550   1
   5  -1  -2 18610.0 565.612   1
   5  -1  -1 380.239 82.8505   1
  -5   1   1 439.501 93.6712   1
  -5   1   0 10277.2 431.689   1
   5  -1   0 9665.76 411.691   1
  -5   1  -1 1532.49 166.774   1
   5  -1   1 1329.93 153.697   1
   5  -1   2 255.721 77.9327   1
  -5   1  -2 372.423 94.1950   1
   5  -1   3 533.580 104.836   1
  -5   1  -3 333.243 100.528   1
   5  -1   4 22921.6 735.755   1
   5  -1   5 756.695 136.827   1
  -5   1  -6 115.298 79.9024   1
   5  -1   6 198.921 87.7448   1
  -5   1  -7 2490.42 248.969   1
  -5   1  -7 2598.11 304.557   3
  -5   1  -8 8235.77 469.644   1
  -5   1  -9 205.638 107.039   1
  -5   1 -10 308.089 120.158   1
  -5   1 -11 1984.30 249.549   1
  -5   1 -12 2266.69 277.816   1
  -5   1 -13 1311.15 223.948   1
  -5   1 -14 738.486 179.353   1
  -5   1 -15 88.4334 82.6811   1
   5   0 -10 278.847 118.791   2
  -5   0  10 312.133 140.112   3
   5   0  -9-1.00695 62.4890   2
   5   0  -8 860.199 166.619   2
   5   0  -7 1718.96 116.138   4
   5   0  -7 2262.61 257.241   2
   5   0  -6 75.6408 41.9290   1
   5   0  -6 170.864 56.7549   4
   5   0  -5 444.990 82.2827   4
   5   0  -5 343.482 68.6916   1
   5   0  -5 576.234 127.602   2
   5   0  -4 1833.28 154.299   1
   5   0  -4 1649.57 194.502   2
   5   0  -3 331.624 96.6647   2
   5   0  -3 162.370 52.4835   1
   5   0  -2 2352.01 221.908   2
   5   0  -2 2384.91 188.176   1
  -5   0   2 2305.35 188.474   1
   5   0  -1 13055.8 540.355   2
   5   0  -1 13100.7 473.835   1
  -5   0   1 13820.0 501.568   1
   5   0   0 1307.76 145.309   1
  -5   0   0 1352.02 152.883   1
   5   0   1 11555.7 458.120   1
  -5   0  -1 11487.4 469.617   1
   5   0   2 6279.62 336.895   1
  -5   0  -2 6555.01 352.162   1
   5   0   3 1114.27 143.690   1
   5   0   4 6535.66 362.357   1
   5   0   5 13135.0 541.572   1
   5   0   6 11.1787 51.0177   1
  -5   0  -6 55.1725 82.4065   1
  -5   0  -6 54.1593 82.9207   3
  -5   0  -7 5066.44 354.300   1
  -5   0  -7 5406.63 419.392   3
   5   0   7 5433.54 353.528   1
  -5   0  -8 149.284 100.224   1
  -5   0  -9 1508.35 206.532   1
  -5   0 -10 2026.62 243.713   1
  -5   0 -11 443.971 132.744   1
  -5   0 -12 79.5527 78.6133   1
  -5   0 -13 1733.63 244.032   1
  -5   0 -14 556.176 154.962   1
  -5   0 -15 4.89340 78.8859   1
   5   1 -10 283.910 124.258   2
  -5  -1  10-199.934 163.502   3
   5   1  -9 1337.03 214.441   2
  -5  -1   9 995.451 216.270   3
   5   1  -8 627.812 152.653   2
   5   1  -7 3782.01 190.517   4
   5   1  -7 4304.46 243.185   1
   5   1  -7 3874.76 324.161   2
   5   1  -6 8748.58 340.682   4
   5   1  -6 8842.75 372.215   1
   5   1  -5 303.509 75.2552   4
   5   1  -5 428.264 105.389   2
   5   1  -5 287.827 76.7672   1
   5   1  -4 1085.70 131.110   1
   5   1  -4 1261.67 167.990   2
   5   1  -3 4473.74 299.708   2
   5   1  -3 4409.64 264.392   1
   5   1  -2 39.8880 58.7859   2
   5   1  -2 98.3317 57.6633   1
   5   1  -1 48418.4 1128.42   2
   5   1  -1 47619.3 1098.07   1
  -5  -1   1 49145.7 1115.53   1
   5   1   0 11165.6 447.963   1
  -5  -1   0 8422.07 401.923   1
   5   1   1 5310.07 306.332   1
  -5  -1  -1 5117.22 310.827   1
   5   1   2 7612.49 377.748   1
   5   1   3 359.694 90.2629   1
   5   1   4 11981.6 495.959   1
   5   1   5 19339.6 660.449   1
  -5  -1  -5 17362.5 715.119   3
  -5  -1  -6 24751.9 797.265   1
   5   1   6 25649.2 798.677   1
  -5  -1  -7 42.2029 71.8608   1
   5   1   7 7.38749 54.1870   1
  -5  -1  -7 94.1910 96.5219   3
  -5  -1  -8 16545.2 663.281   1
  -5  -1  -8 17834.4 762.173   3
   5   1   8 16924.6 659.327   1
  -5  -1  -9 2366.26 250.333   1
  -5  -1 -10 5221.37 378.821   1
  -5  -1 -11 1467.59 216.124   1
  -5  -1 -12 606.352 149.998   1
  -5  -1 -13 383.538 118.482   1
  -5  -1 -14 262.206 110.876   1
  -5  -2  11 363.173 160.671   3
   5   2 -10 153.934 94.2564   2
  -5  -2  10 125.806 105.526   3
   5   2  -9 269.246 113.295   2
  -5  -2   9 117.195 111.804   3
   5   2  -8 18.2227 27.4250   4
   5   2  -8-18.5399 61.4247   2
  -5  -2   8 33.3863 91.1515   3
   5   2  -7 1609.05 135.094   4
   5   2  -7 1509.05 161.994   1
   5   2  -7 1542.97 211.694   2
   5   2  -6 25567.1 829.361   2
   5   2  -6 24093.2 719.965   1
   5   2  -5 7982.89 417.945   2
   5   2  -5 7459.15 369.610   1
   5   2  -4 106.194 67.5654   2
   5   2  -4 39.5525 54.5837   1
   5   2  -3 1653.39 173.246   2
   5   2  -3 1739.88 174.492   1
   5   2  -2 106.567 56.7438   1
   5   2  -2 333.082 82.6150   2
   5   2  -1 5888.61 306.300   2
   5   2  -1 5221.72 312.742   1
   5   2   0 5364.23 291.491   2
   5   2   0 5009.25 302.058   1
  -5  -2   0 5178.99 310.148   1
   5   2   1 13025.9 514.751   1
  -5  -2  -1 13101.2 518.587   1
   5   2   2 6137.64 344.155   1
   5   2   3 1186.42 153.383   1
   5   2   4 10703.1 477.685   1
   5   2   5 47.0306 63.3694   1
  -5  -2  -5-25.8329 75.7187   1
  -5  -2  -5-19.4157 64.7329   3
   5   2   6 11454.0 501.345   1
  -5  -2  -6 10511.8 497.537   1
  -5  -2  -6 9690.23 496.464   3
   5   2   7 26215.8 821.198   1
  -5  -2  -7 26698.9 850.345   1
  -5  -2  -7 25356.6 867.588   3
  -5  -2  -8 3343.55 292.272   1
  -5  -2  -8 3148.05 292.271   3
   5   2   8 3815.71 297.123   1
  -5  -2  -9 5065.00 365.829   1
  -5  -2 -10 534.030 126.939   1
  -5  -2 -11-52.7094 65.1651   1
  -5  -2 -12 134.366 87.7929   1
  -5  -2 -13-98.4549 91.3795   1
  -5  -2 -14 140.584 76.2283   1
  -5  -3  11 1016.05 241.273   3
  -5  -3  10 700.132 209.166   3
   5   3  -9 1948.23 256.272   2
  -5  -3   9 1678.71 277.818   3
   5   3  -8 3442.48 317.707   2
  -5  -3   8 3092.61 343.252   3
   5   3  -7 56.5654 51.9676   1
   5   3  -7-78.2813 92.5368   2
  -5  -3   7 28.6105 83.4564   3
   5   3  -6 6102.00 375.711   2
   5   3  -6 5626.99 344.707   1
   5   3  -5 39.3510 48.8883   1
   5   3  -5-18.7375 61.4156   2
   5   3  -4 729.388 127.599   1
   5   3  -4 648.158 117.014   2
   5   3  -3 740.244 121.628   1
   5   3  -3 717.434 110.839   2
   5   3  -2 41.7228 51.2983   1
   5   3  -2 47.0424 41.4901   2
   5   3  -1 3020.44 250.030   4
   5   3  -1 3200.32 205.043   2
   5   3  -1 3215.80 250.149   1
   5   3   0 5692.12 273.323   2
   5   3   0 5605.02 349.872   4
   5   3   0 6153.59 349.337   1
   5   3   1-24.4495 45.9634   1
   5   3   2 4093.86 287.420   1
   5   3   3 2305.12 216.669   1
   5   3   4 1599.50 184.003   1
  -5  -3  -4 1484.63 162.253   3
   5   3   5 3438.03 273.904   1
  -5  -3  -5 3756.99 289.877   1
  -5  -3  -5 3678.76 261.984   3
  -5  -3  -6 165.331 81.1246   1
   5   3   6 274.927 87.8657   1
  -5  -3  -6 255.436 84.0103   3
   5   3   7 21612.1 735.423   1
  -5  -3  -7 22116.5 768.160   1
  -5  -3  -7 21282.7 727.446   3
   5   3   8 86210.9 1799.94   1
  -5  -3  -8 81011.0 1812.70   1
  -5  -3  -8 85838.9 1827.47   3
  -5  -3  -9 4593.33 348.984   1
  -5  -3  -9 5352.67 377.119   3
  -5  -3 -10 562.686 138.581   1
  -5  -3 -11 51.3274 71.3789   1
  -5  -3 -12 121.519 93.7250   1
   5   3  13 2017.79 251.199   4
  -5  -3 -13 1954.09 256.830   1
  -5  -3 -14 319.377 108.034   1
  -5  -4  11 221.864 146.718   3
  -5  -4  10 217.746 139.640   3
  -5  -4   9 984.144 226.293   3
   5   4  -8 2176.93 179.498   4
  -5  -4   8 1998.10 281.054   3
   5   4  -7 4555.06 267.074   4
   5   4  -7 4292.41 334.918   2
   5   4  -7 3874.70 305.861   1
  -5  -4   7 4292.33 379.198   3
   5   4  -6 448.885 109.438   1
   5   4  -6 437.579 88.8110   4
   5   4  -6 585.735 125.192   2
  -5  -4   6 562.333 146.219   3
  -5  -4   5 184.741 76.8895   2
   5   4  -5 155.879 70.8653   1
   5   4  -5 150.330 62.8841   4
   5   4  -5 49.2671 62.6986   2
  -5  -4   5 232.522 101.119   3
   5   4  -4 4189.77 276.743   4
   5   4  -4 4575.23 279.575   2
   5   4  -4 4592.61 318.389   1
   5   4  -3 13178.6 454.683   2
   5   4  -3 13831.9 568.312   1
   5   4  -2 19079.9 659.325   4
   5   4  -2 19105.3 541.769   2
   5   4  -2 19996.1 695.976   1
   5   4  -1 6348.66 366.997   4
   5   4  -1 6444.61 270.428   2
   5   4  -1 6770.65 386.495   1
   5   4   0 2519.12 238.797   4
   5   4   0 2690.44 162.725   2
   5   4   0 2761.15 242.498   1
   5   4   1 2328.16 149.760   2
   5   4   1 2171.34 216.503   1
   5   4   2 191.790 72.4338   1
   5   4   3 14979.8 591.982   1
  -5  -4  -3 14318.4 439.236   3
   5   4   4 364.346 89.7526   1
   5   4   4 197.501 78.8229   4
  -5  -4  -4 354.340 69.4237   3
  -5  -4  -4 466.541 111.829   1
   5   4   5 1730.03 194.548   1
   5   4   5 1638.39 202.013   4
  -5  -4  -5 1311.17 135.031   3
  -5  -4  -5 1338.91 172.693   1
   5   4   6 3599.62 305.096   4
   5   4   6 3781.95 291.666   1
  -5  -4  -6 3163.70 266.534   1
  -5  -4  -6 3322.17 231.611   3
   5   4   7 3542.74 308.725   4
   5   4   7 3506.60 280.894   1
  -5  -4  -7 3006.37 270.096   1
  -5  -4  -7 3410.04 250.681   3
   5   4   8 28011.9 934.117   4
   5   4   8 26279.5 840.032   1
   5   4   8 25347.7 755.338   2
  -5  -4  -8 26275.7 867.858   1
   5   4   9 21.6011 99.2374   4
   5   4   9 85.2141 61.4624   2
  -5  -4  -9 1.13244 74.5015   1
   5   4  10-75.9138 105.549   4
  -5  -4 -10 114.614 79.1818   1
   5   4  11-181.188 110.440   4
  -5  -4 -11-34.0811 69.7287   1
  -5  -4 -12 1410.05 205.406   1
   5   4  12 1439.55 212.704   4
  -5  -4 -13 2039.43 254.453   1
  -5  -5  11 84.0011 88.6552   3
  -5  -5  10 1929.63 322.147   3
  -5  -5   9 1278.14 251.132   3
   5   5  -8 2970.01 230.370   4
  -5  -5   8 2740.95 333.296   3
   5   5  -7 725.303 119.077   4
  -5  -5   7 525.071 143.335   3
   5   5  -6 3686.98 260.600   4
  -5  -5   6 3619.96 325.504   3
  -5  -5   5 6783.95 402.909   2
   5   5  -5 6359.44 348.862   4
   5   5  -5 7128.72 373.075   2
  -5  -5   5 7175.23 424.523   3
  -5  -5   4 13540.6 550.093   2
   5   5  -4 13303.1 525.435   4
   5   5  -4 14150.6 504.032   2
   5   5  -4 14369.7 608.987   1
  -5  -5   4 13716.3 552.848   3
   5   5  -3-6.72203 59.9505   4
   5   5  -3 78.7687 52.0033   2
   5   5  -3 27.6435 52.6914   1
   5   5  -2 1400.61 123.482   2
   5   5  -2 1333.20 170.953   4
   5   5  -2 1517.61 188.745   1
  -5  -5   2 1286.60 133.587   3
   5   5  -1 9491.96 456.495   4
   5   5  -1 9064.89 298.905   2
   5   5  -1 9090.11 468.915   1
  -5  -5   1 8786.47 309.840   3
   5   5   0 3549.77 285.725   4
   5   5   0 3263.99 154.359   2
   5   5   0 3741.26 292.005   1
   5   5   1 17339.9 659.410   4
   5   5   1 16801.2 379.821   2
   5   5   1 18019.4 677.601   1
   5   5   2 1419.81 93.1330   2
   5   5   2 1436.22 185.345   1
   5   5   3 238.356 92.1793   4
   5   5   3 369.610 103.203   1
   5   5   4 561.825 134.133   4
   5   5   4 941.081 155.099   1
   5   5   5 17962.8 705.520   4
   5   5   5 18586.8 692.871   1
   5   5   6 8026.43 462.343   4
   5   5   6 8212.44 443.792   1
   5   5   6 7126.63 299.568   2
   5   5   7 169.043 97.3806   4
   5   5   7 122.473 50.0516   2
   5   5   7 179.469 72.2301   1
   5   5   8 33618.0 1044.75   4
   5   5   8 32409.9 967.510   1
   5   5   8 32048.6 844.918   2
   5   5   9 6720.03 437.531   4
   5   5   9 6127.43 347.189   2
   5   5  10 3910.18 332.318   4
   5   5  11 2077.40 311.413   3
   5   5  11 2447.58 265.539   4
   5   5  12-232.434 144.441   3
   5   5  12 40.3960 75.2878   4
   5   5  13 1501.29 299.207   3
  -5  -6  11-241.577 153.933   3
  -5  -6  10-4.85124 97.2561   3
  -5  -6   9 1736.08 298.211   3
   5   6  -8 412.130 99.2688   4
  -5  -6   8 491.228 168.036   3
   5   6  -7 78.6158 69.5329   4
  -5  -6   7-25.9652 76.1154   3
  -5  -6   6-135.621 73.2247   2
   5   6  -6-64.4172 67.5505   4
  -5  -6   6 33.4909 79.7501   3
  -5  -6   5 128.994 58.7531   2
   5   6  -5-13.5154 57.7633   4
  -5  -6   5 97.9396 66.5414   3
  -5  -6   4 346.528 90.4088   2
   5   6  -4 363.953 95.5390   4
   5   6  -3 2928.22 251.824   4
  -5  -6   3 3194.16 238.901   3
   5   6  -2 2096.25 216.254   4
  -5  -6   2 1787.45 161.734   3
   5   6  -1 1441.90 184.010   4
  -5  -6   1 1637.20 127.308   3
   5   6   0-5.50341 67.3013   4
   5   6   0 36.3388 60.7875   1
   5   6   1 2842.96 263.379   4
   5   6   1 2865.92 266.820   1
   5   6   2 43597.9 1163.70   4
   5   6   2 42741.5 1179.71   1
   5   6   3 34638.1 1024.12   4
   5   6   3 35677.4 1048.62   1
   5   6   4 21496.3 769.137   4
   5   6   4 19300.1 391.158   2
   5   6   4 21322.7 764.262   1
   5   6   5 740.162 72.5780   2
   5   6   5 874.826 166.647   4
   5   6   5 849.962 152.297   1
   5   6   6-43.5971 77.7918   1
   5   6   6 54.6622 97.8184   4
   5   6   6 18.6999 27.6549   2
   5   6   7 10067.3 527.298   4
   5   6   7 9697.90 367.411   2
   5   6   8 440.028 137.438   4
   5   6   8 263.210 73.1087   2
   5   6   9 2872.45 281.481   4
   5   6   9 2120.22 200.173   2
   5   6  10 1386.10 230.289   3
   5   6  10 1724.55 221.175   4
   5   6  11 910.241 159.746   4
   5   6  11 513.382 168.078   3
   5   6  12-40.9587 81.3215   4
   5   6  12-8.56395 83.7473   3
   5   6  13 135.005 112.171   3
   5   6  14 237.829 152.637   3
  -5  -7  11 78.6440 128.856   3
  -5  -7  10-344.994 164.663   3
   5   7  -9 721.746 135.150   4
  -5  -7   9 790.118 217.812   3
   5   7  -8 79.1543 56.9035   4
  -5  -7   8 139.017 127.691   3
   5   7  -7-48.0061 64.7929   4
  -5  -7   7-75.4852 99.3468   3
   5   7  -6 3879.77 300.262   4
  -5  -7   6 3905.13 368.653   3
  -5  -7   5 757.266 128.023   2
   5   7  -5 922.715 154.369   4
  -5  -7   5 1038.46 184.079   3
  -5  -7   4-14.6524 41.8716   2
   5   7  -4-19.3634 71.2560   4
   5   7  -3 1131.65 162.764   4
  -5  -7   3 1331.58 162.393   3
   5   7  -2 280.176 93.6617   4
   5   7  -1 19176.1 710.960   4
   5   7   0 18591.1 695.352   4
   5   7   1 170.022 84.2496   4
   5   7   2 67.0389 70.8951   4
   5   7   3 12763.1 581.040   4
   5   7   4 34517.5 1030.58   4
   5   7   5 9583.22 261.349   2
   5   7   5 10147.8 523.435   4
   5   7   6 1290.94 109.970   2
   5   7   6 1400.78 199.176   4
   5   7   7 293.399 118.791   4
   5   7   7 445.423 76.2101   2
   5   7   8 9700.94 517.080   4
   5   7   8 9074.90 386.220   2
   5   7   9 4999.73 368.488   4
   5   7   9 5181.85 402.861   3
   5   7  10 168.014 90.6173   4
   5   7  10 4.69969 70.5679   3
   5   7  11 840.575 146.209   4
   5   7  11 851.877 193.204   3
   5   7  12 225.176 149.039   3
   5   7  13 748.236 211.678   3
  -5  -8  10-67.2636 131.373   3
   5   8  -9-22.7143 56.2704   4
  -5  -8   9-60.5453 78.3081   3
   5   8  -8 32.7993 56.4846   4
  -5  -8   8-142.066 112.216   3
   5   8  -7-59.2500 67.7851   4
  -5  -8   7 66.0247 90.9884   3
   5   8  -6 612.259 136.125   4
  -5  -8   6 879.772 188.073   3
   5   8  -5 2073.12 236.132   4
  -5  -8   5 2317.60 270.012   3
  -5  -8   4 3448.37 237.837   2
   5   8  -4 2837.66 269.687   4
   5   8  -3 3401.41 299.716   4
   5   8  -2 1734.68 213.048   4
   5   8  -1 97.8715 89.1391   4
   5   8   0 22378.4 796.864   4
   5   8   1 7804.14 453.902   4
   5   8   2 4694.31 348.561   4
   5   8   3 3258.54 298.091   4
   5   8   4 687.158 150.706   4
   5   8   5 16637.2 690.164   4
   5   8   6 8200.75 474.111   4
   5   8   7 502.542 124.703   4
   5   8   8 305.405 92.8179   3
   5   8   8 215.969 97.7342   4
   5   8   9 1079.80 182.530   4
   5   8   9 851.020 168.380   3
   5   8  10 138.326 75.9232   4
   5   8  10 73.7968 91.8186   3
   5   8  11 8.94333 55.6980   4
   5   9  -9 257.979 105.583   4
   5   9  -8-72.9737 72.7532   4
   5   9  -7 425.487 126.508   4
   5   9  -6 698.637 148.004   4
   5   9  -5 49.7491 63.5185   4
   5   9  -4 528.601 139.851   4
   5   9  -3 2600.52 274.232   4
   5   9  -2 12871.0 613.879   4
   5   9  -1 1027.88 180.345   4
   5   9   0 380.838 125.213   4
   5   9   1 4276.75 352.207   4
   5   9   2 4103.92 337.463   4
   5   9   3 3856.01 333.692   4
   5   9   4 460.023 129.452   4
   5   9   5-116.084 102.153   4
   5   9   6 5992.48 412.202   4
   5   9   7 153.159 93.8729   4
   5   9   8 53.1477 79.4134   4
   5   9   9 237.923 103.006   4
   5   9  10 1795.80 225.200   4
   5  10  -9 143.310 108.264   4
   5  10  -8 462.612 135.911   4
   5  10  -7 527.699 136.758   4
   5  10  -6 65.5359 90.0073   4
   5  10  -5 2099.17 262.593   4
   5  10  -4 4594.26 380.906   4
   5  10  -3 240.525 90.2108   4
   5  10  -2 236.180 106.799   4
   5  10  -1 1012.55 186.263   4
   5  10   0 122.117 94.4113   4
   5  10   1 5783.91 420.870   4
   5  10   2 2510.44 281.521   4
   5  10   3 5962.12 424.977   4
   5  10   4 5796.98 418.836   4
   5  10   5 979.427 178.155   4
   5  10   6 2465.10 272.358   4
   5  10   7 3230.13 312.983   4
   5  10   8 917.511 173.839   4
   5  10   9 69.3749 67.0583   4
   5  10  10 110.234 88.3895   4
   5  11  -7 40.1021 90.3886   4
   5  11  -6 85.4588 93.7266   4
   5  11  -5 289.289 102.442   4
   5  11  -4 1787.52 252.762   4
   5  11  -3 4090.24 372.886   4
   5  11  -2 2735.49 308.438   4
   5  11  -1 2329.60 282.945   4
   5  11   0 2610.35 295.284   4
   5  11   1 216.987 112.063   4
   5  11   2 443.412 143.343   4
   5  11   3 1492.61 229.011   4
   5  11   4 1093.10 185.473   4
   5  11   5 2593.90 293.660   4
   5  11   6 1725.24 244.269   4
   5  11   7 4129.40 367.720   4
   5  11   8 5065.87 401.933   4
   5  11   9 140.273 78.8796   4
   5  12  -4 148.959 105.710   4
   5  12  -3 1680.95 260.538   4
   5  12  -2 1168.12 222.604   4
   5  12  -1 2518.26 306.989   4
   5  12   0 1917.55 261.413   4
   5  12   1 2168.92 285.606   4
   5  12   2 506.647 147.683   4
   5  12   3 97.6621 105.229   4
   5  12   4 33.2700 78.8139   4
   5  12   5 112.680 100.851   4
   5  12   6 12.6917 71.2054   4
   5  12   7 77.7302 87.1347   4
   5  12   8 196.265 105.095   4
   5  12   9 952.549 188.323   4
  -6  10  -1 99.3118 92.6037   1
  -6  10  -2 124.850 109.327   1
  -6   9   0-25.8950 63.9099   1
  -6   9  -1 66.4906 68.0168   1
  -6   9  -2-115.839 89.7032   1
  -6   9  -3 433.155 130.213   1
  -6   9  -4 634.333 175.684   1
  -6   9  -5 1377.45 242.049   1
   6  -8  -2 599.793 175.891   2
   6  -8  -1 224.003 117.532   2
  -6   8   1 140.902 80.4975   1
  -6   8   0 0.90164 78.7072   1
  -6   8  -1 541.782 144.233   1
  -6   8  -2 267.351 106.026   1
  -6   8  -3-25.1773 84.5304   1
  -6   8  -4 239.689 100.535   1
  -6   8  -5 15.5231 87.3576   1
  -6   8  -6 264.891 124.081   1
  -6   8  -7-40.7149 91.5918   1
   6  -7  -4 421.175 156.359   2
   6  -7  -3 913.928 208.836   2
   6  -7  -2 518.875 149.716   2
  -6   7   2 725.708 139.587   1
   6  -7  -1-18.0357 112.537   2
  -6   7   1-16.2662 57.3775   1
  -6   7   0 380.869 120.884   1
  -6   7  -1 465.771 132.287   1
  -6   7  -2 1873.01 247.926   1
  -6   7  -3 1607.63 239.247   1
  -6   7  -4 1357.66 229.279   1
  -6   7  -5 1115.13 208.345   1
  -6   7  -6 92.9626 94.3760   1
  -6   7  -7-30.5395 88.0221   1
  -6   7  -8 259.831 138.011   1
   6  -6  -5-45.8385 100.753   2
   6  -6  -4-144.469 114.141   2
   6  -6  -3 1444.93 240.701   2
   6  -6  -2 1096.71 223.040   2
  -6   6   2 1093.65 164.558   1
   6  -6  -1 1252.37 245.444   2
  -6   6   1 1024.98 168.624   1
  -6   6   0 4013.56 328.830   1
  -6   6  -1 4768.45 369.348   1
  -6   6  -2 439.506 123.856   1
  -6   6  -3-19.5066 65.2893   1
  -6   6  -4 122.717 92.6533   1
  -6   6  -5 1297.24 212.863   1
  -6   6  -6 11116.4 635.510   1
  -6   6  -7 2132.62 288.853   1
  -6   6  -8 1402.39 237.866   1
  -6   6  -9-163.299 124.415   1
  -6   6 -10 219.473 106.692   1
   6  -5  -6-13.8430 94.3374   2
   6  -5  -5 226.985 112.141   2
   6  -5  -4 23.9193 82.3196   2
  -6   5   3 434.562 100.692   1
   6  -5  -3 618.002 170.677   2
  -6   5   2 1194.56 167.621   1
   6  -5  -2 1470.47 241.768   2
   6  -5  -1-241.069 150.474   2
  -6   5   1 37.0940 60.2664   1
  -6   5   0 3635.36 304.869   1
  -6   5  -1 781.644 150.966   1
  -6   5  -2 5955.86 406.699   1
  -6   5  -3 2570.92 275.218   1
  -6   5  -4 353.451 115.853   1
  -6   5  -5 2.69968 83.6194   1
  -6   5  -6 236.873 123.374   1
  -6   5  -7 9694.87 585.267   1
  -6   5  -8 330.216 136.857   1
  -6   5  -9 1028.48 215.791   1
  -6   5 -10 490.673 156.237   1
  -6   5 -11-129.171 102.031   1
   6  -4  -7 43.4459 99.4951   2
   6  -4  -6 854.542 192.568   2
   6  -4  -5 13.1490 85.2640   2
   6  -4  -4 1080.21 202.095   2
  -6   4   4 939.081 123.314   1
  -6   4   3 1481.33 168.172   1
   6  -4  -3 1394.64 228.481   2
   6  -4  -3 1067.89 157.586   4
   6  -4  -2 5703.62 450.904   2
  -6   4   2 5257.55 336.521   1
   6  -4  -1 2829.63 323.298   2
  -6   4   1 3003.95 263.832   1
  -6   4   0 134.348 95.3112   1
  -6   4  -1 9092.06 484.813   1
  -6   4  -2 299.732 108.376   1
  -6   4  -3 655.224 148.395   1
  -6   4  -4 2849.18 283.909   1
  -6   4  -5 7012.25 457.919   1
  -6   4  -6-12.8078 108.845   1
  -6   4  -7 4590.24 384.604   1
  -6   4  -8 2610.28 304.339   1
  -6   4  -9 2352.08 294.262   1
  -6   4 -10 697.536 185.212   1
  -6   4 -11 224.303 121.940   1
  -6   4 -12 178.289 91.0399   1
   6  -3  -7-28.1615 85.5592   2
   6  -3  -6 124.575 84.3942   2
   6  -3  -5-16.1576 96.1487   2
   6  -3  -4 1314.42 210.788   2
  -6   3   4 1122.95 132.204   1
   6  -3  -4 1182.29 155.257   4
  -6   3   3 794.605 125.771   1
   6  -3  -3 1046.97 194.880   2
   6  -3  -3 829.888 139.052   4
   6  -3  -3 1039.23 132.775   1
   6  -3  -2 66.9762 70.1753   2
  -6   3   2 191.436 77.1004   1
   6  -3  -2 170.443 78.3041   4
   6  -3  -2 112.924 59.7273   1
   6  -3  -1 2810.43 309.060   2
  -6   3   1 2906.12 251.565   1
   6  -3  -1 3048.59 266.676   4
   6  -3  -1 2883.13 238.212   1
  -6   3   0 20314.1 723.566   1
   6  -3   0 21121.6 712.310   1
  -6   3  -1 8958.78 467.954   1
   6  -3   1 8453.46 442.196   1
  -6   3  -2 1613.57 203.694   1
  -6   3  -3 4168.56 330.889   1
  -6   3  -4 575.115 136.616   1
  -6   3  -5 99.7592 83.9109   1
  -6   3  -6 2467.15 275.076   1
  -6   3  -7 141.643 98.7074   1
  -6   3  -8 18263.8 795.645   1
  -6   3  -9 8141.25 531.595   1
  -6   3 -10 406.531 137.567   1
  -6   3 -11 186.849 115.639   1
  -6   3 -12 602.217 174.908   1
  -6   3 -13 723.721 187.153   1
   6  -2  -8 46.1771 89.3122   2
   6  -2  -7 665.894 149.108   2
   6  -2  -6 674.936 159.499   2
   6  -2  -5-30.5591 88.7715   2
   6  -2  -4 179.571 101.768   2
   6  -2  -4 92.1523 54.2929   4
   6  -2  -4 73.5324 42.8630   1
   6  -2  -3 1447.19 211.663   2
  -6   2   3 1161.73 145.143   1
   6  -2  -3 1181.70 138.741   1
   6  -2  -2 8313.43 500.404   2
  -6   2   2 7714.01 396.987   1
   6  -2  -2 7399.56 367.527   1
   6  -2  -1 3857.51 345.850   2
  -6   2   1 3557.32 270.483   1
   6  -2  -1 3206.94 247.328   1
  -6   2   0 11728.7 521.500   1
   6  -2   0 12020.2 508.630   1
  -6   2  -1 16983.1 655.697   1
   6  -2   1 17506.9 640.951   1
  -6   2  -2 2116.02 233.483   1
   6  -2   2 2075.83 217.192   1
  -6   2  -3 11290.6 540.534   1
  -6   2  -4 10876.1 542.392   1
  -6   2  -5 11477.1 570.704   1
  -6   2  -6 2452.20 269.031   1
  -6   2  -7 100.280 81.7591   1
  -6   2  -8 378.170 135.426   1
  -6   2  -9-61.3176 74.3613   1
  -6   2 -10 1291.23 217.850   1
  -6   2 -11 946.214 196.035   1
  -6   2 -12 440.882 133.076   1
  -6   2 -13 229.597 123.069   1
  -6   2 -14 94.1403 101.526   1
   6  -1  -8 194.641 131.208   2
   6  -1  -7 2058.97 259.164   2
   6  -1  -6 1078.71 190.009   2
   6  -1  -5 190.437 97.5592   2
   6  -1  -5 193.908 56.7907   1
   6  -1  -4 826.434 112.611   1
   6  -1  -4 894.810 172.299   2
   6  -1  -3 1885.69 235.340   2
  -6   1   3 2082.14 192.012   1
   6  -1  -3 2017.75 186.818   1
   6  -1  -2 6959.97 436.903   2
  -6   1   2 6493.95 358.483   1
   6  -1  -2 5903.40 332.665   1
   6  -1  -1 1382.82 206.989   2
  -6   1   1 1643.46 190.230   1
   6  -1  -1 1536.70 169.508   1
   6  -1   0-59.6577 58.9470   1
  -6   1   0-48.9437 79.0029   1
  -6   1  -1 10861.8 504.148   1
   6  -1   1 10394.4 479.233   1
  -6   1  -2 22761.0 778.489   1
   6  -1   2 24137.9 775.838   1
  -6   1  -3 1841.46 213.624   1
   6  -1   3 2067.59 216.414   1
  -6   1  -4 6013.63 392.812   1
  -6   1  -5 3374.88 307.454   1
  -6   1  -6 5732.09 399.612   1
  -6   1  -7-18.6467 85.9839   1
  -6   1  -8 348.809 123.591   1
  -6   1  -9 1167.24 203.113   1
  -6   1 -10 2428.19 286.629   1
  -6   1 -11 1018.12 197.822   1
  -6   1 -12 706.568 169.873   1
  -6   1 -13 148.930 101.715   1
  -6   1 -14 467.233 168.788   1
  -6   1 -15-78.1105 98.7606   1
   6   0  -9 437.284 137.945   2
   6   0  -8 423.264 141.087   2
   6   0  -7-107.043 97.2752   2
   6   0  -6 1091.79 185.991   2
   6   0  -5 3090.63 218.585   1
   6   0  -5 3303.11 303.845   2
   6   0  -4 496.163 97.1940   1
   6   0  -4 728.312 149.186   2
   6   0  -3 429.264 91.8901   1
   6   0  -3 293.642 98.6289   2
   6   0  -2 2123.99 199.714   1
   6   0  -2 2218.74 240.702   2
  -6   0   2 2342.76 211.005   1
   6   0  -1 24184.3 821.095   2
   6   0  -1 23343.1 726.755   1
  -6   0   1 23479.0 753.702   1
  -6   0   0 888.100 155.643   1
   6   0   0 642.518 123.750   1
   6   0   1 1107.26 150.113   1
  -6   0  -1 1022.71 150.533   1
   6   0   2 3197.75 261.406   1
  -6   0  -2 3093.56 267.468   1
  -6   0  -3 9095.63 476.265   1
   6   0   3 9453.48 467.852   1
  -6   0  -4 19585.1 726.727   1
   6   0   4 19422.9 711.433   1
  -6   0  -5 3118.14 284.453   1
  -6   0  -6 727.916 165.980   1
  -6   0  -7 205.849 111.004   1
  -6   0  -8-162.389 109.175   1
  -6   0  -9 6789.45 459.904   1
  -6   0 -10 986.739 186.385   1
  -6   0 -11 2226.56 281.573   1
  -6   0 -12 1.03342 87.8198   1
  -6   0 -13-71.3091 92.9461   1
  -6   0 -14 818.041 185.329   1
  -6   0 -15 551.852 160.680   1
   6   1  -9 45.6944 82.3803   2
   6   1  -8 559.771 153.381   2
   6   1  -7 255.067 60.3148   4
   6   1  -7 549.378 146.089   2
   6   1  -6 640.026 138.695   2
   6   1  -6 649.488 106.567   1
   6   1  -5 8388.14 397.598   1
   6   1  -5 9031.71 489.895   2
   6   1  -4 13973.5 561.361   4
   6   1  -4 14380.5 614.379   2
   6   1  -4 13895.4 533.480   1
   6   1  -3 3334.92 285.999   2
   6   1  -3 3460.60 256.808   1
   6   1  -2 9298.84 464.365   2
   6   1  -2 8887.59 427.448   1
  -6  -1   1 908.351 147.257   1
   6   1  -1 754.200 146.722   2
   6   1  -1 862.571 138.102   1
   6   1   0 110940. 2131.13   1
  -6  -1   0 109930. 2153.02   1
   6   1   1 45575.3 1144.24   1
  -6  -1  -1 46038.7 1170.68   1
   6   1   2 1552.28 185.175   1
  -6  -1  -2 1822.66 209.736   1
   6   1   3 596.212 118.490   1
  -6  -1  -3 548.213 122.632   1
   6   1   4 4726.34 330.924   1
  -6  -1  -4 4876.10 348.715   1
   6   1   5 3098.36 271.080   1
  -6  -1  -5 2956.20 274.406   1
  -6  -1  -6 2178.16 245.199   1
  -6  -1  -6 1911.33 242.925   3
  -6  -1  -7 9981.66 532.678   1
  -6  -1  -7 9784.23 580.581   3
  -6  -1  -8 4236.04 350.302   1
  -6  -1  -9 2128.96 255.772   1
  -6  -1 -10-42.2586 95.8294   1
  -6  -1 -11-36.9308 67.2478   1
  -6  -1 -12 108.996 72.6737   1
  -6  -1 -13 1412.55 233.249   1
  -6  -1 -14 825.531 189.356   1
  -6  -1 -15 238.221 115.356   1
  -6  -2  10-216.014 144.667   3
   6   2  -9 46.6086 90.0365   2
  -6  -2   9-10.5855 102.883   3
   6   2  -8-34.9997 77.9944   2
   6   2  -7 1250.26 194.509   2
   6   2  -6 559.639 107.638   1
   6   2  -6 289.512 76.4159   4
   6   2  -6 564.747 133.005   2
   6   2  -5 215.003 72.9357   1
   6   2  -5 147.725 65.6254   4
   6   2  -5 363.634 108.501   2
   6   2  -4 5509.87 340.363   4
   6   2  -4 6613.95 389.919   2
   6   2  -4 5944.17 353.881   1
   6   2  -3 32423.8 942.954   4
   6   2  -3 32537.0 923.008   2
   6   2  -3 31432.0 907.271   1
   6   2  -2 35119.2 1029.01   4
   6   2  -2 37455.9 988.479   2
   6   2  -2 37485.2 1004.18   1
   6   2  -1 309.062 90.8487   2
   6   2  -1 425.897 101.662   1
  -6  -2   0 220.722 74.5864   1
   6   2   0 403.456 107.657   2
   6   2   0 403.853 94.4131   1
   6   2   1 13600.3 568.694   1
  -6  -2  -1 12854.1 558.578   1
   6   2   2 16695.8 642.642   1
  -6  -2  -2 16741.3 652.874   1
   6   2   3 13293.3 566.153   1
  -6  -2  -3 11169.0 534.481   1
   6   2   4 11458.0 527.165   1
  -6  -2  -4 10116.3 512.921   1
   6   2   5 8416.28 453.035   1
  -6  -2  -5 7749.49 451.075   1
  -6  -2  -6 5071.14 365.897   1
  -6  -2  -6 4387.01 359.317   3
  -6  -2  -7 2930.82 288.077   1
  -6  -2  -7 3053.13 305.269   3
  -6  -2  -8 3611.85 322.851   1
  -6  -2  -8 3789.66 342.716   3
  -6  -2  -9 3619.89 332.984   1
  -6  -2 -10 73.6295 93.2082   1
  -6  -2 -11 815.591 170.209   1
  -6  -2 -12 1991.40 266.833   1
  -6  -2 -13 473.686 133.128   1
  -6  -2 -14 255.073 106.614   1
  -6  -3  10 1556.55 300.947   3
   6   3  -9 217.048 104.101   2
  -6  -3   9 285.398 139.645   3
   6   3  -8-82.0908 76.8186   2
  -6  -3   8 90.2623 94.6104   3
   6   3  -7 2056.78 176.471   4
   6   3  -7 2431.24 263.864   2
   6   3  -6 2704.78 215.482   4
   6   3  -6 3110.19 283.389   2
   6   3  -6 2564.29 241.607   1
   6   3  -5 272.907 78.0279   4
   6   3  -5 323.378 93.0776   1
   6   3  -5 325.912 101.360   2
   6   3  -4 472.164 110.833   4
   6   3  -4 325.706 98.0845   1
   6   3  -4 416.691 106.628   2
   6   3  -3 1374.53 189.913   4
   6   3  -3 1085.18 160.001   2
   6   3  -2 24849.5 823.839   4
   6   3  -2 24155.4 724.548   2
   6   3  -2 24817.2 811.169   1
   6   3  -1 20050.0 743.345   4
   6   3  -1 19473.4 615.828   2
   6   3  -1 18746.0 702.127   1
   6   3   0 2195.06 197.854   2
   6   3   0 1766.55 224.140   4
   6   3   0 1493.73 190.232   1
   6   3   1 1600.65 191.871   1
   6   3   2 6492.78 393.372   1
  -6  -3  -2 6089.21 385.702   1
   6   3   3 3062.72 282.299   1
  -6  -3  -3 5117.98 365.636   1
   6   3   4 2651.51 253.873   1
  -6  -3  -4 2595.11 258.576   1
  -6  -3  -5 10480.5 529.241   1
  -6  -3  -5 10188.8 499.748   3
  -6  -3  -6 8418.85 487.113   1
  -6  -3  -6 10134.8 509.750   3
  -6  -3  -7 21238.0 801.134   1
  -6  -3  -7 20153.1 760.078   3
  -6  -3  -8 122.457 112.666   1
  -6  -3  -8 71.4021 79.5831   3
  -6  -3  -9 3161.77 313.634   1
  -6  -3  -9 3105.24 302.644   3
  -6  -3 -10 5423.47 415.291   1
  -6  -3 -11 609.500 155.053   1
  -6  -3 -12 406.111 137.986   1
  -6  -3 -13 120.598 90.7896   1
  -6  -3 -14 1748.14 257.711   1
  -6  -4  10 541.247 199.224   3
  -6  -4   9 779.842 197.186   3
   6   4  -8 612.943 150.593   2
  -6  -4   8 458.559 147.344   3
   6   4  -7-42.0912 46.1231   4
   6   4  -7-39.5560 73.7527   2
  -6  -4   7-116.868 109.222   3
   6   4  -6 116.484 62.6754   4
   6   4  -6-39.2118 74.5243   2
  -6  -4   6 177.306 101.965   3
   6   4  -5 4868.59 312.492   4
   6   4  -5 5384.14 345.733   2
   6   4  -5 5175.78 365.832   1
   6   4  -4 28346.5 853.997   4
   6   4  -4 30093.5 843.959   2
   6   4  -4 28255.7 922.426   1
   6   4  -3 2761.08 249.921   4
   6   4  -3 2982.13 231.094   2
   6   4  -3 3054.57 279.849   1
   6   4  -2-57.1515 93.1221   4
   6   4  -2 126.700 59.8610   2
   6   4  -2 131.607 73.8834   1
   6   4  -1 3772.33 305.201   4
   6   4  -1 3721.71 231.411   2
   6   4  -1 3845.97 306.496   1
   6   4   0 654.972 135.665   4
   6   4   0 652.272 98.3150   2
   6   4   0 747.267 139.632   1
   6   4   1 394.387 80.6575   2
   6   4   1 543.626 134.382   4
   6   4   1 513.713 112.298   1
   6   4   2 14466.0 651.895   4
   6   4   2 14519.6 623.826   1
   6   4   3 25739.4 907.643   4
   6   4   3 26685.0 876.197   1
  -6  -4  -4 3746.13 316.834   1
  -6  -4  -4 3545.94 248.774   3
  -6  -4  -5 116.949 89.8030   1
  -6  -4  -5 330.162 81.9362   3
  -6  -4  -6-76.6043 104.095   1
  -6  -4  -6 21.2522 46.6180   3
  -6  -4  -7 6691.60 435.461   1
  -6  -4  -7 6748.26 383.192   3
  -6  -4  -8 35674.7 1103.21   1
  -6  -4  -8 33631.2 989.199   3
  -6  -4  -9 8917.86 528.311   1
  -6  -4  -9 9338.18 501.437   3
  -6  -4 -10 6023.44 439.182   1
   6   4  11 5193.51 426.791   4
  -6  -4 -11 3811.44 360.620   1
   6   4  12 6802.98 494.923   4
  -6  -4 -12 6347.11 467.134   1
  -6  -4 -13 305.204 122.023   1
   6   4  13 278.673 120.463   4
  -6  -4 -14 236.375 101.670   1
  -6  -5  10 295.110 176.925   3
  -6  -5   9 367.864 172.651   3
   6   5  -8 1488.50 165.051   4
  -6  -5   8 1306.03 239.464   3
   6   5  -7 714.473 119.904   4
  -6  -5   7 683.862 168.196   3
   6   5  -6 539.673 113.332   4
   6   5  -6 759.930 139.233   2
  -6  -5   6 460.504 131.724   3
   6   5  -5 1269.04 166.973   4
   6   5  -5 1328.63 171.130   2
  -6  -5   5 1355.01 190.901   3
   6   5  -4 4427.25 313.163   4
   6   5  -4 5214.37 311.161   2
  -6  -5   4 4867.87 333.890   3
   6   5  -3 18605.8 689.481   4
   6   5  -3 19319.3 598.399   2
   6   5  -2 9286.15 482.708   4
   6   5  -2 9634.89 375.851   2
   6   5  -1 17651.1 700.578   4
   6   5  -1 18218.0 516.195   2
   6   5   0 16540.2 682.272   4
   6   5   0 16150.2 462.162   2
   6   5   1 9801.03 329.993   2
   6   5   1 9740.97 524.905   4
   6   5   2 4019.69 203.256   2
   6   5   2 4087.34 339.371   4
   6   5   3 2561.71 277.191   4
  -6  -5  -3 2051.34 144.687   3
   6   5   4 104.414 87.7256   4
  -6  -5  -4 101.640 43.1278   3
   6   5   5 1061.82 186.251   4
  -6  -5  -5 1171.42 121.543   3
   6   5   6 18869.0 786.561   4
  -6  -5  -6 17983.6 550.776   3
   6   5   7 1252.13 208.234   4
  -6  -5  -7 563.409 146.153   1
   6   5   8-49.0795 96.1242   4
   6   5   8 53.9545 45.0500   2
  -6  -5  -8-45.7500 93.9601   1
  -6  -5  -9 49.3347 92.9072   1
   6   5   9-43.8453 92.5396   4
   6   5   9 30.9307 44.9980   2
  -6  -5 -10 151.550 100.568   1
   6   5  10-116.146 102.488   4
   6   5  11 838.798 185.293   4
  -6  -5 -11 952.020 185.212   1
   6   5  12 366.470 125.862   4
  -6  -5 -12 805.972 166.080   1
  -6  -6  10 1023.24 259.233   3
  -6  -6   9 162.277 119.255   3
   6   6  -8 490.756 115.884   4
  -6  -6   8 779.920 196.896   3
   6   6  -7 2717.38 246.111   4
  -6  -6   7 2782.82 323.567   3
   6   6  -6 3808.08 293.010   4
  -6  -6   6 3899.47 354.706   3
   6   6  -5 891.239 149.319   4
  -6  -6   5 1224.66 186.991   3
   6   6  -4 342.591 97.1458   4
   6   6  -4 284.149 75.6026   2
  -6  -6   4 315.260 92.6358   3
   6   6  -3 2595.35 252.043   4
   6   6  -3 2104.11 177.934   2
   6   6  -2 13263.6 592.863   4
   6   6  -2 13780.4 439.175   2
  -6  -6   2 13842.9 481.642   3
   6   6  -1 20332.4 761.029   4
  -6  -6   1 19340.3 538.015   3
   6   6   0 18105.0 720.788   4
   6   6   0 17032.6 420.584   2
  -6  -6   0 17166.8 414.582   3
   6   6   1 8979.30 500.921   4
   6   6   1 7927.83 232.912   2
   6   6   2 5675.07 399.010   4
   6   6   2 5376.61 172.818   2
   6   6   3 1481.15 94.4134   2
   6   6   3 1734.21 233.320   4
   6   6   4 1629.39 229.655   4
   6   6   5 4243.69 362.801   4
   6   6   5 4295.29 193.782   2
   6   6   6 7151.26 472.066   4
   6   6   6 7040.38 286.005   2
   6   6   7 2617.51 292.712   4
   6   6   7 2445.73 179.251   2
   6   6   8-33.4903 91.7595   4
   6   6   8 143.574 59.6209   2
   6   6   9 696.314 170.283   4
   6   6   9 308.813 79.2137   2
   6   6  10 2328.29 275.641   4
   6   6  11 7.74608 76.9765   4
   6   6  12 1111.54 198.668   4
  -6  -7  10 724.261 245.654   3
  -6  -7   9 118.070 111.747   3
   6   7  -8 124.312 73.2966   4
  -6  -7   8 130.186 88.1106   3
   6   7  -7 1211.29 174.856   4
  -6  -7   7 1401.79 242.495   3
   6   7  -6 1463.45 195.814   4
  -6  -7   6 959.001 181.754   3
   6   7  -5-16.0840 74.4011   4
  -6  -7   5-13.5184 65.6043   3
   6   7  -4-32.7608 83.8958   4
  -6  -7   4 18.6454 66.2217   3
   6   7  -3 105.873 65.3697   4
  -6  -7   3 48.4597 46.8776   3
   6   7  -2 4037.35 324.660   4
  -6  -7   2 4083.27 249.815   3
   6   7  -1 10754.5 549.559   4
  -6  -7   1 11970.0 362.939   3
   6   7   0 44.2592 80.6701   4
   6   7   1 272.477 85.3987   4
   6   7   2 1380.42 205.448   4
   6   7   3 260.340 103.266   4
   6   7   4 7868.20 490.303   4
   6   7   5 3838.96 342.040   4
   6   7   5 3287.79 127.270   2
   6   7   6 3768.39 341.402   4
   6   7   6 3389.69 166.265   2
   6   7   7 10650.1 585.476   4
   6   7   7 9042.74 332.973   2
   6   7   8 2892.83 308.525   4
   6   7   9 282.272 113.577   4
   6   7  10 673.560 159.803   4
   6   7  11 686.435 166.272   4
   6   7  12 870.130 167.788   4
   6   8  -8 658.405 146.319   4
   6   8  -7-14.8375 66.7845   4
  -6  -8   7 86.8161 78.4841   3
   6   8  -6 854.327 160.285   4
  -6  -8   6 462.189 132.187   3
   6   8  -5 2816.99 279.359   4
  -6  -8   5 3248.41 317.842   3
   6   8  -4 2999.87 294.470   4
   6   8  -3 541.036 137.160   4
   6   8  -2 780.047 154.812   4
   6   8  -1 145.363 94.4341   4
   6   8   0 3969.48 341.635   4
   6   8   1 2837.34 287.251   4
   6   8   2 7584.87 476.506   4
   6   8   3 459.487 123.715   4
   6   8   4 2180.47 261.673   4
   6   8   5-19.8301 84.6244   4
   6   8   6-93.3825 73.5804   4
   6   8   7 594.534 150.461   4
   6   8   8-113.875 98.5160   4
   6   8   9 1452.55 219.515   4
   6   8  10 112.691 98.7084   4
   6   8  11 138.728 102.668   4
   6   9  -8 1075.37 185.147   4
   6   9  -7 1266.06 206.834   4
   6   9  -6 1082.16 189.094   4
   6   9  -5 4517.71 369.919   4
   6   9  -4 3205.28 313.886   4
   6   9  -3 1721.96 237.651   4
   6   9  -2 3489.45 327.953   4
   6   9  -1 140.353 116.643   4
   6   9   0 11257.0 596.982   4
   6   9   1 94.5020 75.7882   4
   6   9   2 903.786 171.547   4
   6   9   3 178.344 99.9590   4
   6   9   4 13.8794 72.7755   4
   6   9   5 1026.00 188.899   4
   6   9   6 2098.57 258.583   4
   6   9   7-47.0509 107.702   4
   6   9   8 12.0752 77.1733   4
   6   9   9 896.198 178.117   4
   6   9  10 306.891 104.870   4
   6   9  11-46.7442 71.0986   4
   6  10  -8 68.2270 73.8454   4
   6  10  -7 567.482 149.285   4
   6  10  -6 2951.83 315.229   4
   6  10  -5 2304.08 273.302   4
   6  10  -4 1161.24 202.671   4
   6  10  -3 611.326 149.424   4
   6  10  -2 614.123 145.449   4
   6  10  -1 2059.68 270.135   4
   6  10   0 375.957 127.209   4
   6  10   1 3043.25 316.491   4
   6  10   2 141.741 106.477   4
   6  10   3 356.394 151.461   4
   6  10   4 126.657 101.703   4
   6  10   5 895.423 179.488   4
   6  10   6 202.888 104.895   4
   6  10   7-72.3742 100.559   4
   6  10   8 297.175 120.687   4
   6  10   9 2772.41 302.440   4
   6  10  10 710.869 168.434   4
   6  11  -6 52.3138 77.1021   4
   6  11  -5 251.776 108.231   4
   6  11  -4 2430.02 293.588   4
   6  11  -3 2125.51 276.538   4
   6  11  -2 107.276 85.3399   4
   6  11  -1 247.033 106.624   4
   6  11   0 3250.97 342.600   4
   6  11   1 1208.33 217.551   4
   6  11   2 784.368 173.569   4
   6  11   3 2045.65 277.998   4
   6  11   4 1293.12 226.883   4
   6  11   5 271.418 130.812   4
   6  11   6 1138.31 199.468   4
   6  11   7 1717.32 248.572   4
   6  11   8 217.312 95.1195   4
   6  11   9 1121.54 210.748   4
   6  11  10 237.223 104.026   4
   6  12  -1 21.8503 87.3552   4
   6  12   0-31.1170 93.2939   4
   6  12   1 171.417 111.754   4
   6  12   2-104.321 80.3508   4
   6  12   3 368.364 133.170   4
   6  12   4 853.267 190.967   4
   6  12   5 60.5420 65.1572   4
   6  12   6 747.221 174.262   4
   6  12   7 179.392 103.014   4
   6  12   8 315.234 120.896   4
   6  12   9 304.549 125.160   4
  -7   9  -2 143.931 115.184   1
  -7   8  -1 778.158 184.483   1
  -7   8  -2 120.418 87.6785   1
  -7   8  -3 454.886 141.160   1
  -7   8  -4 616.216 179.898   1
   7  -7   0 634.140 184.167   2
  -7   7   0 639.040 155.981   1
  -7   7  -1 371.829 135.667   1
  -7   7  -2 367.508 140.762   1
  -7   7  -3 36.3675 86.4904   1
  -7   7  -4 74.2543 78.0006   1
  -7   7  -5 83.3151 91.5502   1
  -7   7  -6 317.449 142.590   1
   7  -6  -2 396.812 165.053   2
   7  -6  -1 233.030 144.340   2
  -7   6   1 212.550 89.7553   1
  -7   6   0-19.8258 71.3761   1
  -7   6  -1 358.419 120.795   1
  -7   6  -2 441.341 136.498   1
  -7   6  -3 106.732 77.1624   1
  -7   6  -4 201.284 111.538   1
  -7   6  -5 32.7774 95.6517   1
  -7   6  -6 753.189 190.877   1
  -7   6  -7 1070.58 219.857   1
  -7   6  -8 640.843 183.618   1
   7  -5  -4 15.6715 98.2383   2
   7  -5  -3 419.288 159.906   2
  -7   5   2 1335.69 188.906   1
   7  -5  -2 1760.93 275.023   2
  -7   5   1 791.838 155.136   1
   7  -5  -1 614.048 189.536   2
  -7   5   0 321.783 108.344   1
  -7   5  -1 2720.95 291.032   1
  -7   5  -2 1171.79 201.612   1
  -7   5  -3 398.161 123.356   1
  -7   5  -4 240.925 111.397   1
  -7   5  -5 1144.40 219.775   1
  -7   5  -6 3443.64 361.907   1
  -7   5  -7 2490.78 312.685   1
  -7   5  -8 299.033 130.785   1
  -7   5  -9 162.319 128.231   1
   7  -4  -5 1824.69 279.692   2
   7  -4  -4 1476.43 249.694   2
  -7   4   3 383.635 100.124   1
   7  -4  -3 451.815 161.073   2
   7  -4  -2 59.3838 100.688   2
  -7   4   2 48.9935 66.2459   1
  -7   4   1 214.042 91.9667   1
   7  -4  -1 399.489 168.436   2
  -7   4   0 73.1296 69.3814   1
  -7   4  -1 248.193 107.818   1
  -7   4  -2 480.330 130.592   1
  -7   4  -3 3576.45 339.724   1
  -7   4  -4 2456.50 286.120   1
  -7   4  -5 1428.29 227.128   1
  -7   4  -6 1142.78 208.221   1
  -7   4  -7 5172.47 438.970   1
  -7   4  -8 23.9603 81.0239   1
  -7   4  -9 162.216 96.1736   1
  -7   4 -10 759.521 179.769   1
  -7   4 -11 842.640 202.118   1
   7  -3  -6 277.546 134.345   2
   7  -3  -5 3.91393 86.0213   2
   7  -3  -4 877.834 186.983   2
   7  -3  -3 4076.91 390.505   2
  -7   3   3 3962.11 293.669   1
   7  -3  -2 2949.53 332.760   2
  -7   3   2 2897.61 268.247   1
   7  -3  -1 687.920 187.130   2
  -7   3   1 313.828 115.232   1
  -7   3   0-45.2558 83.5069   1
  -7   3  -1 6700.95 434.305   1
  -7   3  -2 3184.97 306.737   1
  -7   3  -3 225.839 96.9466   1
  -7   3  -4 2818.72 304.536   1
  -7   3  -5 3426.06 333.827   1
  -7   3  -6 963.014 184.859   1
  -7   3  -7 1175.60 213.630   1
  -7   3  -8 1862.20 268.066   1
  -7   3  -9 36.1308 76.6275   1
  -7   3 -10 544.980 164.141   1
  -7   3 -11 1223.26 240.361   1
  -7   3 -12 1431.47 270.140   1
   7  -2  -6 648.465 165.270   2
   7  -2  -5 25.5749 59.3736   2
   7  -2  -4-41.7975 81.3783   2
   7  -2  -3 763.890 167.985   2
  -7   2   3 743.563 130.283   1
   7  -2  -2 1346.16 223.654   2
  -7   2   2 1357.77 185.755   1
   7  -2  -2 1387.46 175.433   1
   7  -2  -1 108.938 97.4574   2
   7  -2  -1 163.319 69.7836   1
  -7   2   1 97.5096 55.9946   1
  -7   2   0-17.2996 69.1861   1
  -7   2  -1 4496.52 351.744   1
  -7   2  -2 770.724 157.133   1
  -7   2  -3 1860.18 241.637   1
  -7   2  -4 6711.60 458.491   1
  -7   2  -5 119.798 96.7183   1
  -7   2  -6 58.7575 99.9985   1
  -7   2  -7 4202.83 379.589   1
  -7   2  -8 740.403 175.861   1
  -7   2  -9 1842.47 271.436   1
  -7   2 -10 1162.34 217.094   1
  -7   2 -11 40.3313 99.6198   1
  -7   2 -12 1880.64 291.418   1
  -7   2 -13 494.375 175.730   1
   7  -1  -7 110.607 99.5924   2
   7  -1  -6 130.975 109.881   2
   7  -1  -5 792.656 139.681   4
   7  -1  -5 543.563 148.627   2
   7  -1  -4 410.392 138.746   2
   7  -1  -3 409.035 95.2661   1
   7  -1  -3 366.585 127.217   2
   7  -1  -2 5983.34 437.828   2
  -7   1   2 5218.69 349.558   1
   7  -1  -2 5613.63 349.792   1
   7  -1  -1 3128.85 326.029   2
  -7   1   1 3462.80 298.355   1
   7  -1  -1 3371.68 276.151   1
   7  -1   0 1264.01 176.823   1
  -7   1   0 1465.17 198.979   1
  -7   1  -1 1787.99 227.546   1
  -7   1  -2 5936.08 410.165   1
  -7   1  -3 5541.51 400.638   1
  -7   1  -4 3886.70 341.556   1
  -7   1  -5 9957.20 559.963   1
  -7   1  -6 33.9472 87.4954   1
  -7   1  -7 674.304 157.836   1
  -7   1  -8-521.383 155.507   1
  -7   1  -9 1661.14 238.648   1
  -7   1 -10 86.4801 101.980   1
  -7   1 -11 145.923 90.0368   1
  -7   1 -12 58.6216 83.0151   1
  -7   1 -13-81.5130 111.234   1
   7   0  -8 176.453 91.5219   2
   7   0  -7 730.224 165.334   2
   7   0  -6 1119.11 204.251   2
   7   0  -5 322.778 99.4907   4
   7   0  -5 244.881 91.7571   2
   7   0  -4-7.02736 48.5963   1
   7   0  -4-71.6040 85.3348   2
   7   0  -3 2602.98 236.090   1
   7   0  -3 2543.29 279.319   2
   7   0  -2 1554.03 185.123   1
   7   0  -2 1222.23 189.473   2
  -7   0   2 1184.44 171.690   1
   7   0  -1 28072.3 870.814   1
   7   0  -1 28527.5 972.998   2
  -7   0   1 27514.5 884.096   1
   7   0   0 19008.3 705.806   1
  -7   0   0 18325.9 719.975   1
  -7   0  -1 187.178 89.3835   1
  -7   0  -2 9506.93 515.777   1
  -7   0  -3 503.225 144.756   1
  -7   0  -4 23300.7 868.241   1
  -7   0  -5-5.19354 101.281   1
  -7   0  -6 3119.28 315.894   1
  -7   0  -7 5440.47 422.429   1
  -7   0  -8 284.301 111.064   1
  -7   0  -9 902.424 188.030   1
  -7   0 -10-9.05861 106.598   1
  -7   0 -11 64.4339 103.184   1
  -7   0 -12-7.67847 73.4802   1
  -7   0 -13 235.021 126.568   1
  -7   0 -14 364.614 146.174   1
   7   1  -8 844.258 185.363   2
   7   1  -7 211.419 109.723   2
   7   1  -6 565.093 107.333   4
   7   1  -6 533.701 145.153   2
   7   1  -5 60.4766 69.6059   4
   7   1  -5 89.7851 97.6627   2
   7   1  -4 472.297 120.946   4
   7   1  -4 547.615 114.952   1
   7   1  -4 579.844 140.543   2
   7   1  -3 5445.45 386.617   4
   7   1  -3 5807.02 362.489   1
   7   1  -3 6028.69 408.472   2
   7   1  -2 3684.24 314.261   2
   7   1  -2 3673.99 290.468   1
   7   1  -1 2535.21 264.305   2
   7   1  -1 2471.75 239.717   1
  -7  -1   1 2184.61 235.177   1
  -7  -1   0 113.712 88.2575   1
   7   1   0 30.7758 89.3584   2
   7   1   0 70.4815 57.9326   1
  -7  -1  -1 1660.70 217.363   1
  -7  -1  -2 1873.13 228.295   1
  -7  -1  -3 12849.4 617.445   1
  -7  -1  -4 2592.46 275.837   1
  -7  -1  -5 1717.92 233.283   1
  -7  -1  -6 798.734 171.438   1
  -7  -1  -7 2805.91 307.602   1
  -7  -1  -8 2249.20 280.788   1
  -7  -1  -9-84.5923 108.813   1
  -7  -1 -10 646.327 169.777   1
  -7  -1 -11-160.946 104.233   1
  -7  -1 -12 1698.07 265.958   1
  -7  -1 -13 299.618 127.883   1
  -7  -1 -14-78.8566 94.6843   1
  -7  -1 -15 159.220 100.567   1
  -7  -2   9 96.8974 102.297   3
   7   2  -8 336.907 125.518   2
   7   2  -7 966.732 184.408   2
   7   2  -6 520.994 99.0584   4
   7   2  -6 573.295 149.498   2
   7   2  -5 457.744 103.929   4
   7   2  -5 453.025 134.641   2
   7   2  -4-35.8064 68.1763   4
   7   2  -4 102.526 72.7605   2
   7   2  -4 38.2495 63.6835   1
   7   2  -3 288.257 100.239   4
   7   2  -3 474.332 125.046   2
   7   2  -3 367.920 107.550   1
   7   2  -2 2910.40 293.156   4
   7   2  -2 3058.39 275.106   2
   7   2  -2 2589.20 254.751   1
   7   2  -1 12862.1 570.290   2
   7   2  -1 13101.4 588.831   1
   7   2   0 9146.06 476.397   2
  -7  -2   0 9903.68 510.968   1
  -7  -2  -1 1059.70 179.653   1
  -7  -2  -2 4396.74 349.101   1
  -7  -2  -3 51.5532 102.368   1
  -7  -2  -4 20247.7 803.005   1
  -7  -2  -5 8284.71 504.049   1
  -7  -2  -6 285.681 126.310   1
  -7  -2  -6 218.982 86.2393   3
  -7  -2  -7 906.892 176.914   1
  -7  -2  -7 647.831 155.057   3
  -7  -2  -8 292.558 119.566   1
  -7  -2  -9 20.9864 68.5422   1
  -7  -2 -10 149.991 91.2388   1
  -7  -2 -11-104.566 112.436   1
  -7  -2 -12-2.86065 66.8369   1
  -7  -2 -13 862.475 193.484   1
  -7  -2 -14 144.710 108.751   1
  -7  -2 -15 182.829 124.070   1
   7   3  -9 49.8320 78.6395   2
  -7  -3   9-321.559 147.874   3
   7   3  -8 219.492 113.349   2
  -7  -3   8-135.801 111.519   3
   7   3  -7 66.2826 77.9941   2
   7   3  -6 154.543 65.3601   4
   7   3  -6-65.0630 81.0031   2
   7   3  -5 5965.79 369.549   4
   7   3  -5 6505.71 415.593   2
   7   3  -4 3599.26 303.133   4
   7   3  -4 3957.81 312.594   2
   7   3  -3 39.6608 69.1890   4
   7   3  -3-55.0194 74.9082   2
   7   3  -2 20.3881 77.8891   4
   7   3  -2 127.074 86.2508   2
   7   3  -1 15.2878 79.8292   4
   7   3  -1 124.447 78.8830   2
   7   3   0 255.387 109.774   4
   7   3   0 147.240 81.1062   2
   7   3   1-64.8247 73.4857   2
  -7  -3  -2 165.988 78.2674   1
  -7  -3  -3 139.518 79.1370   1
  -7  -3  -4 688.132 148.585   1
  -7  -3  -5 95.1662 74.5218   3
  -7  -3  -5 25.6697 78.1204   1
  -7  -3  -6 36.1871 80.2698   1
  -7  -3  -6-74.9608 86.3429   3
  -7  -3  -7 4356.21 376.280   1
  -7  -3  -7 3959.39 345.328   3
  -7  -3  -8 10237.7 592.847   1
  -7  -3  -8 10608.1 580.527   3
  -7  -3  -9 4081.30 378.540   1
  -7  -3 -10 6086.95 465.305   1
  -7  -3 -11 624.942 164.217   1
  -7  -3 -12 1852.02 272.551   1
  -7  -3 -13 949.794 200.410   1
  -7  -3 -14-103.503 93.8932   1
   7   4  -9 1299.71 226.989   2
  -7  -4   9 1078.81 246.951   3
   7   4  -8 1133.57 201.617   2
  -7  -4   8 1193.94 243.036   3
   7   4  -7 1075.38 187.119   2
  -7  -4   7 637.783 163.688   3
   7   4  -6 294.816 88.2287   4
   7   4  -6 251.848 103.893   2
   7   4  -5 207.861 95.1707   4
   7   4  -5-36.1690 67.8446   2
   7   4  -4 117.855 85.7002   4
   7   4  -4 91.2395 79.5183   2
   7   4  -3 284.299 115.371   4
   7   4  -3 303.280 88.1566   2
   7   4  -2-10.5190 84.9253   4
   7   4  -2-21.0995 56.5396   2
   7   4  -1 815.447 165.098   4
   7   4  -1 963.508 138.193   2
   7   4   0 1802.61 182.172   2
   7   4   0 1976.02 250.584   4
   7   4   1 9744.18 426.820   2
   7   4   1 8818.32 536.557   4
   7   4   2 1604.41 228.923   4
   7   4   3 31.4087 76.0877   4
  -7  -4  -4 154.711 97.9426   1
  -7  -4  -5-85.6546 102.276   1
  -7  -4  -5-105.036 67.8548   3
  -7  -4  -6 1976.77 254.499   1
  -7  -4  -6 2124.79 222.459   3
  -7  -4  -7 485.971 138.637   1
  -7  -4  -7 727.790 140.222   3
  -7  -4  -8 34.9295 63.2379   3
  -7  -4  -8 34.4845 101.504   1
  -7  -4  -9 6392.31 474.032   1
  -7  -4  -9 6227.24 422.495   3
  -7  -4 -10 2058.80 278.787   1
  -7  -4 -11 2512.61 308.729   1
   7   4  12 3592.08 392.957   4
  -7  -4 -12 3708.76 376.496   1
  -7  -4 -13-48.8934 86.8031   1
   7   4  13-305.628 133.571   4
  -7  -4 -14 226.051 117.419   1
  -7  -5   9-68.7759 98.9300   3
  -7  -5   8-13.5853 84.9316   3
   7   5  -7 108.272 64.3483   4
   7   5  -7 171.192 91.2034   2
  -7  -5   7 371.082 140.703   3
   7   5  -6 774.633 138.093   4
   7   5  -6 1288.79 189.154   2
  -7  -5   6 882.437 175.495   3
   7   5  -5 26.9559 60.9514   4
   7   5  -5 53.8698 63.6784   2
  -7  -5   5 69.5516 75.8995   3
   7   5  -4 118.375 78.6508   4
   7   5  -4 80.1983 63.1569   2
   7   5  -3 373.453 119.706   4
   7   5  -3 369.979 89.8777   2
   7   5  -2 1598.04 165.782   2
   7   5  -2 1751.86 232.072   4
   7   5  -1 10177.3 559.115   4
   7   5  -1 10779.2 422.451   2
   7   5   0 16223.3 723.871   4
   7   5   0 16450.6 523.489   2
   7   5   1 6399.10 300.732   2
   7   5   1 6338.49 451.748   4
   7   5   2 3338.40 219.701   2
   7   5   2 3735.15 351.596   4
   7   5   3 828.145 178.894   4
   7   5   4-90.7636 114.503   4
  -7  -5  -4-67.6898 49.6946   3
   7   5   5 3903.67 368.442   4
  -7  -5  -5 3871.14 249.412   3
   7   5   6 2088.14 281.957   4
  -7  -5  -6 2484.17 208.414   3
   7   5   7 15153.1 758.160   4
  -7  -5  -7 13800.3 685.674   1
  -7  -5  -7 14629.3 553.479   3
   7   5   8 1322.21 231.126   4
  -7  -5  -8 1596.51 185.386   3
  -7  -5  -8 1424.71 222.378   1
   7   5   9 2487.22 313.163   4
  -7  -5  -9 2238.76 282.983   1
  -7  -5 -10 214.766 105.131   1
   7   5  10 59.4463 96.6218   4
   7   5  11 314.550 133.052   4
  -7  -5 -11 268.014 118.208   1
  -7  -5 -12 947.335 195.826   1
   7   5  12 1295.95 235.497   4
   7   5  13 714.610 177.944   4
  -7  -5 -13 561.291 144.004   1
  -7  -6   9 28.0480 81.9656   3
  -7  -6   8 411.224 134.997   3
   7   6  -7 104.197 80.4869   4
  -7  -6   7-150.801 112.258   3
   7   6  -6 413.756 106.379   4
  -7  -6   6 206.823 100.624   3
   7   6  -5 767.373 144.412   4
   7   6  -5 504.334 114.414   2
  -7  -6   5 451.624 124.124   3
   7   6  -4 206.655 95.5237   4
   7   6  -4 151.576 63.5820   2
  -7  -6   4 188.001 87.3973   3
   7   6  -3 2293.48 255.853   4
   7   6  -3 2467.06 205.126   2
  -7  -6   3 2243.70 218.926   3
   7   6  -2 2139.80 253.702   4
   7   6  -2 2035.26 173.060   2
   7   6  -1 2965.93 300.417   4
   7   6  -1 2680.29 184.594   2
  -7  -6   1 2526.95 188.450   3
   7   6   0 10025.9 562.006   4
   7   6   0 10073.1 350.562   2
   7   6   1 831.031 177.929   4
   7   6   1 585.074 77.7933   2
   7   6   2 1492.79 119.717   2
  -7  -6  -2 1401.46 105.999   3
   7   6   3 5325.87 235.220   2
   7   6   3 5267.07 422.074   4
  -7  -6  -3 5071.60 175.735   3
   7   6   4 9613.52 575.323   4
  -7  -6  -4 8838.74 257.343   3
   7   6   5 5090.80 422.171   4
   7   6   6 732.616 180.025   4
   7   6   7 130.630 141.676   4
   7   6   7 85.7850 52.5835   2
   7   6   8-30.9702 77.4541   4
   7   6   9 1724.27 260.457   4
   7   6  10 32.4980 80.9071   4
   7   6  11 1562.73 257.456   4
   7   6  12 15.2474 79.7312   4
   7   7  -7 261.751 95.3109   4
  -7  -7   7 356.472 148.793   3
   7   7  -6 82.3589 79.0180   4
  -7  -7   6 143.031 92.3415   3
   7   7  -5 296.263 105.261   4
  -7  -7   5 64.2855 69.2810   3
   7   7  -4 425.386 118.874   4
  -7  -7   4 194.376 79.8846   3
   7   7  -3 2865.87 289.921   4
   7   7  -2 40.4011 82.2568   4
  -7  -7   2-11.5851 39.2672   3
   7   7  -1 5908.81 429.670   4
   7   7  -1 5441.35 241.763   2
  -7  -7   1 5842.56 264.722   3
   7   7   0 2228.35 128.563   2
   7   7   0 2153.49 264.539   4
  -7  -7   0 2138.12 106.147   3
   7   7   1-16.6119 76.6209   4
   7   7   1 50.4590 24.1012   2
   7   7   2 2887.77 311.448   4
   7   7   2 2566.22 87.1948   2
   7   7   3 10052.8 593.096   4
   7   7   4 3551.70 125.003   2
   7   7   4 3922.95 366.858   4
   7   7   4 3772.63 122.569   2
   7   7   5 3245.45 336.329   4
   7   7   6 319.496 155.368   4
   7   7   7 101.910 101.028   4
   7   7   8 1479.61 244.537   4
   7   7   9 264.272 132.809   4
   7   7  10 61.0691 82.2595   4
   7   7  11-43.7467 84.4247   4
   7   7  12 74.9894 80.5267   4
   7   8  -7 459.341 124.536   4
   7   8  -6 78.5216 77.0725   4
   7   8  -5 231.516 101.333   4
   7   8  -4 230.892 100.479   4
   7   8  -3 475.735 140.509   4
   7   8  -2 1880.13 250.296   4
   7   8  -1 1890.69 249.897   4
   7   8   0 26.2113 87.8122   4
   7   8   1 3350.58 339.635   4
   7   8   2 5465.58 427.988   4
   7   8   3 1835.19 259.043   4
   7   8   4 137.702 107.596   4
   7   8   5 378.798 134.066   4
   7   8   6 6569.00 490.333   4
   7   8   7 3141.74 340.774   4
   7   8   8 2203.09 291.724   4
   7   8   9 27.2714 69.7375   4
   7   8  10 564.652 168.169   4
   7   8  11 113.802 96.2302   4
   7   8  12 785.462 180.779   4
   7   9  -7 51.9326 69.1826   4
   7   9  -6-94.5709 77.3632   4
   7   9  -5 262.899 113.084   4
   7   9  -4 1460.95 226.018   4
   7   9  -3 953.650 187.435   4
   7   9  -2 1016.16 192.199   4
   7   9  -1 7291.24 496.663   4
   7   9   0 1468.53 232.684   4
   7   9   1 7075.21 493.451   4
   7   9   2 1144.27 201.524   4
   7   9   3 362.771 144.857   4
   7   9   4 1541.74 244.391   4
   7   9   5 33.4989 99.1255   4
   7   9   6 2877.19 329.191   4
   7   9   7 1986.22 276.210   4
   7   9   8 1146.61 219.834   4
   7   9   9 89.8625 84.2381   4
   7   9  10-57.4840 86.3034   4
   7   9  11 53.4520 85.5173   4
   7  10  -7-26.8833 68.5491   4
   7  10  -6 220.335 104.198   4
   7  10  -5-106.800 86.7966   4
   7  10  -4 39.4915 71.6869   4
   7  10  -3 1848.89 259.351   4
   7  10  -2 1928.47 265.294   4
   7  10  -1 4876.87 418.179   4
   7  10   0 1995.56 276.159   4
   7  10   1 35.6205 90.1949   4
   7  10   2 1282.39 219.591   4
   7  10   3 3541.64 362.287   4
   7  10   4 2285.84 291.527   4
   7  10   5 1634.63 247.124   4
   7  10   6 55.2822 80.3159   4
   7  10   7-37.4340 97.3806   4
   7  10   8-11.5144 82.5631   4
   7  10   9 338.293 136.095   4
   7  10  10-69.9825 84.6561   4
   7  10  11 220.967 112.583   4
   7  11  -3 711.452 177.968   4
   7  11  -2 1757.68 262.989   4
   7  11  -1 1149.20 218.424   4
   7  11   0 573.491 166.273   4
   7  11   1 263.936 109.280   4
   7  11   2 142.140 110.084   4
   7  11   3 1812.41 268.002   4
   7  11   4 912.446 203.019   4
   7  11   5 426.452 141.686   4
   7  11   6 270.263 133.134   4
   7  11   7 257.499 125.251   4
   7  11   8 616.525 174.609   4
   7  11   9 635.387 171.827   4
  -8   7  -1-70.8176 71.3186   1
  -8   7  -2 51.2987 80.8120   1
  -8   7  -3 258.540 124.850   1
  -8   7  -4 121.191 103.362   1
  -8   6   0 131.717 77.3925   1
  -8   6  -1-151.831 102.035   1
  -8   6  -2-129.962 94.7070   1
  -8   6  -3 536.305 163.004   1
  -8   6  -4 963.355 209.028   1
  -8   6  -5-22.0204 101.308   1
  -8   6  -6 67.6383 88.5675   1
   8  -5  -1 816.676 216.489   2
  -8   5   1 925.384 174.887   1
  -8   5   0 1700.95 238.047   1
   8  -5   0 1630.07 299.680   2
  -8   5  -1 1193.64 212.486   1
  -8   5  -2 1359.54 226.026   1
  -8   5  -3 285.211 120.914   1
  -8   5  -4 261.211 119.831   1
  -8   5  -5 1492.66 254.833   1
  -8   5  -6 66.2109 89.4764   1
  -8   5  -7 1005.89 222.240   1
   8  -4  -2 64.0860 83.9482   2
   8  -4  -1 407.936 149.613   2
  -8   4   1 529.202 134.869   1
   8  -4   0 2167.96 333.922   2
  -8   4   0 1967.32 254.194   1
  -8   4  -1-26.8933 75.0550   1
  -8   4  -2 232.149 116.025   1
  -8   4  -3 344.337 130.056   1
  -8   4  -4 865.869 187.901   1
  -8   4  -5 5658.67 475.078   1
  -8   4  -6 3584.12 385.538   1
  -8   4  -7 794.852 197.624   1
  -8   4  -8-8.94811 81.7962   1
  -8   4  -9 786.124 198.877   1
   8  -3  -4 94.4741 108.585   2
   8  -3  -3 222.421 102.356   2
   8  -3  -2 1028.50 226.860   2
  -8   3   2 821.851 158.944   1
   8  -3  -1 2105.72 305.622   2
  -8   3   1 1284.61 197.483   1
   8  -3   0 2665.11 350.667   2
  -8   3   0 2181.11 270.537   1
  -8   3  -1 1511.46 227.811   1
  -8   3  -2 293.703 123.206   1
  -8   3  -3-51.6611 69.6931   1
  -8   3  -4 365.623 129.039   1
  -8   3  -5 2775.01 326.444   1
  -8   3  -6 2369.68 304.772   1
  -8   3  -7 1886.85 277.328   1
  -8   3  -8 413.155 152.772   1
  -8   3  -9 1.27581 96.1156   1
  -8   3 -10 253.817 124.264   1
   8  -2  -5 424.092 148.789   2
   8  -2  -4 470.457 159.711   2
   8  -2  -3-153.903 127.656   2
  -8   2   3 95.2299 62.8954   1
   8  -2  -2 73.2108 123.235   2
  -8   2   2 47.2157 56.3223   1
  -8   2   1-222.817 95.0199   1
   8  -2  -1-45.9545 96.6938   2
   8  -2   0 207.837 135.937   2
  -8   2   0 119.983 84.1494   1
  -8   2  -1 4421.56 374.539   1
  -8   2  -2 4064.42 369.900   1
  -8   2  -3 1791.01 255.021   1
  -8   2  -4 1956.60 268.647   1
  -8   2  -5 166.584 118.108   1
  -8   2  -6 3618.94 373.425   1
  -8   2  -7 181.875 109.528   1
  -8   2  -8 2579.44 330.057   1
  -8   2  -9 1284.56 242.061   1
  -8   2 -10 316.592 140.251   1
  -8   2 -11-14.1990 80.0077   1
   8  -1  -5 355.123 146.406   2
   8  -1  -4 233.236 115.101   2
   8  -1  -3-28.7450 80.3274   2
  -8   1   2 75.2011 75.1328   1
   8  -1  -2 37.1556 79.4571   2
   8  -1  -1 1901.70 274.404   2
  -8   1   1 1660.73 222.103   1
   8  -1   0 2889.07 336.918   2
  -8   1   0 2516.22 277.523   1
  -8   1  -1 7429.18 490.523   1
  -8   1  -2 7952.31 511.975   1
  -8   1  -3 857.472 182.048   1
  -8   1  -4 1234.99 221.328   1
  -8   1  -5 13718.4 709.733   1
  -8   1  -6 11795.4 667.069   1
  -8   1  -7 566.763 160.785   1
  -8   1  -8 401.423 149.561   1
  -8   1  -9 11.2263 79.7171   1
  -8   1 -10-319.168 132.587   1
  -8   1 -11 206.847 121.747   1
  -8   1 -12 111.545 106.115   1
   8   0  -6 539.093 162.701   2
   8   0  -5 543.784 152.526   2
   8   0  -4 769.928 154.041   4
   8   0  -4 762.141 181.944   2
   8   0  -3 2526.80 295.851   2
   8   0  -2-90.5284 109.820   2
   8   0  -1 104.598 97.9455   2
  -8   0   1 95.4747 77.4928   1
   8   0   0 236.454 128.316   2
  -8   0   0 146.310 88.0918   1
  -8   0  -1 25.5181 80.5187   1
  -8   0  -2 5257.87 412.259   1
  -8   0  -3 13864.8 690.313   1
  -8   0  -4 1238.96 216.921   1
  -8   0  -5 1320.13 221.201   1
  -8   0  -6 2819.00 326.380   1
  -8   0  -7 2643.88 314.365   1
  -8   0  -8 51.8743 88.2692   1
  -8   0  -9 107.418 86.3423   1
  -8   0 -10 347.292 128.329   1
  -8   0 -11 231.162 122.163   1
  -8   0 -12 113.456 95.4322   1
   8   1  -7 939.163 204.804   2
   8   1  -6 699.129 170.186   2
   8   1  -5 286.795 97.6442   4
   8   1  -5 130.146 92.7673   2
   8   1  -4 192.968 93.4916   4
   8   1  -4 510.917 141.816   2
   8   1  -3 615.366 142.442   4
   8   1  -3 1107.17 186.456   2
   8   1  -2 4414.64 367.387   2
   8   1  -1-80.8553 112.798   2
   8   1   0 207.804 115.466   2
  -8  -1   0 49.9669 81.5721   1
  -8  -1  -1 208.709 109.507   1
  -8  -1  -2 293.470 112.640   1
  -8  -1  -3 8873.12 547.623   1
  -8  -1  -4 3361.41 337.185   1
  -8  -1  -5-28.9687 106.320   1
  -8  -1  -6 328.682 127.603   1
  -8  -1  -7 601.673 173.040   1
  -8  -1  -8 784.164 191.156   1
  -8  -1  -9 172.637 107.126   1
  -8  -1 -10 107.820 72.7483   1
  -8  -1 -11-18.9705 80.5356   1
  -8  -1 -12 225.427 114.243   1
  -8  -1 -13 74.8497 80.7922   1
   8   2  -7 91.3008 91.3485   2
   8   2  -6 185.616 97.2262   2
   8   2  -5 523.430 123.212   4
   8   2  -5 425.427 130.110   2
   8   2  -4 1865.22 234.964   4
   8   2  -4 1914.32 242.333   2
   8   2  -3 1344.95 208.806   4
   8   2  -3 1471.90 212.574   2
   8   2  -2 1395.93 217.670   4
   8   2  -2 1733.77 222.960   2
   8   2  -1 26.4969 66.4898   2
   8   2   0-11.3704 80.2345   2
   8   2   1 5748.48 411.664   2
  -8  -2  -1 5627.38 416.607   1
  -8  -2  -2 9683.70 564.970   1
  -8  -2  -3 2194.63 273.918   1
  -8  -2  -4 1582.87 247.266   1
  -8  -2  -5 122.898 102.236   1
  -8  -2  -6 1220.40 221.788   1
  -8  -2  -7 2416.80 304.994   1
  -8  -2  -8 2122.00 289.165   1
  -8  -2  -9 393.991 135.272   1
  -8  -2 -10 128.353 101.114   1
  -8  -2 -11 34.6858 83.1812   1
  -8  -2 -12 580.825 181.180   1
  -8  -2 -13 315.587 134.016   1
  -8  -3   8 305.575 138.426   3
   8   3  -7 267.129 112.949   2
   8   3  -6-13.6622 64.4627   2
   8   3  -5-4.13168 67.6144   4
   8   3  -5 66.0187 81.9876   2
   8   3  -4 226.588 90.8565   4
   8   3  -4 196.861 82.7950   2
   8   3  -3 926.697 175.863   4
   8   3  -3 975.314 166.300   2
   8   3  -2 5100.72 414.481   4
   8   3  -2 5231.63 366.323   2
   8   3  -1 13849.2 706.418   4
   8   3  -1 14203.0 614.196   2
   8   3   0 11893.5 554.763   2
   8   3   0 11115.8 640.105   4
   8   3   1 1623.83 203.089   2
  -8  -3  -2-27.0663 104.390   1
  -8  -3  -3 287.358 128.233   1
  -8  -3  -4 3306.72 334.264   1
  -8  -3  -5 16783.9 788.799   1
  -8  -3  -6 6544.06 484.303   1
  -8  -3  -6 5533.84 424.624   3
  -8  -3  -7 212.464 138.046   1
  -8  -3  -7 8.38591 60.7591   3
  -8  -3  -8 819.326 182.085   1
  -8  -3  -9 0.57087 74.8863   1
  -8  -3 -10 42.1178 92.5404   1
  -8  -3 -11-46.3033 95.1717   1
  -8  -3 -12 620.315 181.610   1
  -8  -3 -13 30.1959 102.088   1
   8   4  -8 207.158 118.365   2
  -8  -4   8 416.346 160.321   3
   8   4  -7 581.680 152.724   2
  -8  -4   7 445.264 153.094   3
   8   4  -6 1779.54 209.353   4
   8   4  -6 1961.96 250.273   2
   8   4  -5 1141.78 176.988   4
   8   4  -5 1321.28 193.388   2
   8   4  -4 414.323 115.357   4
   8   4  -4 569.701 128.219   2
   8   4  -3 367.487 124.837   4
   8   4  -3 335.846 95.4193   2
   8   4  -2 758.560 168.677   4
   8   4  -2 1050.02 154.779   2
   8   4  -1 3042.04 322.749   4
   8   4  -1 3234.34 267.597   2
   8   4   0 4148.90 387.771   4
   8   4   0 4778.63 324.332   2
   8   4   1 2926.62 254.114   2
   8   4   1 2918.28 328.988   4
   8   4   2-45.2092 62.7299   2
   8   4   2-560.946 162.851   4
  -8  -4  -4 446.379 141.003   1
  -8  -4  -5-132.745 110.570   1
  -8  -4  -5 123.726 70.0482   3
  -8  -4  -6 5945.01 464.878   1
  -8  -4  -6 5791.34 405.117   3
  -8  -4  -7 1135.20 210.084   1
  -8  -4  -7 982.654 163.971   3
  -8  -4  -8 1959.87 281.974   1
  -8  -4  -9 726.398 174.199   1
  -8  -4 -10 1205.41 230.875   1
  -8  -4 -11-279.270 131.469   1
  -8  -4 -12 1061.01 219.931   1
  -8  -4 -13 928.339 215.684   1
   8   4  13 1441.46 262.183   4
  -8  -4 -14-62.9366 77.1666   1
   8   5  -8 30.9489 61.3623   2
  -8  -5   8 103.591 83.5295   3
   8   5  -7 21.7476 64.6717   2
  -8  -5   7 132.138 94.6914   3
   8   5  -6 120.331 66.0605   4
   8   5  -6 124.324 83.0334   2
  -8  -5   6-19.5227 64.8839   3
   8   5  -5 1921.54 229.538   2
   8   5  -5 1565.19 209.699   4
  -8  -5   5 1805.99 243.974   3
   8   5  -4 821.248 165.956   4
   8   5  -4 784.429 145.080   2
   8   5  -3 3155.81 313.963   4
   8   5  -3 3218.48 265.648   2
   8   5  -2 4274.09 373.566   4
   8   5  -2 4179.97 292.697   2
   8   5  -1 1940.10 192.740   2
   8   5  -1 1692.59 239.918   4
   8   5   0 363.414 131.596   4
   8   5   0 575.585 110.148   2
   8   5   1 2488.99 306.262   4
   8   5   1 2634.16 216.723   2
   8   5   2 660.938 171.282   4
   8   5   2 623.539 111.063   2
   8   5   3 1999.83 278.885   4
   8   5   4 2630.80 330.553   4
  -8  -5  -4 2910.89 244.658   3
   8   5   5-135.491 122.715   4
  -8  -5  -5 39.5698 56.4074   3
   8   5   6 2457.82 318.406   4
  -8  -5  -6 2027.54 209.334   3
  -8  -5  -7 1606.63 248.814   1
   8   5   7 1184.97 226.593   4
   8   5   8 910.789 216.461   4
  -8  -5  -8 774.541 182.666   1
   8   5   9 1171.05 240.797   4
  -8  -5  -9 1445.57 243.243   1
  -8  -5 -10 215.101 118.818   1
   8   5  10 152.240 106.749   4
  -8  -5 -11 31.2260 71.9669   1
   8   5  11 80.5221 97.0307   4
   8   5  12 134.481 126.991   4
  -8  -5 -12 445.477 155.476   1
   8   5  13 1087.93 235.963   4
  -8  -5 -13 949.657 213.991   1
   8   6  -6 273.341 101.838   4
   8   6  -6 93.7148 73.9248   2
  -8  -6   6 106.508 84.5077   3
   8   6  -5 133.031 77.2999   4
   8   6  -5 102.818 62.4862   2
  -8  -6   5 224.012 113.370   3
   8   6  -4 597.535 142.678   4
   8   6  -4 654.708 133.244   2
  -8  -6   4 1007.77 167.973   3
   8   6  -3 110.721 81.0264   4
   8   6  -3 166.940 77.4744   2
  -8  -6   3-3.70451 47.0560   3
   8   6  -2 28.5906 88.1150   4
   8   6  -2 37.4121 42.1961   2
   8   6  -1 2206.94 279.503   4
   8   6  -1 1851.80 170.642   2
   8   6   0 7743.44 523.719   4
   8   6   0 7849.39 343.785   2
   8   6   1 9576.20 591.552   4
   8   6   1 8887.97 359.696   2
   8   6   2 4192.25 399.136   4
   8   6   2 3716.46 224.585   2
   8   6   3 3819.41 228.790   2
   8   6   3 4150.50 396.030   4
   8   6   4 2065.31 292.952   4
   8   6   5 90.4565 106.436   4
   8   6   6 121.074 123.461   4
   8   6   7 3675.66 397.390   4
   8   6   8 68.4925 88.0732   4
   8   6   9 58.2418 111.255   4
   8   6  10 74.2325 81.8019   4
   8   6  11 240.107 127.989   4
   8   6  12 168.888 126.428   4
   8   6  13 558.789 181.430   4
   8   7  -6 677.836 142.849   4
   8   7  -5 610.024 141.236   4
   8   7  -4 1216.42 195.769   4
   8   7  -3 1370.42 218.025   4
   8   7  -2 41.7696 77.6734   4
   8   7  -1 836.486 191.338   4
   8   7   0 3369.12 353.194   4
   8   7   1 6953.93 507.029   4
   8   7   2 8295.55 559.882   4
   8   7   3 2179.53 296.006   4
   8   7   4 144.171 119.952   4
   8   7   5 1009.19 209.561   4
   8   7   6 241.592 139.076   4
   8   7   7 60.3059 92.3085   4
   8   7   8 554.878 173.587   4
   8   7   9-24.0632 102.994   4
   8   7  10 18.0566 94.3325   4
   8   7  11 897.824 213.033   4
   8   7  12-260.601 135.779   4
   8   8  -6 111.802 86.8267   4
   8   8  -5 878.642 169.465   4
   8   8  -4 454.486 134.377   4
   8   8  -3 335.327 128.371   4
   8   8  -2 643.936 153.598   4
   8   8  -1 56.0408 74.4272   4
   8   8   0 2514.36 310.031   4
   8   8   1 21.3228 84.1869   4
   8   8   2-164.016 131.303   4
   8   8   3 3054.96 349.929   4
   8   8   4 2029.92 294.965   4
   8   8   5 1414.15 250.725   4
   8   8   6 49.7833 91.3736   4
   8   8   7 1730.40 279.528   4
   8   8   8 496.581 155.495   4
   8   8   9 199.944 118.813   4
   8   8  10-46.7629 84.0279   4
   8   8  11 580.633 174.542   4
   8   8  12 187.364 117.230   4
   8   9  -6 148.805 94.2617   4
   8   9  -5 240.406 104.438   4
   8   9  -4 1042.57 202.587   4
   8   9  -3 348.490 130.136   4
   8   9  -2 211.584 120.793   4
   8   9  -1 529.805 158.202   4
   8   9   0 1446.75 234.712   4
   8   9   1 295.783 134.342   4
   8   9   2 601.621 173.063   4
   8   9   3 182.017 113.489   4
   8   9   4 49.1509 87.0914   4
   8   9   5 1275.05 233.879   4
   8   9   6 143.737 109.747   4
   8   9   7-1.21318 87.3648   4
   8   9   8-30.8703 113.041   4
   8   9   9 465.320 160.323   4
   8   9  10-79.6318 96.2823   4
   8   9  11 192.440 129.667   4
   8  10  -4 142.072 108.922   4
   8  10  -3 1219.10 223.041   4
   8  10  -2 442.422 145.563   4
   8  10  -1 1642.98 255.151   4
   8  10   0 249.075 120.436   4
   8  10   1-156.061 113.815   4
   8  10   2 1748.87 269.623   4
   8  10   3 19.0819 73.1997   4
   8  10   4 182.839 107.481   4
   8  10   5 1569.69 249.099   4
   8  10   6 195.427 128.489   4
   8  10   7 1427.32 252.772   4
   8  10   8 529.068 159.539   4
   8  10   9 392.064 135.514   4
  -9   6  -2 8.83062 75.4856   1
  -9   6  -3 768.489 200.876   1
  -9   5  -1-21.7463 89.1985   1
  -9   5  -2 238.125 104.549   1
  -9   5  -3-64.8749 102.156   1
  -9   5  -4 273.023 124.620   1
  -9   4   0 519.373 147.702   1
  -9   4  -1 86.0304 89.8207   1
  -9   4  -2 20.0200 82.9947   1
  -9   4  -3 99.8572 89.0924   1
  -9   4  -4-27.8780 94.7844   1
  -9   4  -5 490.511 159.040   1
  -9   4  -6 366.426 163.965   1
   9  -3  -1 33.5179 92.6826   2
  -9   3   1-28.3423 83.3404   1
  -9   3   0 118.060 94.9458   1
   9  -3   0 115.817 123.102   2
  -9   3  -1 186.113 104.014   1
  -9   3  -2 200.412 97.8305   1
  -9   3  -3 249.402 119.386   1
  -9   3  -4-9.06805 90.0166   1
  -9   3  -5 1154.63 232.563   1
  -9   3  -6 3138.39 373.209   1
  -9   3  -7 26.0062 84.3869   1
   9  -2  -2 1805.94 291.562   2
   9  -2  -1 1686.85 292.123   2
  -9   2   1 1585.44 236.360   1
  -9   2   0 65.7389 67.6404   1
   9  -2   0 91.8512 126.189   2
  -9   2  -1 104.850 77.5053   1
  -9   2  -2 294.534 121.984   1
  -9   2  -3 495.602 162.989   1
  -9   2  -4 270.289 127.501   1
  -9   2  -5-163.018 121.727   1
  -9   2  -6 99.3758 86.4646   1
  -9   2  -7-19.9866 112.717   1
  -9   2  -8 15.3130 84.7786   1
   9  -1  -3-87.8294 106.426   2
   9  -1  -2 154.064 103.475   2
   9  -1  -1 151.302 110.030   2
  -9   1   1 40.4817 70.4721   1
   9  -1   0 10.1742 114.488   2
  -9   1   0 120.987 92.8119   1
  -9   1  -1-36.7346 84.0717   1
  -9   1  -2 166.731 114.180   1
  -9   1  -3 28.4969 66.8754   1
  -9   1  -4 144.481 106.974   1
  -9   1  -5 2089.41 298.661   1
  -9   1  -6 986.794 212.075   1
  -9   1  -7 415.116 141.821   1
  -9   1  -8 169.359 92.5075   1
  -9   1  -9 908.067 206.224   1
   9   0  -4-119.690 96.4093   2
   9   0  -3 1165.49 217.455   2
   9   0  -2 993.080 204.466   2
  -9   0   1 44.3945 70.7136   1
   9   0  -1-118.195 112.826   2
  -9   0   0 534.606 138.842   1
   9   0   0 415.332 151.988   2
   9   0   1 1038.98 203.126   2
  -9   0  -1 833.414 180.142   1
  -9   0  -2 1484.48 239.903   1
  -9   0  -3 271.931 132.099   1
  -9   0  -4-115.637 108.221   1
  -9   0  -5 128.170 101.216   1
  -9   0  -6 530.925 168.492   1
  -9   0  -7 63.7343 90.1543   1
  -9   0  -8 278.409 117.613   1
  -9   0  -9 293.548 153.516   1
  -9   0 -10 956.508 219.408   1
   9   1  -5 7.32817 94.2625   2
   9   1  -4 361.090 134.261   4
   9   1  -4 356.912 118.310   2
   9   1  -3-91.4557 103.360   4
   9   1  -3 93.5088 104.418   2
   9   1  -2 231.502 125.436   2
   9   1  -1 274.061 117.533   2
   9   1   0-69.2871 110.420   2
  -9  -1   0-21.1196 68.6752   1
   9   1   1 1391.58 229.745   2
  -9  -1  -1 1092.34 206.583   1
  -9  -1  -2 589.166 149.018   1
  -9  -1  -3 425.077 140.737   1
  -9  -1  -4 192.046 120.833   1
  -9  -1  -5 481.667 160.102   1
  -9  -1  -6 466.142 150.746   1
  -9  -1  -7 8.58296 116.412   1
  -9  -1  -8 584.239 177.723   1
  -9  -1  -9 631.948 179.373   1
  -9  -1 -10 667.833 176.348   1
  -9  -1 -11-22.7265 82.8460   1
   9   2  -5 845.735 180.441   2
   9   2  -4 420.990 132.903   4
   9   2  -4 606.236 149.434   2
   9   2  -3-141.286 96.5721   4
   9   2  -3 77.1435 84.3244   2
   9   2  -2 727.637 177.104   4
   9   2  -2 637.892 155.568   2
   9   2  -1 128.975 114.519   4
   9   2  -1 15.4498 72.0734   2
   9   2   0 586.591 151.924   2
  -9  -2  -1 299.705 118.289   1
   9   2   1 48.9932 74.3440   2
  -9  -2  -2-55.1430 108.723   1
  -9  -2  -3 93.4239 121.247   1
  -9  -2  -4-32.2894 69.5494   1
  -9  -2  -5 1181.93 225.446   1
  -9  -2  -6 3350.22 376.004   1
  -9  -2  -7 390.755 142.755   1
  -9  -2  -8 26.6806 70.7047   1
  -9  -2  -9 253.685 139.057   1
  -9  -2 -10 41.5414 79.4030   1
  -9  -2 -11 1829.43 291.766   1
   9   3  -6-36.2808 67.0756   2
   9   3  -5 202.058 106.455   2
   9   3  -4 455.655 131.502   4
   9   3  -4 620.977 146.740   2
   9   3  -3 591.682 163.793   4
   9   3  -3 594.296 138.646   2
   9   3  -2 198.764 105.540   4
   9   3  -2 19.8467 73.0727   2
   9   3  -1 94.5122 101.051   4
   9   3  -1-29.1534 69.8547   2
   9   3   0 1657.96 273.406   4
   9   3   0 1735.07 228.178   2
   9   3   1 4501.22 367.442   2
   9   3   2-55.8792 98.7731   2
  -9  -3  -3 646.557 167.058   1
  -9  -3  -4 218.544 107.502   1
  -9  -3  -5 236.256 139.276   1
  -9  -3  -6 4613.08 435.775   1
  -9  -3  -7 1023.78 220.921   1
  -9  -3  -8 1844.62 291.976   1
  -9  -3  -9 767.915 194.238   1
  -9  -3 -10 221.205 143.915   1
  -9  -3 -11 229.218 114.391   1
   9   4  -6 353.069 122.269   2
   9   4  -5-80.8383 76.0855   4
   9   4  -5-0.46756 44.7086   2
   9   4  -4 249.753 93.9827   4
   9   4  -4 271.718 111.004   2
   9   4  -3 114.566 64.5610   4
   9   4  -3 114.065 68.5488   2
   9   4  -2 10.3597 77.8684   4
   9   4  -2 110.562 83.4098   2
   9   4  -1 800.609 196.843   4
   9   4  -1 572.419 127.102   2
   9   4   0 653.363 183.744   4
   9   4   0 199.213 91.5662   2
   9   4   1 693.595 182.700   4
   9   4   1 721.501 138.856   2
   9   4   2 1386.85 247.976   4
   9   4   2 1180.74 178.930   2
   9   4   3 203.519 115.825   4
  -9  -4  -4 773.020 191.016   1
  -9  -4  -5 1073.27 220.623   1
  -9  -4  -6 736.640 198.896   1
  -9  -4  -7 208.180 123.754   1
  -9  -4  -8 1617.15 271.227   1
  -9  -4  -9 1717.75 275.708   1
  -9  -4 -10 1672.24 278.468   1
  -9  -4 -11 39.0546 96.7944   1
   9   5  -6-57.4413 65.4653   2
   9   5  -5 183.479 76.5187   4
   9   5  -5 327.592 121.474   2
  -9  -5   5 436.185 141.261   3
   9   5  -4 129.432 92.7260   4
   9   5  -4 160.726 84.7679   2
   9   5  -3 16.4194 77.7309   4
   9   5  -3 88.0431 69.7780   2
   9   5  -2 326.862 132.388   4
   9   5  -2 415.148 106.711   2
   9   5  -1 60.3281 89.9247   4
   9   5  -1 131.297 68.5097   2
   9   5   0-8.77979 92.2493   4
   9   5   0 78.0419 55.2742   2
   9   5   1 594.563 165.749   4
   9   5   1 679.267 122.705   2
   9   5   2 1539.32 184.996   2
   9   5   2 1405.94 248.923   4
   9   5   3 649.587 125.692   2
   9   5   3 823.492 212.307   4
   9   5   4 194.675 129.123   4
   9   5   5 105.243 130.988   4
   9   5   6 45.7089 120.618   4
   9   5   7 1220.69 236.128   4
  -9  -5  -7 1461.54 253.993   1
   9   5   8 544.747 185.986   4
  -9  -5  -8 694.385 193.133   1
   9   5   9 608.001 192.369   4
  -9  -5  -9 594.633 167.235   1
   9   5  10-59.8721 137.842   4
  -9  -5 -10 119.206 101.768   1
   9   5  11 412.910 145.365   4
  -9  -5 -11 427.138 161.178   1
   9   5  12 579.002 200.494   4
   9   6  -5 76.5879 69.9544   4
   9   6  -4 134.964 95.7999   4
   9   6  -3 511.398 153.844   4
   9   6  -2 834.894 187.272   4
   9   6  -1 165.028 119.184   4
   9   6  -1 41.8972 54.3737   2
   9   6   0 2190.80 197.058   2
   9   6   0 1983.87 291.398   4
   9   6   1 2545.23 322.645   4
   9   6   1 2882.39 220.517   2
   9   6   2 2590.16 331.480   4
   9   6   2 2179.59 191.376   2
   9   6   3 2776.46 219.670   2
   9   6   3 3061.93 364.703   4
   9   6   4 92.4299 97.3816   4
   9   6   5-11.1632 98.3136   4
   9   6   6 145.805 131.089   4
   9   6   7 178.864 140.455   4
   9   6   8 3504.16 415.160   4
   9   6   9 677.435 202.187   4
   9   6  10-97.4902 118.549   4
   9   6  11 113.552 120.378   4
   9   7  -5 52.3891 71.3794   4
   9   7  -4-129.905 87.4366   4
   9   7  -3 941.151 189.703   4
   9   7  -2 1524.02 245.578   4
   9   7  -1 87.5186 94.3900   4
   9   7   0-162.891 128.104   4
   9   7   1 687.331 185.027   4
   9   7   2 548.437 166.955   4
   9   7   3 2018.77 300.499   4
   9   7   4 3492.53 392.745   4
   9   7   5 5814.53 521.496   4
   9   7   6 4391.23 452.366   4
   9   7   7 138.227 128.324   4
   9   7   8 223.043 130.759   4
   9   7   9-196.749 121.507   4
   9   7  10 1544.39 290.425   4
   9   8  -5 8.23106 69.0464   4
   9   8  -4 51.4192 90.7727   4
   9   8  -3-89.3969 72.7036   4
   9   8  -2 713.291 177.689   4
   9   8  -1 1018.44 205.561   4
   9   8   0 210.377 123.884   4
   9   8   1 50.1043 84.4415   4
   9   8   2 32.5926 87.4522   4
   9   8   3 270.467 136.454   4
   9   8   4 2150.58 311.658   4
   9   8   5-22.9464 117.586   4
   9   8   6 1375.75 257.282   4
   9   8   7 1882.27 300.247   4
   9   8   8 1005.89 219.580   4
   9   8   9 172.451 120.610   4
   9   9  -3 452.753 141.532   4
   9   9  -2 192.835 94.2548   4
   9   9  -1 1250.31 232.673   4
   9   9   0-124.273 89.5801   4
   9   9   1 225.653 134.436   4
   9   9   2-32.2753 97.0288   4
   9   9   3 258.801 146.096   4
   9   9   4 1181.92 231.853   4
   9   9   5 276.313 118.023   4
   9   9   6 516.006 187.461   4
   9   9   7 91.9784 123.515   4
 -10   4  -2 384.790 137.616   1
 -10   3  -1 120.346 93.1200   1
 -10   3  -2-73.6687 101.712   1
 -10   3  -3 136.477 101.607   1
 -10   3  -4 404.863 150.660   1
 -10   2   0 132.555 74.4856   1
 -10   2  -1 1177.74 231.968   1
 -10   2  -2 2313.43 318.273   1
 -10   2  -3 85.5386 95.0599   1
 -10   2  -4-0.67489 70.4492   1
 -10   2  -5-96.9671 99.1641   1
 -10   1   1-57.1406 85.7576   1
  10  -1   0 121.080 141.474   2
 -10   1   0 25.7086 74.3071   1
  10  -1   1 80.1367 122.333   2
 -10   1  -1 48.5096 98.8340   1
 -10   1  -2 428.822 157.422   1
 -10   1  -3 1594.97 269.608   1
 -10   1  -4 325.847 141.653   1
 -10   1  -5-2.71755 84.5893   1
 -10   1  -6-63.1916 133.877   1
  10   0  -2-45.3226 89.7827   2
  10   0  -1 177.754 123.114   2
  10   0   0 398.014 162.302   2
 -10   0   0 754.660 179.929   1
 -10   0  -1 49.6322 67.9953   1
  10   0   1 77.3848 100.963   2
 -10   0  -2-39.0256 93.3169   1
 -10   0  -3 1190.58 232.785   1
 -10   0  -4 392.697 148.839   1
 -10   0  -5 994.198 224.995   1
 -10   0  -6 711.168 202.431   1
 -10   0  -7 710.649 199.401   1
  10   1  -3 13.0092 96.5036   4
  10   1  -3 63.5519 97.7298   2
  10   1  -2 556.481 164.174   4
  10   1  -2 815.230 193.248   2
  10   1  -1 401.252 142.410   2
  10   1   0-99.6667 125.133   2
  10   1   1-193.193 122.761   2
 -10  -1  -1-7.58800 74.8194   1
  10   1   2-22.3746 92.7210   2
 -10  -1  -2-239.212 119.066   1
 -10  -1  -3 86.1054 96.7576   1
 -10  -1  -4 1268.92 241.292   1
 -10  -1  -5 1951.07 300.637   1
 -10  -1  -6 1641.01 283.648   1
 -10  -1  -7 961.694 220.914   1
 -10  -1  -8 218.374 121.554   1
  10   2  -3 568.371 171.577   4
  10   2  -3 936.954 198.317   2
  10   2  -2 485.603 156.494   4
  10   2  -2 545.811 152.861   2
  10   2  -1 2095.73 315.985   4
  10   2  -1 1795.02 260.937   2
  10   2   0 415.553 143.983   2
  10   2   1 205.505 120.327   2
 -10  -2  -2-12.0340 72.4786   1
  10   2   2-114.178 99.2082   2
 -10  -2  -3 49.9266 96.9722   1
 -10  -2  -4 784.261 197.522   1
 -10  -2  -5 506.080 154.009   1
 -10  -2  -6 118.164 102.706   1
 -10  -2  -7 123.328 107.821   1
 -10  -2  -8 533.070 175.530   1
  10   3  -4 323.707 131.356   2
  10   3  -3-44.1640 77.4495   4
  10   3  -3 386.253 129.378   2
  10   3  -2 158.678 108.422   4
  10   3  -2 108.662 72.0586   2
  10   3  -1-80.6489 103.112   4
  10   3  -1 160.648 101.012   2
  10   3   0 2311.49 279.073   2
  10   3   0 2420.66 336.955   4
  10   3   1 1232.74 239.973   4
  10   3   1 1714.83 241.924   2
  10   3   2 99.5460 72.5313   2
 -10  -3  -3 348.549 159.395   1
 -10  -3  -4 151.732 108.019   1
 -10  -3  -5 345.128 136.206   1
 -10  -3  -6 1421.81 262.451   1
 -10  -3  -7 939.542 223.435   1
 -10  -3  -8-139.993 114.395   1
  10   4  -4 305.743 115.537   2
  10   4  -3-26.9259 72.9689   4
  10   4  -3-249.968 103.251   2
  10   4  -2 176.663 105.167   4
  10   4  -2 106.356 83.1781   2
  10   4  -1-353.154 150.028   4
  10   4  -1 72.7432 71.3130   2
  10   4   0 334.248 149.514   4
  10   4   0 263.650 106.962   2
  10   4   1 5249.19 501.993   4
  10   4   1 5262.09 398.462   2
  10   4   2 3117.41 306.653   2
  10   4   2 3181.67 397.991   4
  10   4   3 103.996 87.8330   2
  10   4   3 282.857 158.406   4
  10   4   4 247.660 120.123   4
 -10  -4  -5 182.488 97.2681   1
 -10  -4  -6 1437.36 270.267   1
 -10  -4  -7 2292.20 330.014   1
 -10  -4  -8 123.416 122.785   1
  10   5  -4-10.7672 69.3918   4
  10   5  -3 93.2562 94.2414   4
  10   5  -2 786.485 197.869   4
  10   5  -1 1632.83 273.488   4
  10   5   0 195.122 120.020   4
  10   5   1 29.5387 101.483   4
  10   5   1 16.3212 51.9031   2
  10   5   2 1693.85 210.581   2
  10   5   2 1682.76 289.253   4
  10   5   3 1512.87 281.519   4
  10   5   3 1520.24 204.116   2
  10   5   4 504.401 173.624   4
  10   5   5 508.214 176.909   4
  10   5   6 343.582 149.221   4
  10   5   7 739.275 208.650   4
  10   5   8-1.60468 131.711   4
 -10  -5  -8-376.325 157.027   1
  10   6  -4 542.761 152.916   4
  10   6  -3 996.725 208.781   4
  10   6  -2 178.341 123.066   4
  10   6  -1 1027.10 221.801   4
  10   6   0 1308.24 248.962   4
  10   6   1 71.6961 78.3019   4
  10   6   2 59.8956 73.4372   4
  10   6   3-59.0870 100.337   4
  10   6   4 472.796 185.959   4
  10   6   5-0.74453 113.734   4
  10   6   6-20.5448 101.257   4
  10   6   7 160.204 126.913   4
  10   7  -3-26.8886 87.8413   4
  10   7  -2 1.22401 80.7434   4
  10   7  -1-89.2583 85.0761   4
  10   7   0 146.294 108.256   4
  10   7   1 727.679 210.030   4
  10   7   2 139.053 122.546   4
  10   7   3 712.981 191.013   4
  10   7   4 36.1070 94.7665   4
  10   7   5 447.570 188.666   4
  10   7   6 111.529 103.399   4
 -11   1  -1 16.8582 87.5115   1
 -11   0  -1 102.005 103.976   1
 -11   0  -2-1.38480 82.5018   1
  11   1  -1-138.890 109.503   4
  11   1   1 5.57862 78.8852   2
  11   1   2-449.611 167.086   2
 -11  -1  -2 141.398 143.388   1
 -11  -1  -3 297.818 160.913   1
  11   2  -1 138.825 97.9145   4
  11   2  -1-114.616 98.9922   2
  11   2   0-124.463 116.090   4
  11   2   0-94.5704 107.317   2
  11   2   1 151.929 83.6987   2
  11   2   2 750.315 184.397   2
 -11  -2  -3 26.6376 116.781   1
  11   2   3-251.358 134.572   2
  11   3  -2 46.7782 92.7054   4
  11   3  -1 133.114 117.039   4
  11   3  -1 59.0712 74.6562   2
  11   3   0 252.666 138.417   4
  11   3   0 59.8075 77.2963   2
  11   3   1 12.0303 83.1861   4
  11   3   1-146.878 108.350   2
  11   3   2 126.353 111.249   4
  11   3   2-177.474 113.817   2
  11   3   3 483.494 148.612   2
  11   4  -2 387.938 153.745   4
  11   4  -1-35.1645 74.3488   4
  11   4   0-12.9831 85.3494   4
  11   4   1-101.585 112.549   4
   0   0   0    0.00    0.00   0
TITL bmk2367_auto in P-1
REM P-1 (#2 in standard setting)
CELL 0.71073   8.547253  10.465336  11.535994  88.2584  74.6216  75.5930
ZERR    2.00   0.000678   0.000962   0.000938   0.0071   0.0070   0.0075
LATT  1
SFAC C H N O
UNIT 40.00 20.00 2.00 2.00
SIZE 0.17 0.32 0.57
TREF
HKLF 4
END
;
_shelx_hkl_checksum     4696
_shelx_res_file
;
TITL bmk2367 in P-1
    shelx.res
    created by SHELXL-2019/3 at 12:14:22 on 24-Jun-2024
CELL  0.71073   8.5473  10.4653  11.5360   88.258   74.622   75.593
ZERR     2.00   0.0007   0.0010   0.0009    0.007    0.007    0.007
LATT   1
SFAC  C    H    N    O    S
UNIT  40 40 4 6 2
MERG   2
dfix 1.54 .01 c19 c20
eadp o3 o3a
exyz o3 o3a
simu .01 c19 > o3a
isor .01 c19 > o3a
MPLA C2 > C7
MPLA C1 N1 C15 N2 C14
MPLA C8 > C13
eqiv $1  x, y, z+1
htab c5 O2_$1
htab C9 O1
eqiv $2  x-1, y, z
htab C11  O1_$2
EQIV $3 -x+2, -y, -z+1
HTAB C17 O1_$3
FMAP   2
PLAN   10
SIZE     0.170   0.320   0.570
ACTA
BOND   $H
CONF
LIST   4
L.S.   4
WGHT    0.052000    0.232600
FVAR       9.21107   0.74094
C1    1    0.597878    0.244899    0.725769    11.00000    0.04247    0.03853 =
         0.04410    0.00056   -0.01290   -0.00923
C2    1    0.626363    0.231818    0.852553    11.00000    0.04002    0.04838 =
         0.04518   -0.00158   -0.01269   -0.01119
C3    1    0.647802    0.109589    0.904399    11.00000    0.08903    0.05512 =
         0.05699    0.00718   -0.03491   -0.02222
AFIX  43
H3    2    0.639895    0.036969    0.863850    11.00000   -1.20000
AFIX   0
C4    1    0.680799    0.094504    1.015706    11.00000    0.10535    0.07262 =
         0.06209    0.01513   -0.04083   -0.02078
AFIX  43
H4    2    0.695641    0.011916    1.049348    11.00000   -1.20000
AFIX   0
C5    1    0.691702    0.201185    1.076674    11.00000    0.09022    0.09459 =
         0.05428    0.00366   -0.03590   -0.02128
AFIX  43
H5    2    0.714370    0.191190    1.151414    11.00000   -1.20000
AFIX   0
C6    1    0.669097    0.321542    1.026913    11.00000    0.10962    0.07959 =
         0.07187   -0.01383   -0.04453   -0.02643
AFIX  43
H6    2    0.674981    0.394015    1.068756    11.00000   -1.20000
AFIX   0
C7    1    0.637243    0.338306    0.914253    11.00000    0.08208    0.05439 =
         0.06320   -0.00330   -0.03193   -0.01755
AFIX  43
H7    2    0.623416    0.421097    0.880978    11.00000   -1.20000
AFIX   0
C8    1    0.445105    0.196050    0.720803    11.00000    0.04453    0.05308 =
         0.04070    0.00678   -0.01539   -0.01514
C9    1    0.456591    0.075561    0.670245    11.00000    0.05979    0.06129 =
         0.06824   -0.00094   -0.01798   -0.02547
AFIX  43
H9    2    0.561486    0.021073    0.634043    11.00000   -1.20000
AFIX   0
C10   1    0.313556    0.034352    0.672614    11.00000    0.08234    0.08118 =
         0.08269    0.00961   -0.03722   -0.04515
AFIX  43
H10   2    0.323486   -0.046878    0.637062    11.00000   -1.20000
AFIX   0
C11   1    0.160405    0.110957    0.725957    11.00000    0.06900    0.10251 =
         0.09050    0.02709   -0.04647   -0.04539
AFIX  43
H11   2    0.065117    0.081614    0.729605    11.00000   -1.20000
AFIX   0
C12   1    0.146133    0.232074    0.774654    11.00000    0.04458    0.11317 =
         0.13891   -0.01068   -0.02390   -0.01530
AFIX  43
H12   2    0.040598    0.285935    0.810314    11.00000   -1.20000
AFIX   0
C13   1    0.288416    0.275218    0.771193    11.00000    0.04834    0.07887 =
         0.10870   -0.01910   -0.02148   -0.01239
AFIX  43
H13   2    0.277336    0.358453    0.803302    11.00000   -1.20000
AFIX   0
C14   1    0.761697    0.168494    0.637843    11.00000    0.04273    0.04177 =
         0.04589    0.00022   -0.01448   -0.01200
C15   1    0.703846    0.385040    0.601305    11.00000    0.04579    0.03839 =
         0.05129    0.00235   -0.01889   -0.01212
C16   1    0.573265    0.648869    0.598252    11.00000    0.07188    0.04580 =
         0.09576    0.00694   -0.02735   -0.00594
AFIX 137
H16A  2    0.470718    0.622454    0.608740    11.00000   -1.50000
H16B  2    0.568596    0.727851    0.553355    11.00000   -1.50000
H16C  2    0.588071    0.665361    0.675577    11.00000   -1.50000
AFIX   0
C17   1    0.982580    0.237877    0.479820    11.00000    0.04270    0.05210 =
         0.05018   -0.00041   -0.00893   -0.01466
AFIX  23
H17A  2    1.049766    0.152095    0.493094    11.00000   -1.20000
H17B  2    1.039754    0.303695    0.491716    11.00000   -1.20000
AFIX   0
C18   1    0.969965    0.240750    0.352391    11.00000    0.06117    0.04747 =
         0.05314   -0.00117   -0.01233   -0.02006
PART  1
C19   1    1.139471    0.252797    0.148065    21.00000    0.10008    0.08686 =
         0.05501    0.00161    0.00464   -0.02002
AFIX  23
H19A  2    1.075894    0.198513    0.123746    21.00000   -1.20000
H19B  2    1.257026    0.219412    0.106622    21.00000   -1.20000
AFIX   0
C20   1    1.078382    0.393390    0.120327    21.00000    0.16031    0.10640 =
         0.08656    0.03004   -0.01339   -0.00939
AFIX 137
H20A  2    0.962396    0.425004    0.162843    21.00000   -1.50000
H20B  2    1.090623    0.400299    0.035378    21.00000   -1.50000
H20C  2    1.142746    0.445500    0.144878    21.00000   -1.50000
AFIX   0
O3    4    1.114684    0.252225    0.279089    21.00000    0.08428    0.08656 =
         0.05281    0.00957   -0.00544   -0.03978
PART  2
same .005 c19 > o3
C19A  1    1.082548    0.274218    0.159506   -21.00000    0.09628    0.09430 =
         0.05261    0.00180    0.00085   -0.02757
AFIX  23
H19C  2    0.975229    0.336314    0.165521   -21.00000   -1.20000
H19D  2    1.083765    0.192018    0.122213   -21.00000   -1.20000
AFIX   0
C20A  1    1.222794    0.329093    0.089883   -21.00000    0.11856    0.14470 =
         0.07494    0.02264    0.00258   -0.04203
AFIX 137
H20D  2    1.202603    0.419795    0.114703   -21.00000   -1.50000
H20E  2    1.230224    0.323440    0.005607   -21.00000   -1.50000
H20F  2    1.326004    0.279434    0.104436   -21.00000   -1.50000
AFIX   0
O3A   4    1.114684    0.252225    0.279089   -21.00000    0.08428    0.08656 =
         0.05281    0.00957   -0.00544   -0.03978
PART  0
N1    3    0.576525    0.382911    0.688258    11.00000    0.04564    0.03863 =
         0.05101    0.00216   -0.01580   -0.00813
N2    3    0.821229    0.262964    0.567381    11.00000    0.04271    0.04092 =
         0.05080    0.00138   -0.00902   -0.01124
O1    4    0.831392    0.052145    0.631567    11.00000    0.05471    0.03965 =
         0.06456    0.00004   -0.00971   -0.00632
O2    4    0.850455    0.231797    0.322065    11.00000    0.07654    0.09721 =
         0.07112   -0.01048   -0.03179   -0.02917
S1    5    0.745201    0.520374    0.518406    11.00000    0.06460    0.04430 =
         0.07629    0.01249   -0.01346   -0.01908
HKLF 4
REM  bmk2367 in P-1
REM wR2 = 0.1365, GooF = S = 1.088, Restrained GooF = 1.100 for all data
REM R1 = 0.0501 for 3377 Fo > 4sig(Fo) and 0.0697 for all 4523 data
REM 257 parameters refined using 106 restraints
END
WGHT      0.0520      0.2327
REM Highest difference peak  0.242,  deepest hole -0.325,  1-sigma level  0.042
Q1    1   1.0485  0.3373  0.2818  11.00000  0.05    0.24
Q2    1   0.2908  0.3623  0.7609  11.00000  0.05    0.17
Q3    1   1.2825  0.2557  0.0992  11.00000  0.05    0.17
Q4    1   0.0649  0.3201  0.7599  11.00000  0.05    0.16
Q5    1   0.6131  0.2337  0.7776  11.00000  0.05    0.15
Q6    1   0.5303  0.2185  0.7196  11.00000  0.05    0.14
Q7    1   0.6646  0.2050  0.6824  11.00000  0.05    0.14
Q8    1   0.7817  0.2327  0.3859  11.00000  0.05    0.14
Q9    1   0.7894  0.5037  0.5756  11.00000  0.05    0.14
Q10   1   0.7175  0.5461  0.3956  11.00000  0.05    0.13
;
_shelx_res_checksum     59068
data_global
_journal_date_recd_electronic     2024-06-27
_journal_date_accepted     2024-07-23
_journal_name_full     'Acta Crystallographica, Section E'
_journal_year     2024
_journal_volume     80
_journal_issue      1
_journal_page_first     0
_journal_page_last     0
_journal_paper_category     GO
_journal_paper_doi     10.1107/S2056989024007345
_journal_coeditor_code     ZN2037
_publ_contact_author_name     'Abdulsalam Alsubari'
_publ_contact_author_address
;
Laboratory of Medicinal Chemistry
Faculty of Clinical Pharmacy
21 September University
Yemen
;
_publ_contact_author_email
                            'alsubaripharmaco@21umas.edu.ye, y.ramli@um5r.ac.ma'
_publ_contact_author_fax     ?
_publ_contact_author_phone     ?
_publ_section_title
;\
Synthesis, crystal structure and Hirshfeld surface of ethyl
2-[2-(methylsulfanyl)-5-oxo-4,4-diphenyl-4,5-dihydro-1<i>H</i>-imidazol-1-yl]\
acetate (Thiophenytoin Derivative)
;
_publ_section_title_footnote     .
loop_
    _publ_author_name
    _publ_author_footnote
    _publ_author_address
    'El Moutaouakil Ala Allah, Abderrazzak' .
;
Laboratory of Medicinal Chemistry
Drug Sciences Research Center
Faculty of Medicine and Pharmacy
Mohammed V University in Rabat
Morocco
;
    'Kariuki, Benson M.' .
;
School of Chemistry, Cardiff University
Main Building, Park Place, Cardiff, CF10 3AT
United Kingdom
;
    'Alsubari, Abdulsalam' .
;
Laboratory of Medicinal Chemistry
Faculty of Clinical Pharmacy
21 September University
Yemen
;
    'Al-Sulami, Ahlam I.' .
;
University of Jeddah
College of Science
Department of Chemistry
Jeddah 21589
Saudi Arabia
;
    'Allehyani, Basmah H.' .
;
University of Jeddah
College of Science
Department of Chemistry
Jeddah 21589
Saudi Arabia
;
    'Alsulami, Wafa O.' .
;
University of Jeddah
College of Science
Department of Chemistry
Jeddah 21589
Saudi Arabia
;
    'Mague, Joel T.' .
;
Department of Chemistry
Tulane University
New Orleans, LA, 70118,
USA
;
    'Ramli, Youssef' .
;
Laboratory of Medicinal Chemistry
Drug Sciences Research Center
Faculty of Medicine and Pharmacy
Mohammed V University in Rabat
Morocco
;
_publ_section_synopsis
;
The dihydroimidazole ring in the title molecule is slightly distorted and the
lone pair on the tri-coordinate nitrogen atom is involved in intra-ring \p
bonding. In the crystal, C---H...O hydrogen bonds form inversion dimers, which
are connected along the <i>a</i>- and <i>c-</i>axis directions by additional
C---H...O hydrogen bonds, forming layers parallel to the <i>ac</i> plane.
;
