# Supplementary material for: Synthesis, crystal structure and Hirshfeld surface of ethyl 2-[2-(methyl­sulfan­yl)-5-oxo-4,4-diphenyl-4,5-di­hydro-1H-imidazol-1-yl]acetate (thio­phenytoin derivative)
Source: Acta Crystallogr E Crystallogr Commun. 2024 Aug 9;80(Pt 9):926–30. doi: 10.1107/S2056989024007345 (PMC11389683; doi:10.1107/S2056989024007345)
Supplement: Supplementary file 2 [file e-80-00926-Isup3.hkl]

data_I                                                                          
_shelx_title ' bmk2367 in P-1'                                                  
_shelx_refln_list_code          4                                               
_shelx_F_calc_maximum      119.25                                               
_exptl_crystal_F_000       388.00                                               
_reflns_d_resolution_high  0.7152                                               
                                                                                
loop_                                                                           
 _space_group_symop_operation_xyz                                               
 'x, y, z'                                                                      
 '-x, -y, -z'                                                                   
                                                                                
_cell_length_a     8.5473                                                       
_cell_length_b    10.4653                                                       
_cell_length_c    11.5360                                                       
_cell_angle_alpha  88.258                                                       
_cell_angle_beta   74.622                                                       
_cell_angle_gamma  75.593                                                       
                                                                                
_shelx_F_squared_multiplier     1.000                                           
                                                                                
loop_                                                                           
 _refln_index_h                                                                 
 _refln_index_k                                                                 
 _refln_index_l                                                                 
 _refln_F_squared_calc                                                          
 _refln_F_squared_meas                                                          
 _refln_F_squared_sigma                                                         
 _refln_observed_status                                                         
   2   0   0       2167.58       2030.48        21.78 o                         
   3   0   0         61.52         56.82         1.96 o                         
   4   0   0        147.38        133.06         3.37 o                         
   5   0   0         10.36         15.67         1.24 o                         
   6   0   0          2.07          8.92         1.45 o                         
   7   0   0        208.74        220.17         5.94 o                         
   8   0   0          0.57          2.16         0.86 o                         
   9   0   0          4.80          5.72         1.21 o                         
  10   0   0          6.42          7.04         2.10 o                         
 -10   1   0          0.18          0.69         0.78 o                         
  -9   1   0          0.37          0.84         0.85 o                         
  -8   1   0         37.58         31.58         2.52 o                         
  -7   1   0         18.62         16.03         1.56 o                         
  -6   1   0          0.02         -0.56         0.56 o                         
  -5   1   0        113.74        117.47         3.60 o                         
  -4   1   0        338.16        322.34         5.81 o                         
  -3   1   0         15.43         15.19         0.96 o                         
  -2   1   0       2292.46       2145.82        22.95 o                         
  -1   1   0        966.27        910.82        10.03 o                         
   2   1   0       1766.17       1698.18        23.61 o                         
   3   1   0        424.73        440.08         6.69 o                         
   4   1   0        136.82        161.95         3.91 o                         
   5   1   0        111.89        115.96        16.17 o                         
   6   1   0       1307.08       1301.72        17.85 o                         
   7   1   0          2.25          0.84         0.50 o                         
   8   1   0          1.17          1.36         0.93 o                         
   9   1   0          1.05         -0.47         0.69 o                         
  10   1   0          0.09         -1.17         1.47 o                         
 -10   2   0          1.55          1.56         0.88 o                         
  -9   2   0          1.81          0.88         0.70 o                         
  -8   2   0          0.20          1.81         0.84 o                         
  -7   2   0          0.00         -0.20         0.82 o                         
  -6   2   0        127.75        140.02         4.29 o                         
  -5   2   0         58.65         59.68         2.47 o                         
  -4   2   0        224.88        223.68         4.69 o                         
  -3   2   0        216.16        209.21         4.07 o                         
  -2   2   0       1235.08       1262.38        11.91 o                         
  -1   2   0       1688.75       1599.18        14.24 o                         
   0   2   0       5954.19       5503.57        78.77 o                         
   1   2   0        182.87        161.06         4.04 o                         
   2   2   0        245.75        214.32         4.10 o                         
   3   2   0        204.65        230.54         3.50 o                         
   4   2   0       1284.27       1355.61        14.54 o                         
   5   2   0         56.04         61.20         2.05 o                         
   6   2   0          6.52          4.04         0.68 o                         
   7   2   0        111.45        112.13         4.46 o                         
   8   2   0          1.19         -0.13         0.95 o                         
   9   2   0          7.95          6.91         1.79 o                         
  10   2   0          3.56          4.90         1.70 o                         
  11   2   0          0.00         -0.93         0.93 o                         
  -9   3   0          2.12          1.38         0.89 o                         
  -8   3   0         22.48         28.11         2.85 o                         
  -7   3   0          0.51         -0.53         0.98 o                         
  -6   3   0        233.15        244.36         5.98 o                         
  -5   3   0         38.95         37.66         2.00 o                         
  -4   3   0        347.68        360.44         5.40 o                         
  -3   3   0         16.12         30.04         1.25 o                         
  -2   3   0        294.33        298.60         5.05 o                         
  -1   3   0        296.45        261.30         7.26 o                         
   0   3   0          1.25          2.89         0.42 o                         
   1   3   0        289.52        255.23         6.00 o                         
   2   3   0        219.56        216.95         6.03 o                         
   3   3   0        107.14        115.25         4.69 o                         
   4   3   0        158.93        141.54         3.34 o                         
   5   3   0         65.01         68.41         2.16 o                         
   6   3   0         10.34         21.96         2.22 o                         
   7   3   0          2.57          2.28         0.77 o                         
   8   3   0        125.09        136.40         4.94 o                         
   9   3   0         18.73         20.09         2.06 o                         
  10   3   0         28.49         27.78         2.53 o                         
  11   3   0          0.90          1.52         1.14 o                         
  -9   4   0          9.39          6.12         1.74 o                         
  -8   4   0         18.77         24.11         2.38 o                         
  -7   4   0          1.57          0.86         0.82 o                         
  -6   4   0          0.41          1.58         1.12 o                         
  -5   4   0         50.27         58.40         5.17 o                         
  -4   4   0         36.40         41.32         2.08 o                         
  -3   4   0         15.48         16.07         1.77 o                         
  -2   4   0        300.43        338.54        11.43 o                         
  -1   4   0        638.06        667.84         9.35 o                         
   0   4   0       1648.88       1651.32        18.92 o                         
   1   4   0       1890.43       1792.10        28.96 o                         
   2   4   0         70.70         68.31         3.09 o                         
   3   4   0        184.89        190.84         2.53 o                         
   4   4   0          1.33          9.17         0.73 o                         
   5   4   0         29.51         31.45         1.39 o                         
   6   4   0          9.65          8.00         0.82 o                         
   7   4   0         25.44         22.00         1.74 o                         
   8   4   0         56.72         53.52         3.71 o                         
   9   4   0          4.70          4.34         2.68 o                         
  10   4   0          3.86          3.45         1.03 o                         
  11   4   0          1.01         -0.15         1.01 o                         
  -8   5   0         19.46         19.73         2.20 o                         
  -7   5   0          3.95          3.79         1.28 o                         
  -6   5   0         48.97         42.85         3.59 o                         
  -5   5   0         60.53         50.41         3.57 o                         
  -4   5   0         26.14         23.26         1.96 o                         
  -3   5   0        160.29        162.26         4.20 o                         
  -2   5   0         56.91         48.81         1.71 o                         
  -1   5   0         46.26         45.06         1.93 o                         
   0   5   0          1.23          6.71         1.25 o                         
   1   5   0        173.91        179.56         5.78 o                         
   2   5   0        859.24        856.11        10.89 o                         
   3   5   0        291.42        292.04         8.87 o                         
   4   5   0        565.76        572.35         9.27 o                         
   5   5   0         40.78         40.22         1.71 o                         
   6   5   0        201.87        191.82         4.51 o                         
   7   5   0        176.29        192.98         5.00 o                         
   8   5   0          7.76          5.97         1.25 o                         
   9   5   0          0.39          0.54         0.56 o                         
  10   5   0          0.50          2.30         1.41 o                         
  -8   6   0          2.64          1.55         0.91 o                         
  -7   6   0          0.36         -0.23         0.84 o                         
  -6   6   0         38.14         47.31         3.88 o                         
  -5   6   0         25.66         26.53         2.73 o                         
  -4   6   0         79.84         86.27         4.65 o                         
  -3   6   0        107.98        116.82         3.72 o                         
  -2   6   0        167.86        154.49         3.42 o                         
  -1   6   0        964.85        992.29        13.68 o                         
   0   6   0        418.00        502.22         8.26 o                         
   1   6   0         32.70         31.56         2.44 o                         
   2   6   0        120.46         98.12         5.73 o                         
   3   6   0          0.15          0.59         0.91 o                         
   4   6   0        387.01        376.09         7.70 o                         
   5   6   0          0.44          0.19         0.53 o                         
   6   6   0        195.31        203.34         3.22 o                         
   7   6   0        119.78        118.57         3.51 o                         
   8   6   0         98.50         92.14         3.39 o                         
   9   6   0         22.13         25.11         1.92 o                         
  10   6   0         16.48         15.42         2.93 o                         
  -7   7   0          6.57          7.51         1.40 o                         
  -6   7   0          4.62          4.49         1.42 o                         
  -5   7   0         11.31         11.47         1.92 o                         
  -4   7   0          0.15          0.68         0.84 o                         
  -3   7   0          0.03         -0.61         0.90 o                         
  -2   7   0        154.88        153.47         3.65 o                         
  -1   7   0        293.49        254.81         5.86 o                         
   0   7   0        656.10        721.07        11.19 o                         
   1   7   0          8.43          6.37         0.91 o                         
   2   7   0        363.77        329.83         6.79 o                         
   3   7   0          2.21          0.36         0.84 o                         
   4   7   0          8.31          8.32         1.14 o                         
   5   7   0        229.26        219.12         8.20 o                         
   6   7   0          0.07          0.52         0.95 o                         
   7   7   0         27.59         25.62         0.92 o                         
   8   7   0         41.37         39.71         4.16 o                         
   9   7   0          0.01         -1.51         1.51 o                         
  10   7   0          3.97          1.72         1.28 o                         
  -6   8   0          0.14          0.01         0.93 o                         
  -5   8   0          9.88          7.69         1.70 o                         
  -4   8   0         40.82         42.04         3.59 o                         
  -3   8   0         84.40         78.35         4.70 o                         
  -2   8   0         22.95         31.61         2.93 o                         
  -1   8   0         11.33         14.03         2.09 o                         
   0   8   0        291.16        284.58         9.23 o                         
   1   8   0        116.68        115.37         5.42 o                         
   2   8   0         22.22         22.39         2.40 o                         
   3   8   0         45.60         42.25         1.59 o                         
   4   8   0        282.57        284.83         9.41 o                         
   5   8   0        243.65        263.76         9.39 o                         
   6   8   0         42.16         46.79         4.03 o                         
   7   8   0          0.98          0.31         1.03 o                         
   8   8   0         22.66         29.64         3.65 o                         
   9   8   0          2.75          2.48         1.46 o                         
  -6   9   0          0.04         -0.31         0.75 o                         
  -5   9   0          4.79          3.89         1.34 o                         
  -4   9   0          0.80          1.61         0.94 o                         
  -3   9   0          6.48          5.97         1.43 o                         
  -2   9   0         47.99         48.44         2.79 o                         
  -1   9   0         13.65         21.15         2.74 o                         
   0   9   0         20.08         17.03         2.35 o                         
   1   9   0         66.28         67.08         4.37 o                         
   2   9   0         62.17         66.67         4.32 o                         
   3   9   0        395.17        378.52         9.49 o                         
   4   9   0        305.06        326.17        10.72 o                         
   5   9   0          2.34          4.49         1.48 o                         
   6   9   0        134.36        132.68         7.04 o                         
   7   9   0         16.58         17.31         2.74 o                         
   8   9   0         17.53         17.05         2.77 o                         
   9   9   0          0.57         -1.06         1.06 o                         
  -5  10   0         21.18         25.58         2.51 o                         
  -4  10   0          0.06          0.86         0.96 o                         
  -3  10   0          6.45          6.19         1.58 o                         
  -2  10   0          0.44         -0.29         0.64 o                         
  -1  10   0         61.41         53.17         4.40 o                         
   0  10   0         21.90         23.67         2.88 o                         
   1  10   0          0.45         -0.15         0.87 o                         
   2  10   0         41.98         40.45         1.66 o                         
   3  10   0          6.09          5.78         0.77 o                         
   4  10   0         58.49         51.36         4.15 o                         
   5  10   0          0.24          1.44         1.11 o                         
   6  10   0          2.31          4.43         1.50 o                         
   7  10   0         14.29         23.52         3.25 o                         
   8  10   0          2.89          2.94         1.42 o                         
  -4  11   0          0.15         -0.80         0.80 o                         
  -3  11   0         16.20         13.73         2.42 o                         
  -2  11   0          2.11         -0.38         1.09 o                         
  -1  11   0          7.96          4.99         1.57 o                         
   0  11   0          1.64          3.88         1.47 o                         
   1  11   0         86.09         92.16         5.90 o                         
   2  11   0          5.50          5.53         0.79 o                         
   3  11   0         14.50         22.16         2.88 o                         
   4  11   0          4.23          3.01         1.23 o                         
   5  11   0         30.12         30.77         3.48 o                         
   6  11   0         42.65         38.32         4.04 o                         
   7  11   0          5.45          6.76         1.96 o                         
  -3  12   0         19.27         22.25         2.31 o                         
  -2  12   0          0.78          1.62         1.36 o                         
  -1  12   0          0.17          0.09         0.57 o                         
   0  12   0          5.29         12.82         1.53 o                         
   1  12   0          8.66          6.92         1.92 o                         
   2  12   0          5.54          6.49         1.87 o                         
   3  12   0         43.52         53.06         4.70 o                         
   4  12   0          1.61          0.73         1.11 o                         
   5  12   0         25.43         22.60         3.08 o                         
   6  12   0          0.35         -0.37         1.10 o                         
  -2  13   0          5.56          3.81         1.48 o                         
  -1  13   0          0.84         -0.64         0.84 o                         
   0  13   0          1.26          4.67         1.59 o                         
   1  13   0          2.33          1.30         1.23 o                         
   2  13   0          1.36         -0.44         1.16 o                         
   3  13   0         37.04         45.54         4.53 o                         
   4  13   0          3.61          3.55         1.39 o                         
  -3 -13   1         45.60         50.74         4.85 o                         
  -2 -13   1         10.59         13.35         2.63 o                         
  -1 -13   1         37.50         36.63         4.19 o                         
   1 -13   1          4.39          4.02         1.72 o                         
  -6 -12   1          0.15          0.26         1.03 o                         
  -5 -12   1         25.97         29.68         3.62 o                         
  -4 -12   1         10.75         12.44         2.39 o                         
  -3 -12   1         31.03         36.66         3.88 o                         
  -2 -12   1          3.12          1.89         1.27 o                         
  -1 -12   1         22.29         22.39         3.19 o                         
   0 -12   1          0.09         -1.40         1.40 o                         
   1 -12   1          2.09          3.78         1.37 o                         
   2 -12   1          1.52          1.29         1.15 o                         
   3 -12   1          7.61          6.80         1.93 o                         
  -7 -11   1          9.24         13.54         2.57 o                         
  -6 -11   1          1.98          2.91         1.26 o                         
  -5 -11   1         26.68         27.46         3.33 o                         
  -4 -11   1         20.59         17.14         2.63 o                         
  -3 -11   1         48.85         63.57         4.85 o                         
  -2 -11   1          3.31          2.92         1.07 o                         
  -1 -11   1         71.69         73.33         5.34 o                         
   0 -11   1          0.51          0.20         0.94 o                         
   1 -11   1          5.66          3.52         1.43 o                         
   2 -11   1         26.74         26.71         2.35 o                         
   3 -11   1         19.44         22.35         3.05 o                         
   4 -11   1          0.15          2.72         1.31 o                         
   5 -11   1          2.11          3.05         1.42 o                         
  -8 -10   1         18.87         19.36         3.01 o                         
  -7 -10   1         49.34         57.48         4.93 o                         
  -6 -10   1         22.64         24.28         3.18 o                         
  -5 -10   1         13.35         11.93         2.20 o                         
  -4 -10   1         59.27         64.80         4.71 o                         
  -3 -10   1          0.38          0.37         0.20 o                         
  -2 -10   1          0.24         -0.29         0.56 o                         
  -1 -10   1          8.90          8.08         1.82 o                         
   0 -10   1         51.71         48.55         4.12 o                         
   1 -10   1         32.64         40.38         3.87 o                         
   2 -10   1          8.00         12.74         1.64 o                         
   3 -10   1          7.32          5.41         1.45 o                         
   4 -10   1          1.59          2.72         1.29 o                         
   5 -10   1         13.82          9.22         2.15 o                         
   6 -10   1          0.36          1.17         1.09 o                         
  -9  -9   1         10.97         14.74         2.74 o                         
  -8  -9   1          5.59          6.24         1.86 o                         
  -7  -9   1         77.64         85.94         5.85 o                         
  -6  -9   1          2.09          1.65         1.37 o                         
  -5  -9   1          9.10         12.11         2.13 o                         
  -4  -9   1         62.42         59.66         4.30 o                         
  -3  -9   1         80.98         82.40         1.70 o                         
  -2  -9   1        283.31        257.32         6.07 o                         
  -1  -9   1         10.43         10.09         1.78 o                         
   0  -9   1        193.11        195.00         8.01 o                         
   1  -9   1          0.26          1.86         1.12 o                         
   2  -9   1          3.45          2.69         1.09 o                         
   3  -9   1          3.03          1.13         0.91 o                         
   4  -9   1          0.08          0.22         0.74 o                         
   5  -9   1          8.61          9.06         1.99 o                         
   6  -9   1          0.15          0.78         0.80 o                         
  -9  -8   1         10.13         12.00         2.42 o                         
  -8  -8   1          0.13          0.66         0.88 o                         
  -7  -8   1         19.81         22.28         2.95 o                         
  -6  -8   1          1.67          1.71         1.11 o                         
  -5  -8   1          0.02          1.15         1.05 o                         
  -4  -8   1        171.92        169.66         7.07 o                         
  -3  -8   1        115.58        113.46         2.01 o                         
  -2  -8   1         43.36         32.23         2.99 o                         
  -1  -8   1        296.54        293.58         9.24 o                         
   0  -8   1        224.73        213.40         7.92 o                         
   1  -8   1         98.90         88.23         5.02 o                         
   2  -8   1        111.25         96.73         3.81 o                         
   3  -8   1        172.14        190.11         7.79 o                         
   4  -8   1         32.32         25.09         2.93 o                         
   5  -8   1          0.01          0.03         0.77 o                         
   6  -8   1          3.86          6.39         1.70 o                         
   7  -8   1          9.86          9.17         2.17 o                         
 -10  -7   1          1.39         -1.00         1.00 o                         
  -9  -7   1          0.56          1.03         1.11 o                         
  -8  -7   1          7.73          9.86         2.26 o                         
  -7  -7   1         72.09         66.87         1.94 o                         
  -6  -7   1        128.17        137.05         7.16 o                         
  -5  -7   1        237.04        226.02         8.38 o                         
  -4  -7   1         66.28         58.92         3.88 o                         
  -3  -7   1          4.22          4.10         0.38 o                         
  -2  -7   1          4.56          4.46         0.68 o                         
  -1  -7   1          0.06         -0.35         0.69 o                         
   0  -7   1         88.96         95.92         3.36 o                         
   1  -7   1        407.54        420.80        11.19 o                         
   2  -7   1         31.83         32.34         2.06 o                         
   3  -7   1         17.60         15.02         2.02 o                         
   4  -7   1          0.93          1.34         0.99 o                         
   5  -7   1         12.35         10.42         1.88 o                         
   6  -7   1          4.06          5.49         1.56 o                         
   7  -7   1          5.10          4.38         1.60 o                         
   8  -7   1          0.76         -0.83         0.84 o                         
 -10  -6   1          7.45         12.11         2.61 o                         
  -9  -6   1          0.43          0.95         0.73 o                         
  -8  -6   1         24.71         23.11         2.09 o                         
  -7  -6   1         31.60         31.49         1.42 o                         
  -6  -6   1        247.72        231.98         5.85 o                         
  -5  -6   1         15.99         18.61         1.23 o                         
  -4  -6   1         71.79         70.53         3.04 o                         
  -3  -6   1          4.37          4.65         0.72 o                         
  -2  -6   1         90.65         97.88         3.45 o                         
  -1  -6   1          0.11         -0.06         0.51 o                         
   0  -6   1        123.18        122.65         5.01 o                         
   1  -6   1        892.45        962.62        45.23 o                         
   2  -6   1         64.65         65.83         2.22 o                         
   3  -6   1          0.61         -0.14         0.57 o                         
   4  -6   1          2.53          6.74         1.46 o                         
   5  -6   1          0.02         -0.17         0.76 o                         
   6  -6   1         62.43         56.20         4.35 o                         
   7  -6   1          5.33          4.22         1.42 o                         
   8  -6   1          0.22         -1.20         1.20 o                         
 -10  -5   1         14.95         19.25         3.22 o                         
  -9  -5   1          0.94          1.19         0.64 o                         
  -8  -5   1         22.34         21.82         1.77 o                         
  -7  -5   1        126.07        124.56         3.97 o                         
  -6  -5   1        209.74        212.42         4.90 o                         
  -5  -5   1        104.90        106.63         2.12 o                         
  -4  -5   1        240.28        238.81         4.11 o                         
  -3  -5   1        685.70        687.46         9.20 o                         
  -2  -5   1        473.37        481.36         6.22 o                         
  -1  -5   1        577.47        611.82        12.84 o                         
   0  -5   1          0.35          0.28         0.51 o                         
   1  -5   1        392.41        433.98        10.26 o                         
   2  -5   1         45.83         53.71         1.85 o                         
   3  -5   1         29.05         24.51         1.61 o                         
   4  -5   1         20.62         20.42         1.59 o                         
   5  -5   1        149.59        133.24         6.14 o                         
   6  -5   1          7.03          9.21         1.78 o                         
   7  -5   1         29.27         32.07         3.43 o                         
   8  -5   1         14.41         14.07         2.50 o                         
   9  -5   1          1.43         -0.26         1.05 o                         
 -11  -4   1          0.27         -0.41         0.88 o                         
 -10  -4   1          0.23         -0.76         2.51 o                         
  -9  -4   1          8.00          7.74         1.34 o                         
  -8  -4   1         39.63         37.23         2.43 o                         
  -7  -4   1         11.99         10.71         1.25 o                         
  -6  -4   1         44.44         44.42         1.86 o                         
  -5  -4   1         70.42         76.63         2.24 o                         
  -4  -4   1         93.98         81.72         2.78 o                         
  -3  -4   1        157.24        149.10         2.05 o                         
  -2  -4   1        540.31        505.64         5.39 o                         
  -1  -4   1       1097.37       1088.91        13.73 o                         
   0  -4   1       2326.05       2409.56        37.57 o                         
   1  -4   1        349.63        395.46         9.03 o                         
   2  -4   1        414.70        493.85         7.77 o                         
   3  -4   1        214.99        222.16         4.92 o                         
   4  -4   1         33.84         26.44         1.72 o                         
   5  -4   1         27.49         26.23         1.85 o                         
   6  -4   1        123.18        107.16         5.71 o                         
   7  -4   1          3.39          2.93         1.27 o                         
   8  -4   1          1.45         -0.32         0.88 o                         
   9  -4   1          2.69          1.01         1.06 o                         
 -11  -3   1          0.38          1.04         0.74 o                         
 -10  -3   1          0.81          0.49         1.42 o                         
  -9  -3   1          0.00          0.25         0.73 o                         
  -8  -3   1        169.40        165.63         5.46 o                         
  -7  -3   1          0.84          0.83         0.66 o                         
  -6  -3   1        237.28        228.89         4.63 o                         
  -5  -3   1         30.66         37.19         1.58 o                         
  -4  -3   1         52.56         35.89         1.61 o                         
  -3  -3   1       1248.48       1244.44        14.60 o                         
  -2  -3   1        148.55        129.53         1.82 o                         
  -1  -3   1        311.44        336.14         5.01 o                         
   0  -3   1        368.54        350.10         7.40 o                         
   1  -3   1       1188.21       1170.20        19.73 o                         
   2  -3   1        670.07        688.84        10.73 o                         
   3  -3   1          0.26          0.08         0.35 o                         
   4  -3   1        719.61        754.14        11.10 o                         
   5  -3   1          3.81          3.99         0.77 o                         
   6  -3   1         90.34        102.53         3.79 o                         
   7  -3   1         79.66         78.98         5.12 o                         
   8  -3   1         17.23         17.81         2.69 o                         
   9  -3   1          2.88          2.19         1.23 o                         
  10  -3   1          4.31          1.42         1.10 o                         
 -11  -2   1          0.57          0.15         1.49 o                         
 -10  -2   1         21.34         22.73         2.37 o                         
  -9  -2   1          0.09          0.70         0.72 o                         
  -8  -2   1          0.05          0.31         0.78 o                         
  -7  -2   1        150.68        152.98         4.83 o                         
  -6  -2   1          6.45          4.36         0.80 o                         
  -5  -2   1         57.90         65.79         3.93 o                         
  -4  -2   1         10.87         12.04         0.84 o                         
  -3  -2   1          3.73          3.24         0.43 o                         
  -2  -2   1       1768.08       1749.96        13.55 o                         
  -1  -2   1        718.96        703.74         5.20 o                         
   0  -2   1       2802.20       2607.95        38.50 o                         
   1  -2   1        264.52        223.21         3.69 o                         
   2  -2   1        631.04        577.64         6.44 o                         
   3  -2   1        315.12        338.23         5.75 o                         
   4  -2   1        121.95        125.46         3.45 o                         
   5  -2   1         41.28         35.22         1.93 o                         
   6  -2   1        204.73        203.37         5.40 o                         
   7  -2   1         49.30         53.00         4.15 o                         
   8  -2   1         49.66         52.11         4.41 o                         
   9  -2   1          2.38          1.24         0.91 o                         
  10  -2   1         11.67         13.88         2.73 o                         
 -11  -1   1          0.41         -1.29         1.29 o                         
 -10  -1   1          2.77          4.73         1.68 o                         
  -9  -1   1          6.29          3.23         1.39 o                         
  -8  -1   1          0.16         -0.95         1.33 o                         
  -7  -1   1         25.25         28.24         1.67 o                         
  -6  -1   1          9.73          9.99         0.98 o                         
  -5  -1   1        555.42        570.39         7.58 o                         
  -4  -1   1        666.13        677.24         7.99 o                         
  -3  -1   1         16.47         15.45         0.80 o                         
  -2  -1   1       2511.58       2392.82        25.50 o                         
  -1  -1   1        294.56        297.08         2.73 o                         
   1  -1   1       2971.73       2870.87        42.07 o                         
   2  -1   1        962.99        947.04        11.29 o                         
   3  -1   1        288.36        275.06         4.89 o                         
   4  -1   1          3.95          2.34         0.51 o                         
   5  -1   1         15.78         16.86         1.33 o                         
   6  -1   1        139.28        125.19         4.09 o                         
   7  -1   1         21.00         21.07         2.68 o                         
   8  -1   1         85.19         87.56         5.78 o                         
   9  -1   1          0.15         -0.43         0.99 o                         
  10  -1   1          2.02          0.74         0.91 o                         
  11  -1   1          0.01          0.20         1.03 o                         
 -10   0   1          0.52          2.10         1.45 o                         
  -9   0   1          1.59         -0.22         0.96 o                         
  -8   0   1          1.22          1.17         0.72 o                         
  -7   0   1        351.17        330.19         6.17 o                         
  -6   0   1        280.13        278.61         5.20 o                         
  -5   0   1        147.42        157.21         3.42 o                         
  -4   0   1       1343.17       1312.75        14.56 o                         
  -3   0   1       2131.43       2055.64        18.77 o                         
  -2   0   1        107.13        108.23         1.86 o                         
  -1   0   1         28.89         28.96         0.64 o                         
   2   0   1        172.12        191.43         4.70 o                         
   3   0   1        300.33        314.48         5.25 o                         
   4   0   1        429.07        416.36         6.97 o                         
   5   0   1        130.29        135.81         3.87 o                         
   6   0   1         13.38         12.57         1.25 o                         
   7   0   1          2.84          2.21         1.05 o                         
   8   0   1          0.39          0.30         0.95 o                         
   9   0   1         12.50         11.02         1.59 o                         
  10   0   1          2.56          0.72         0.66 o                         
  11   0   1          0.21          1.20         1.23 o                         
 -10   1   1          0.67         -0.67         1.01 o                         
  -9   1   1          2.59          0.99         0.70 o                         
  -8   1   1         20.45         20.79         2.03 o                         
  -7   1   1         39.65         39.36         2.03 o                         
  -6   1   1         15.43         18.10         1.27 o                         
  -5   1   1          3.68          4.81         0.73 o                         
  -4   1   1         16.40         16.57         1.10 o                         
  -3   1   1          0.09          2.31         0.45 o                         
  -2   1   1        675.23        719.39         8.56 o                         
  -1   1   1       8680.72       7723.23       192.01 o                         
   2   1   1      14219.89      11786.37       167.61 o                         
   3   1   1       1581.30       1605.66        45.12 o                         
   4   1   1        708.04        691.75        11.91 o                         
   5   1   1         60.82         61.49         2.57 o                         
   6   1   1        512.61        539.85         9.64 o                         
   7   1   1         20.34         19.57         2.56 o                         
   8   1   1          6.75          2.46         1.29 o                         
   9   1   1         16.63         14.66         1.81 o                         
  10   1   1          1.36         -0.92         1.09 o                         
  11   1   1          0.04          0.07         0.93 o                         
  -9   2   1         20.02         19.18         2.17 o                         
  -8   2   1          0.52         -1.04         1.04 o                         
  -7   2   1          2.23          1.44         0.47 o                         
  -6   2   1         37.43         41.16         1.99 o                         
  -5   2   1        156.79        176.44         4.35 o                         
  -4   2   1        141.03        140.89         6.09 o                         
  -3   2   1        864.92        934.43        21.87 o                         
  -2   2   1       2777.39       2917.55        25.09 o                         
  -1   2   1        572.54        602.36         9.35 o                         
   0   2   1         85.46         72.02         1.25 o                         
   1   2   1       1313.75       1128.43        13.83 o                         
   2   2   1        536.32        474.87         9.51 o                         
   3   2   1        115.37        138.69         4.71 o                         
   4   2   1         11.34         13.35         1.59 o                         
   5   2   1        139.79        153.97         4.31 o                         
   6   2   1        150.82        155.95         4.70 o                         
   7   2   1         13.00         12.49         2.12 o                         
   8   2   1         71.51         67.06         3.45 o                         
   9   2   1          4.05          1.72         1.48 o                         
  10   2   1          2.37          2.42         1.42 o                         
  11   2   1          5.85          1.79         0.99 o                         
  -9   3   1          0.51          0.01         0.73 o                         
  -8   3   1         13.46         19.07         4.84 o                         
  -7   3   1          2.08          5.60         2.20 o                         
  -6   3   1         39.43         34.40         1.55 o                         
  -5   3   1         59.18         60.94         2.87 o                         
  -4   3   1          0.20          0.29         0.30 o                         
  -3   3   1        161.71        164.30         5.81 o                         
  -2   3   1        177.78        194.92         3.69 o                         
  -1   3   1        220.85        227.09         3.87 o                         
   0   3   1       2417.52       2343.11        31.07 o                         
   1   3   1       1956.84       1840.84        23.77 o                         
   2   3   1        380.91        352.71         8.37 o                         
   3   3   1       1108.80       1104.80        20.14 o                         
   4   3   1        702.40        799.08        16.53 o                         
   5   3   1          0.06         -0.29         0.54 o                         
   6   3   1         18.10         18.87         2.26 o                         
   7   3   1          0.03         -0.76         0.87 o                         
   8   3   1         20.97         19.14         2.39 o                         
   9   3   1         51.43         53.05         4.33 o                         
  10   3   1         13.63         17.81         2.84 o                         
  11   3   1          0.29         -0.67         0.94 o                         
  -8   4   1          7.52          5.65         1.18 o                         
  -7   4   1          5.72          3.29         1.09 o                         
  -6   4   1         34.50         34.61         2.41 o                         
  -5   4   1         66.57         72.32         2.95 o                         
  -4   4   1        221.05        230.78         5.12 o                         
  -3   4   1        101.86         92.20         2.80 o                         
  -2   4   1        550.23        558.61         8.05 o                         
  -1   4   1        103.27        102.72         3.68 o                         
   0   4   1        323.86        372.63         5.76 o                         
   1   4   1          0.02          0.36         0.33 o                         
   2   4   1        576.07        527.79        11.57 o                         
   3   4   1          2.45          1.84         0.48 o                         
   4   4   1         16.83         27.27         1.16 o                         
   5   4   1         26.34         26.87         1.45 o                         
   6   4   1          6.52          5.49         0.69 o                         
   7   4   1        104.61        110.87         5.46 o                         
   8   4   1         36.15         34.46         2.37 o                         
   9   4   1          6.49          8.39         1.30 o                         
  10   4   1         58.61         61.96         3.68 o                         
  11   4   1          0.10         -1.20         1.33 o                         
  -8   5   1          9.39         10.44         1.60 o                         
  -7   5   1         13.51          8.62         1.41 o                         
  -6   5   1          0.38         -0.50         1.64 o                         
  -5   5   1          1.72          0.00         0.65 o                         
  -4   5   1          7.07          5.58         0.82 o                         
  -3   5   1         18.91         12.59         1.10 o                         
  -2   5   1         22.39         25.12         1.18 o                         
  -1   5   1         20.07         16.13         1.15 o                         
   0   5   1          3.05         12.51         2.42 o                         
   1   5   1        252.26        291.38         4.08 o                         
   2   5   1        277.11        244.39         7.41 o                         
   3   5   1        759.84        754.93        16.49 o                         
   4   5   1        303.67        276.40         8.75 o                         
   5   5   1        196.68        202.20         3.90 o                         
   6   5   1        116.69        115.32         3.29 o                         
   7   5   1         63.96         75.20         2.95 o                         
   8   5   1         31.00         30.50         2.09 o                         
   9   5   1          7.83          7.68         1.16 o                         
  10   5   1          0.00          0.25         0.54 o                         
  -7   6   1          4.46          2.60         0.90 o                         
  -6   6   1          8.54         13.06         1.64 o                         
  -5   6   1        100.43        108.39         5.37 o                         
  -4   6   1          6.15          8.95         1.52 o                         
  -3   6   1        179.38        181.55         4.62 o                         
  -2   6   1        197.65        187.62         3.73 o                         
  -1   6   1         80.92         83.21         2.85 o                         
   0   6   1         77.24         92.23         3.36 o                         
   1   6   1        285.91        322.21         6.10 o                         
   2   6   1         54.48         59.50         1.54 o                         
   3   6   1        155.80        168.61         6.79 o                         
   4   6   1        111.90        130.33         6.29 o                         
   5   6   1         29.13         33.64         2.21 o                         
   6   6   1        104.57         95.88         6.20 o                         
   7   6   1          7.28          7.51         1.45 o                         
   8   6   1        107.32        107.07         4.06 o                         
   9   6   1         27.57         32.81         2.15 o                         
  10   6   1          1.72          0.85         0.92 o                         
  -6   7   1          0.06         -0.20         0.60 o                         
  -5   7   1         16.38         13.79         1.61 o                         
  -4   7   1         15.43         18.29         2.21 o                         
  -3   7   1          2.49          6.01         1.31 o                         
  -2   7   1         34.82         32.88         1.61 o                         
  -1   7   1          6.04          4.55         0.92 o                         
   0   7   1         86.04         93.16         5.51 o                         
   1   7   1        850.70        850.05         9.76 o                         
   2   7   1         40.74         41.98         1.63 o                         
   3   7   1        221.54        223.50         5.59 o                         
   4   7   1        283.01        280.84         6.75 o                         
   5   7   1          1.75          2.00         0.99 o                         
   6   7   1          4.69          3.21         1.01 o                         
   7   7   1          0.38          0.41         0.40 o                         
   8   7   1         85.70         81.96         5.98 o                         
   9   7   1          8.08          8.10         2.18 o                         
  10   7   1          9.89          8.58         2.48 o                         
  -6   8   1          1.27          2.06         0.78 o                         
  -5   8   1          6.65          5.42         1.16 o                         
  -4   8   1         10.38         11.45         1.93 o                         
  -3   8   1          3.34          3.73         1.15 o                         
  -2   8   1        208.50        184.44         5.17 o                         
  -1   8   1        408.89        429.42        12.06 o                         
   0   8   1         20.34         19.24         1.61 o                         
   1   8   1        495.29        460.79         7.94 o                         
   2   8   1        242.44        231.81         4.51 o                         
   3   8   1         45.09         45.30         1.55 o                         
   4   8   1          7.62         14.78         2.12 o                         
   5   8   1         88.92         91.98         5.35 o                         
   6   8   1         35.41         33.44         3.39 o                         
   7   8   1         36.32         39.49         4.00 o                         
   8   8   1          0.02          0.25         0.99 o                         
   9   8   1          2.33          0.59         1.00 o                         
  -5   9   1          3.04          2.14         0.81 o                         
  -4   9   1          0.24          0.33         0.58 o                         
  -3   9   1         38.93         48.27         3.43 o                         
  -2   9   1        191.45        183.46         6.45 o                         
  -1   9   1        146.29        155.62         7.12 o                         
   0   9   1        115.31        101.45         3.71 o                         
   1   9   1          0.20         -0.75         0.75 o                         
   2   9   1         88.49         77.18         2.48 o                         
   3   9   1          3.13          2.81         0.72 o                         
   4   9   1         55.85         65.22         4.51 o                         
   5   9   1         49.77         50.41         4.15 o                         
   6   9   1          1.34          1.11         0.89 o                         
   7   9   1         77.46         83.39         5.82 o                         
   8   9   1          3.05          3.49         1.58 o                         
   9   9   1          2.51          2.66         1.58 o                         
  -5  10   1         21.20         23.46         3.70 o                         
  -4  10   1          0.77          0.84         0.69 o                         
  -3  10   1         12.65         11.73         1.51 o                         
  -2  10   1          6.61          3.86         0.77 o                         
  -1  10   1          0.62          0.04         0.95 o                         
   0  10   1          1.73          0.45         0.61 o                         
   1  10   1         32.54         31.34         3.23 o                         
   2  10   1          2.23          0.51         0.52 o                         
   3  10   1        105.75        110.59         3.29 o                         
   4  10   1        124.78        127.88         6.62 o                         
   5  10   1         63.38         68.17         4.96 o                         
   6  10   1         41.53         35.87         3.73 o                         
   7  10   1          0.02          0.42         1.06 o                         
   8  10   1          0.65         -1.34         1.34 o                         
  -4  11   1          1.63          1.25         1.18 o                         
  -3  11   1         17.22         15.58         1.82 o                         
  -2  11   1          0.43         -0.33         0.62 o                         
  -1  11   1          8.50          9.79         1.38 o                         
   0  11   1          1.89          1.38         0.76 o                         
   1  11   1         82.23         84.22         5.61 o                         
   2  11   1         10.92          9.55         0.95 o                         
   3  11   1         13.43         15.22         2.41 o                         
   4  11   1          0.05         -0.25         0.98 o                         
   5  11   1          0.56          2.56         1.32 o                         
   6  11   1         11.87         14.24         2.56 o                         
   7  11   1          3.88          3.11         1.29 o                         
  -3  12   1          4.91          3.81         1.03 o                         
  -2  12   1          0.94         -0.73         0.73 o                         
  -1  12   1          8.16          7.68         1.72 o                         
   0  12   1          0.26          0.70         0.61 o                         
   1  12   1         12.12         12.06         2.38 o                         
   2  12   1          5.80          9.75         2.13 o                         
   3  12   1         47.57         49.25         4.45 o                         
   4  12   1          0.19          1.09         1.29 o                         
   5  12   1         22.74         25.56         3.37 o                         
   6  12   1          2.65          2.02         1.32 o                         
  -1  13   1          8.36          8.98         2.13 o                         
   0  13   1          1.56          1.19         0.98 o                         
   1  13   1          0.50         -0.45         0.80 o                         
   2  13   1          0.66          1.24         1.27 o                         
   3  13   1         22.77         21.02         3.21 o                         
   4  13   1          1.96          1.85         1.19 o                         
  -5 -12   2         17.10         13.77         2.62 o                         
  -4 -12   2          2.92          1.00         0.93 o                         
  -3 -12   2          1.54          0.41         0.95 o                         
  -2 -12   2          5.59          8.27         2.11 o                         
  -1 -12   2         74.95         73.27         5.69 o                         
   0 -12   2          0.27          1.44         1.12 o                         
   1 -12   2         16.44         18.60         2.08 o                         
   2 -12   2          0.43         -0.19         1.00 o                         
   3 -12   2          0.52          0.45         0.97 o                         
  -7 -11   2         22.50         20.72         3.10 o                         
  -6 -11   2          1.67          1.26         1.01 o                         
  -5 -11   2         29.68         32.24         3.64 o                         
  -4 -11   2         30.04         30.91         3.44 o                         
  -3 -11   2         57.75         60.45         4.78 o                         
  -2 -11   2          4.53          2.03         1.19 o                         
  -1 -11   2         54.70         62.51         5.00 o                         
   0 -11   2          0.53          1.22         1.03 o                         
   1 -11   2         12.94         17.60         2.90 o                         
   2 -11   2          4.21          6.53         1.76 o                         
   3 -11   2          0.39          1.04         0.91 o                         
   4 -11   2          3.16          3.53         1.61 o                         
   5 -11   2          4.16          6.13         1.93 o                         
  -8 -10   2          6.46          5.21         1.72 o                         
  -7 -10   2         16.25         22.73         3.13 o                         
  -6 -10   2          7.13          7.24         1.71 o                         
  -5 -10   2          4.83          2.78         1.26 o                         
  -4 -10   2         10.94         10.77         2.06 o                         
  -3 -10   2          3.67          2.59         0.47 o                         
  -2 -10   2         15.77         10.41         1.24 o                         
  -1 -10   2         69.21         70.72         5.79 o                         
   0 -10   2         21.66         22.02         2.82 o                         
   1 -10   2         23.88         27.00         3.22 o                         
   2 -10   2         22.79         29.33         2.39 o                         
   3 -10   2         12.17         10.44         2.08 o                         
   4 -10   2         13.61         15.16         2.56 o                         
   5 -10   2         15.24         17.35         2.85 o                         
   6 -10   2          1.02          1.47         1.29 o                         
  -9  -9   2          0.26          2.27         1.11 o                         
  -8  -9   2          3.60          2.49         1.42 o                         
  -7  -9   2         10.20         11.98         2.27 o                         
  -6  -9   2         41.87         41.13         3.87 o                         
  -5  -9   2        127.38        151.70         7.24 o                         
  -4  -9   2         14.46         14.44         0.86 o                         
  -3  -9   2         26.22         29.69         1.17 o                         
  -2  -9   2         83.43         72.44         3.23 o                         
  -1  -9   2          0.47         -0.75         0.75 o                         
   0  -9   2         26.88         33.14         3.20 o                         
   1  -9   2         13.45         15.79         2.37 o                         
   2  -9   2         17.54         17.00         1.75 o                         
   3  -9   2          0.49         -1.01         1.01 o                         
   4  -9   2          4.86          5.75         1.48 o                         
   5  -9   2         24.31         28.11         3.39 o                         
   6  -9   2          0.57         -1.06         1.06 o                         
   7  -9   2          3.08          1.70         1.36 o                         
  -9  -8   2         10.71          8.41         2.09 o                         
  -8  -8   2          8.00          7.59         1.81 o                         
  -7  -8   2         21.22         22.16         2.95 o                         
  -6  -8   2         10.15          9.19         1.82 o                         
  -5  -8   2         18.81         20.45         2.51 o                         
  -4  -8   2        194.81        198.43         4.08 o                         
  -3  -8   2         65.59         74.45         2.24 o                         
  -2  -8   2          1.38          0.97         0.45 o                         
  -1  -8   2         64.29         71.91         3.12 o                         
   0  -8   2        292.06        303.29         9.84 o                         
   1  -8   2         46.59         40.16         3.46 o                         
   2  -8   2        163.89        147.63         4.85 o                         
   3  -8   2         53.16         51.77         4.06 o                         
   4  -8   2          8.55          8.41         1.82 o                         
   5  -8   2          3.19          1.99         1.13 o                         
   6  -8   2          4.20          3.15         1.25 o                         
   7  -8   2          3.11          1.42         1.03 o                         
 -10  -7   2          0.05          0.01         0.95 o                         
  -9  -7   2         13.16         17.96         2.89 o                         
  -8  -7   2          0.62          0.49         0.92 o                         
  -7  -7   2          0.61          0.06         0.42 o                         
  -6  -7   2         48.41         47.93         2.33 o                         
  -5  -7   2          3.26          3.30         1.10 o                         
  -4  -7   2        123.60        121.83         6.93 o                         
  -3  -7   2         18.01         20.25         1.01 o                         
  -2  -7   2          9.73         10.78         0.90 o                         
  -1  -7   2         63.58         67.02         2.77 o                         
   0  -7   2          1.10         -0.54         0.54 o                         
   1  -7   2        139.26        136.59         4.21 o                         
   2  -7   2        293.43        303.27         6.88 o                         
   3  -7   2        184.40        188.80         7.51 o                         
   4  -7   2          2.93          4.69         1.30 o                         
   5  -7   2         19.47         17.19         2.48 o                         
   6  -7   2         20.54         22.08         2.92 o                         
   7  -7   2          3.13          4.33         1.66 o                         
   8  -7   2          0.40          0.60         0.95 o                         
 -10  -6   2          2.01          2.10         1.45 o                         
  -9  -6   2          5.89          9.84         2.21 o                         
  -8  -6   2          1.23          0.41         0.45 o                         
  -7  -6   2         22.32         24.39         1.69 o                         
  -6  -6   2        160.13        161.32         3.36 o                         
  -5  -6   2         23.46         22.51         1.82 o                         
  -4  -6   2         11.04          8.46         0.64 o                         
  -3  -6   2        164.79        134.20         3.07 o                         
  -2  -6   2        256.90        247.92         4.90 o                         
  -1  -6   2         80.28        112.75         3.89 o                         
   0  -6   2       1228.14       1273.85        23.52 o                         
   1  -6   2         22.25         32.10         2.59 o                         
   2  -6   2        179.37        204.99         4.20 o                         
   3  -6   2         79.80         71.83         4.22 o                         
   4  -6   2          1.04          1.84         1.10 o                         
   5  -6   2         17.07         16.31         2.39 o                         
   6  -6   2          7.52          5.18         1.46 o                         
   7  -6   2          7.41          5.20         1.61 o                         
   8  -6   2          0.00         -1.12         1.12 o                         
   9  -6   2          0.65          0.10         0.89 o                         
 -10  -5   2         10.92          9.27         2.33 o                         
  -9  -5   2          3.13          4.49         0.98 o                         
  -8  -5   2         46.26         49.69         2.72 o                         
  -7  -5   2         18.29         19.49         1.59 o                         
  -6  -5   2        111.18        112.04         3.50 o                         
  -5  -5   2         18.05         16.21         0.87 o                         
  -4  -5   2        107.34         99.77         2.52 o                         
  -3  -5   2          3.98          7.22         0.59 o                         
  -2  -5   2       1138.93       1114.75        16.31 o                         
  -1  -5   2         14.70          9.94         0.95 o                         
   0  -5   2        457.29        491.95        11.04 o                         
   1  -5   2         93.16        115.93         4.69 o                         
   2  -5   2        106.60        128.96         3.70 o                         
   3  -5   2        249.72        245.43        10.93 o                         
   4  -5   2         52.05         43.73         2.37 o                         
   5  -5   2          5.00          5.49         1.38 o                         
   6  -5   2         61.26         70.20         4.79 o                         
   7  -5   2         14.89         13.81         2.38 o                         
   8  -5   2         16.61         16.02         2.66 o                         
   9  -5   2          1.97          2.81         1.23 o                         
 -11  -4   2          7.52          4.57         1.81 o                         
 -10  -4   2          2.13          1.62         0.77 o                         
  -9  -4   2          0.76          0.69         0.67 o                         
  -8  -4   2         10.45         11.08         1.72 o                         
  -7  -4   2          0.19         -0.20         0.55 o                         
  -6  -4   2          1.64          0.94         0.65 o                         
  -5  -4   2        212.13        227.98         4.23 o                         
  -4  -4   2        867.49        896.57        15.86 o                         
  -3  -4   2        402.46        405.43         5.07 o                         
  -2  -4   2        517.44        516.60         5.27 o                         
  -1  -4   2       1507.86       1493.81        17.65 o                         
   0  -4   2          6.89         10.89         1.21 o                         
   1  -4   2        120.93         97.38         3.95 o                         
   2  -4   2         29.78         37.06         2.58 o                         
   3  -4   2        145.80        165.24         4.27 o                         
   4  -4   2         60.03         54.37         2.52 o                         
   5  -4   2          7.47          4.69         1.26 o                         
   6  -4   2          7.24          3.53         1.28 o                         
   7  -4   2          8.18          5.66         1.54 o                         
   8  -4   2          1.18          2.74         1.37 o                         
   9  -4   2          1.64          0.24         0.98 o                         
  10  -4   2          3.46          4.54         1.62 o                         
 -11  -3   2          0.00          0.55         1.09 o                         
 -10  -3   2          0.05          1.52         0.71 o                         
  -9  -3   2          0.97          1.10         1.05 o                         
  -8  -3   2         59.17         60.99         3.24 o                         
  -7  -3   2          0.47          0.84         0.68 o                         
  -6  -3   2        290.65        289.64         5.33 o                         
  -5  -3   2          0.76          0.53         0.38 o                         
  -4  -3   2         48.34         47.41         1.94 o                         
  -3  -3   2        644.17        671.89         6.50 o                         
  -2  -3   2         48.33         46.68         1.13 o                         
  -1  -3   2          4.08          2.06         0.29 o                         
   0  -3   2        647.12        693.82         7.55 o                         
   1  -3   2        311.64        297.77         7.15 o                         
   2  -3   2       1519.78       1609.64        27.04 o                         
   3  -3   2          3.04          4.69         0.59 o                         
   4  -3   2        704.30        742.00         9.21 o                         
   5  -3   2         37.76         40.82         2.22 o                         
   6  -3   2         14.92         19.02         2.40 o                         
   7  -3   2         37.97         37.54         3.62 o                         
   8  -3   2          2.22          3.46         1.45 o                         
   9  -3   2          2.27          2.36         1.15 o                         
  10  -3   2          0.00         -0.87         1.20 o                         
 -10  -2   2          4.58          6.11         1.29 o                         
  -9  -2   2         10.02          8.01         1.38 o                         
  -8  -2   2         18.27         18.61         1.99 o                         
  -7  -2   2         36.18         33.60         1.86 o                         
  -6  -2   2        443.01        433.18         8.53 o                         
  -5  -2   2          6.63          2.54         1.33 o                         
  -4  -2   2          5.78         13.62         0.89 o                         
  -3  -2   2        447.07        428.31         4.69 o                         
  -2  -2   2       1838.43       1711.18        13.42 o                         
  -1  -2   2          3.62          3.23         0.26 o                         
   0  -2   2       3303.69       2971.93        25.54 o                         
   1  -2   2        643.51        582.92        10.84 o                         
   2  -2   2         20.70         20.78         1.15 o                         
   3  -2   2        452.41        476.66        10.62 o                         
   4  -2   2         87.91         89.63         3.86 o                         
   5  -2   2        110.20        102.40         3.48 o                         
   6  -2   2         27.30         24.69         1.87 o                         
   7  -2   2          7.52          9.08         1.85 o                         
   8  -2   2         43.32         47.90         4.36 o                         
   9  -2   2          2.69          3.47         1.44 o                         
  10  -2   2         24.39         27.27         3.75 o                         
 -10  -1   2          7.84          8.13         1.52 o                         
  -9  -1   2          2.24          2.73         1.48 o                         
  -8  -1   2         53.54         52.03         4.33 o                         
  -7  -1   2         48.61         43.36         2.51 o                         
  -6  -1   2        100.23        107.03         3.71 o                         
  -5  -1   2          3.69          0.82         0.49 o                         
  -4  -1   2        102.71        118.03         5.37 o                         
  -3  -1   2         10.58         13.71         1.89 o                         
  -2  -1   2        367.66        347.76         4.25 o                         
  -1  -1   2       2311.41       2178.73        16.16 o                         
   0  -1   2        917.22        839.86         7.78 o                         
   1  -1   2       2869.09       2849.83        42.21 o                         
   2  -1   2        411.81        421.88         8.71 o                         
   3  -1   2         69.09         79.59         3.42 o                         
   4  -1   2        224.91        226.07         8.97 o                         
   5  -1   2          2.41          3.70         0.71 o                         
   6  -1   2        259.75        276.65         8.11 o                         
   7  -1   2         67.83         69.96         4.83 o                         
   8  -1   2         80.02         93.73         6.03 o                         
   9  -1   2          2.24          1.97         1.35 o                         
  10  -1   2          7.75          5.05         1.86 o                         
 -10   0   2          0.24         -0.53         1.06 o                         
  -9   0   2         14.21         11.70         2.41 o                         
  -8   0   2          0.13         -1.07         1.29 o                         
  -7   0   2         15.22         15.74         1.34 o                         
  -6   0   2         28.06         26.27         1.46 o                         
  -5   0   2         31.05         27.67         1.35 o                         
  -4   0   2       1287.78       1329.81        13.42 o                         
  -3   0   2       2905.49       2735.42        30.66 o                         
  -2   0   2        947.06       1010.18         9.92 o                         
  -1   0   2        312.53        306.62        11.28 o                         
   0   0   2        153.86        177.64         2.52 o                         
   1   0   2        216.91        233.80         2.92 o                         
   2   0   2       1188.42       1170.48        19.16 o                         
   3   0   2        133.13        124.46         4.29 o                         
   4   0   2        304.40        332.76         8.60 o                         
   5   0   2         72.91         75.60         2.87 o                         
   6   0   2         42.77         37.10         2.20 o                         
   7   0   2         98.62        112.05         6.08 o                         
   8   0   2         64.53         61.97         4.86 o                         
   9   0   2         21.55         17.50         2.83 o                         
  10   0   2          0.33         -0.46         1.10 o                         
  11   0   2          0.00         -0.02         0.97 o                         
  -9   1   2          1.45          1.82         1.22 o                         
  -8   1   2          2.31          0.67         0.64 o                         
  -7   1   2         73.33         65.64         2.54 o                         
  -6   1   2         70.91         75.32         3.22 o                         
  -5   1   2        228.46        221.41         4.14 o                         
  -4   1   2        492.62        459.37         7.06 o                         
  -3   1   2        473.86        498.17         7.31 o                         
  -2   1   2         12.34          9.90         0.55 o                         
  -1   1   2        628.81        624.43        16.14 o                         
   0   1   2       2692.38       2482.86        25.88 o                         
   1   1   2        913.72        884.54         7.13 o                         
   2   1   2       9035.91       8328.94       119.49 o                         
   3   1   2        307.66        331.11         7.95 o                         
   4   1   2        336.16        330.38         8.71 o                         
   5   1   2         87.95         89.72         4.45 o                         
   6   1   2         19.24         19.82         1.64 o                         
   7   1   2         17.51         22.08         2.69 o                         
   8   1   2          4.62          3.46         1.33 o                         
   9   1   2          5.49          6.94         1.76 o                         
  10   1   2          0.83         -1.28         1.28 o                         
  11   1   2          0.07         -1.55         3.48 o                         
  -9   2   2         16.85         21.29         3.44 o                         
  -8   2   2          1.33          0.65         0.60 o                         
  -7   2   2         12.51         16.11         1.31 o                         
  -6   2   2         88.69         91.15         2.80 o                         
  -5   2   2        102.80         91.53         2.55 o                         
  -4   2   2         17.44         14.85         1.00 o                         
  -3   2   2         92.57        107.67         2.47 o                         
  -2   2   2        479.16        441.33         5.71 o                         
  -1   2   2         34.20         37.05         1.14 o                         
   0   2   2       1045.41        999.12         9.12 o                         
   1   2   2        961.01        942.44         7.82 o                         
   2   2   2         34.81         38.71         1.09 o                         
   3   2   2        380.52        390.93         9.15 o                         
   4   2   2        655.82        764.81        15.68 o                         
   5   2   2         66.42         72.34         4.06 o                         
   6   2   2        196.45        197.05         5.40 o                         
   7   2   2         58.24         51.82         4.11 o                         
   8   2   2        124.12        114.14         6.66 o                         
   9   2   2          1.36         -0.65         1.28 o                         
  10   2   2          0.08         -0.65         0.69 o                         
  11   2   2          6.31          8.84         2.17 o                         
  -8   3   2          8.69         10.61         1.53 o                         
  -7   3   2         34.44         34.40         2.46 o                         
  -6   3   2          1.93          1.56         0.41 o                         
  -5   3   2         83.38         68.15         1.93 o                         
  -4   3   2         14.71         13.97         0.79 o                         
  -3   3   2        357.84        384.75         7.02 o                         
  -2   3   2        378.38        434.25         9.70 o                         
  -1   3   2          5.14         10.23         0.59 o                         
   0   3   2       1587.16       1612.21        14.51 o                         
   1   3   2        744.33        691.58         5.93 o                         
   2   3   2        112.99        113.32         1.45 o                         
   3   3   2        246.28        243.77         4.07 o                         
   4   3   2        950.34        942.86        18.76 o                         
   5   3   2         46.80         48.25         3.39 o                         
   6   3   2         69.50         74.18         3.25 o                         
   7   3   2          1.17          1.96         0.92 o                         
   8   3   2          0.56         -0.32         1.23 o                         
   9   3   2          1.64         -0.66         1.16 o                         
  10   3   2          2.41          1.17         0.85 o                         
  11   3   2          0.53         -0.28         1.79 o                         
  -8   4   2          3.17          0.76         0.99 o                         
  -7   4   2          0.55          0.63         0.65 o                         
  -6   4   2         51.96         63.95         3.18 o                         
  -5   4   2         24.08         19.43         1.29 o                         
  -4   4   2        204.74        209.49         4.92 o                         
  -3   4   2        298.61        285.66         4.58 o                         
  -2   4   2         40.84         40.56         1.57 o                         
  -1   4   2        535.34        534.41         6.86 o                         
   0   4   2        121.88        115.27         2.20 o                         
   1   4   2        196.29        223.13         3.15 o                         
   2   4   2         23.51         20.24         0.74 o                         
   3   4   2         33.95         32.61         0.89 o                         
   4   4   2       1266.37       1317.30        41.15 o                         
   5   4   2          4.93          2.26         0.85 o                         
   6   4   2        171.77        170.83         5.31 o                         
   7   4   2         22.73         18.91         2.70 o                         
   8   4   2          0.03         -2.22         3.04 o                         
   9   4   2         13.50         14.84         1.71 o                         
  10   4   2         34.77         37.03         2.86 o                         
  -7   5   2         16.66         17.66         2.51 o                         
  -6   5   2         14.83         15.29         1.63 o                         
  -5   5   2          9.27          3.92         0.68 o                         
  -4   5   2         18.41         17.21         1.16 o                         
  -3   5   2         18.48         19.12         1.14 o                         
  -2   5   2         37.60         38.16         1.47 o                         
  -1   5   2        202.26        213.55         4.39 o                         
   0   5   2        568.68        626.42         7.27 o                         
   1   5   2        416.88        450.20         5.53 o                         
   2   5   2        148.25        139.61         3.26 o                         
   3   5   2        268.22        262.75         8.82 o                         
   4   5   2         47.41         54.67         3.59 o                         
   5   5   2         20.98         16.77         0.98 o                         
   6   5   2         43.83         47.59         2.06 o                         
   7   5   2         43.53         40.77         2.34 o                         
   8   5   2          6.60          7.49         1.10 o                         
   9   5   2         19.75         17.62         1.75 o                         
  10   5   2         22.94         19.92         2.01 o                         
  -7   6   2          1.23          4.68         1.95 o                         
  -6   6   2         11.15         12.90         1.56 o                         
  -5   6   2         43.78         40.59         2.51 o                         
  -4   6   2         36.42         28.27         1.55 o                         
  -3   6   2          7.99          5.09         0.69 o                         
  -2   6   2          2.04          2.24         0.45 o                         
  -1   6   2         22.09         26.65         1.56 o                         
   0   6   2         74.46         69.35         2.02 o                         
   1   6   2        121.46        113.46         2.85 o                         
   2   6   2          7.61          6.65         0.48 o                         
   3   6   2        256.05        275.90         8.31 o                         
   4   6   2         11.64         12.05         1.26 o                         
   5   6   2        465.28        508.93         9.76 o                         
   6   6   2         67.06         63.95         1.87 o                         
   7   6   2         15.12         17.01         0.94 o                         
   8   6   2         40.38         45.28         2.80 o                         
   9   6   2         24.08         27.06         2.42 o                         
  10   6   2          0.55          0.71         0.87 o                         
  -6   7   2          6.72          7.62         1.22 o                         
  -5   7   2          4.77          3.74         0.92 o                         
  -4   7   2          8.36         10.65         1.70 o                         
  -3   7   2        223.04        241.80         4.84 o                         
  -2   7   2        253.42        251.37         4.21 o                         
  -1   7   2         17.34         20.05         1.27 o                         
   0   7   2         62.09         48.12         2.27 o                         
   1   7   2        314.57        330.44         5.07 o                         
   2   7   2          4.40          5.38         0.58 o                         
   3   7   2         13.12         15.46         1.42 o                         
   4   7   2        162.46        161.29         4.02 o                         
   5   7   2          1.94          0.79         0.84 o                         
   6   7   2         13.64         16.27         2.42 o                         
   7   7   2         30.73         30.55         1.89 o                         
   8   7   2         92.85         97.77         6.60 o                         
   9   7   2          5.14          6.46         1.97 o                         
  10   7   2          3.03          1.64         1.44 o                         
  -6   8   2          8.00          7.07         2.07 o                         
  -5   8   2         41.20         49.33         2.98 o                         
  -4   8   2         51.66         57.12         3.08 o                         
  -3   8   2         13.90         10.98         1.35 o                         
  -2   8   2         19.30         20.71         1.40 o                         
  -1   8   2         13.83          8.28         0.91 o                         
   0   8   2        227.30        237.50         5.82 o                         
   1   8   2         39.50         37.70         1.62 o                         
   2   8   2          4.03          3.76         0.61 o                         
   3   8   2        112.03        109.63         5.32 o                         
   4   8   2        185.34        174.96         7.14 o                         
   5   8   2         65.72         55.33         4.11 o                         
   6   8   2         89.55         89.40         5.62 o                         
   7   8   2         53.81         64.42         5.04 o                         
   8   8   2          0.02         -1.55         1.55 o                         
   9   8   2          0.60          0.38         1.03 o                         
  -5   9   2          3.89          9.84         2.41 o                         
  -4   9   2          1.20          1.10         0.59 o                         
  -3   9   2          4.55          2.38         0.67 o                         
  -2   9   2          1.63          1.27         0.53 o                         
  -1   9   2        140.48        126.50         4.43 o                         
   0   9   2         29.92         22.03         2.40 o                         
   1   9   2        549.37        545.14         9.21 o                         
   2   9   2        226.58        222.76         4.60 o                         
   3   9   2        157.19        169.37         7.04 o                         
   4   9   2         37.91         44.17         3.69 o                         
   5   9   2         41.62         48.37         3.98 o                         
   6   9   2         10.13         10.65         2.02 o                         
   7   9   2         11.88         13.49         2.38 o                         
   8   9   2          6.30          7.09         2.04 o                         
   9   9   2          0.38         -0.38         1.14 o                         
  -4  10   2         20.01         20.87         3.27 o                         
  -3  10   2         15.23         11.17         1.46 o                         
  -2  10   2          0.04          0.74         0.67 o                         
  -1  10   2         13.48         10.78         1.39 o                         
   0  10   2         98.46         97.65         3.77 o                         
   1  10   2          6.58          6.28         1.53 o                         
   2  10   2         62.30         67.00         2.41 o                         
   3  10   2         13.31         14.05         2.17 o                         
   4  10   2         25.26         25.26         2.91 o                         
   5  10   2         24.91         29.59         3.32 o                         
   6  10   2          0.36          1.67         1.25 o                         
   7  10   2         13.73         15.11         2.59 o                         
   8  10   2         14.48         20.61         3.18 o                         
  -4  11   2          1.41          3.52         1.29 o                         
  -3  11   2         29.31         30.04         4.20 o                         
  -2  11   2          0.02         -0.69         0.69 o                         
  -1  11   2          7.42         11.76         1.51 o                         
   0  11   2          2.30          0.39         0.91 o                         
   1  11   2          0.16          0.20         0.40 o                         
   2  11   2         52.98         53.82         2.22 o                         
   3  11   2          1.19          0.27         0.99 o                         
   4  11   2          0.22          1.03         1.02 o                         
   5  11   2          3.49          5.23         1.69 o                         
   6  11   2          8.27          9.24         2.05 o                         
   7  11   2          0.01          1.68         1.30 o                         
  -3  12   2          2.84          5.16         1.81 o                         
  -2  12   2          0.53          1.90         0.70 o                         
  -1  12   2         27.67         33.21         2.21 o                         
   0  12   2          1.33          2.60         1.24 o                         
   1  12   2          7.08          6.17         1.75 o                         
   2  12   2          0.03         -1.36         1.36 o                         
   3  12   2         19.52         21.92         3.05 o                         
   4  12   2          3.31          5.16         1.60 o                         
   5  12   2          5.76          5.97         1.74 o                         
   6  12   2          0.77         -0.95         0.95 o                         
  -1  13   2          8.52          6.48         1.82 o                         
   0  13   2          0.04          0.51         1.05 o                         
   1  13   2          0.01         -0.51         1.03 o                         
   2  13   2          1.70          3.25         1.47 o                         
   3  13   2         10.03          9.68         2.13 o                         
   4  13   2         17.74         19.60         2.98 o                         
  -5 -12   3         20.60         19.81         3.07 o                         
  -4 -12   3          0.00         -1.30         1.30 o                         
  -3 -12   3          4.81          7.83         1.91 o                         
  -2 -12   3          1.07         -0.81         1.01 o                         
  -1 -12   3         48.06         52.41         4.89 o                         
   0 -12   3          1.86          9.49         2.18 o                         
   1 -12   3         15.36         14.47         1.91 o                         
   2 -12   3          0.57          1.41         1.23 o                         
  -7 -11   3          5.79          8.39         2.10 o                         
  -6 -11   3         20.73         25.05         3.26 o                         
  -5 -11   3         44.01         48.21         4.39 o                         
  -4 -11   3          2.10          0.68         0.87 o                         
  -3 -11   3         21.75         21.89         2.99 o                         
  -2 -11   3         24.88         22.85         3.09 o                         
  -1 -11   3         18.40         17.70         2.74 o                         
   0 -11   3         13.88         14.34         2.47 o                         
   1 -11   3         26.85         30.45         3.73 o                         
   2 -11   3          0.87          1.06         1.06 o                         
   3 -11   3          0.15          0.22         1.02 o                         
   4 -11   3          3.99          3.58         1.29 o                         
  -8 -10   3          9.88         14.37         2.63 o                         
  -7 -10   3         18.28         21.79         3.06 o                         
  -6 -10   3          5.09          7.21         1.76 o                         
  -5 -10   3          4.10          2.83         1.06 o                         
  -4 -10   3          1.80          3.19         1.01 o                         
  -3 -10   3         55.30         56.09         4.40 o                         
  -2 -10   3         17.94         20.87         1.80 o                         
  -1 -10   3         70.70         65.14         7.96 o                         
   0 -10   3          7.71          8.00         1.81 o                         
   1 -10   3         76.75         75.48         5.42 o                         
   2 -10   3          0.17         -0.18         0.97 o                         
   3 -10   3         19.09         20.61         2.91 o                         
   4 -10   3          2.41          2.55         1.35 o                         
   5 -10   3          1.04          1.16         0.98 o                         
  -9  -9   3          1.68          5.34         1.67 o                         
  -8  -9   3          4.99          4.11         1.53 o                         
  -7  -9   3          8.65         11.24         2.21 o                         
  -6  -9   3         19.31         20.30         2.80 o                         
  -5  -9   3         26.07         30.65         3.23 o                         
  -4  -9   3          0.04         -0.29         0.52 o                         
  -3  -9   3         31.15         27.85         1.54 o                         
  -2  -9   3         27.27         22.47         1.93 o                         
  -1  -9   3         11.37          9.11         1.36 o                         
   0  -9   3          1.35          3.83         1.03 o                         
   1  -9   3          0.58         -0.20         1.07 o                         
   2  -9   3          4.55          1.77         0.86 o                         
   3  -9   3          0.05          5.19         1.65 o                         
   4  -9   3         28.98         26.85         3.27 o                         
   5  -9   3         11.08         11.48         2.32 o                         
   6  -9   3          4.57          5.11         1.53 o                         
  -9  -8   3          0.77         -0.86         0.86 o                         
  -8  -8   3          2.44          3.95         1.51 o                         
  -7  -8   3          4.12          5.61         1.66 o                         
  -6  -8   3          5.05          6.38         1.62 o                         
  -5  -8   3         38.90         40.09         3.53 o                         
  -4  -8   3        121.71        114.94         3.28 o                         
  -3  -8   3         66.48         64.75         2.35 o                         
  -2  -8   3        100.55         86.35         3.24 o                         
  -1  -8   3         12.68         12.20         1.33 o                         
   0  -8   3        248.50        229.67         6.33 o                         
   1  -8   3          0.01         -0.66         1.07 o                         
   2  -8   3         88.93         88.53         4.67 o                         
   3  -8   3          9.35          9.93         1.95 o                         
   4  -8   3         32.83         38.19         3.71 o                         
   5  -8   3          2.86          2.01         1.13 o                         
   6  -8   3          0.01         -0.30         1.00 o                         
   7  -8   3          6.39          5.36         1.66 o                         
 -10  -7   3          2.88         -0.32         1.04 o                         
  -9  -7   3         10.53         11.09         2.24 o                         
  -8  -7   3         13.38         16.15         2.57 o                         
  -7  -7   3         34.17         33.78         3.42 o                         
  -6  -7   3          0.41          0.85         0.45 o                         
  -5  -7   3         15.55         14.61         1.35 o                         
  -4  -7   3         83.05         76.84         2.71 o                         
  -3  -7   3         49.78         48.89         1.75 o                         
  -2  -7   3         68.74         63.29         1.74 o                         
  -1  -7   3         22.50         20.77         1.38 o                         
   0  -7   3          0.09          0.92         0.43 o                         
   1  -7   3         23.14         25.67         2.63 o                         
   2  -7   3        295.59        296.31         6.90 o                         
   3  -7   3        272.75        256.28         9.16 o                         
   4  -7   3         13.14         12.42         2.17 o                         
   5  -7   3         16.52         17.86         2.56 o                         
   6  -7   3         19.20         18.95         2.82 o                         
   7  -7   3          0.23          0.43         1.02 o                         
   8  -7   3          6.26          3.05         1.47 o                         
 -10  -6   3         10.39         11.75         2.46 o                         
  -9  -6   3          3.91          6.03         1.81 o                         
  -8  -6   3          1.09          0.87         0.58 o                         
  -7  -6   3         30.03         27.69         1.52 o                         
  -6  -6   3         21.55         27.00         2.89 o                         
  -5  -6   3         40.60         36.23         2.04 o                         
  -4  -6   3        231.83        215.47         4.54 o                         
  -3  -6   3        338.55        333.96         5.92 o                         
  -2  -6   3        304.78        290.34         7.67 o                         
  -1  -6   3         92.75         97.36         3.26 o                         
   0  -6   3         59.90         62.88         2.78 o                         
   1  -6   3          3.73          2.89         0.86 o                         
   2  -6   3        145.28        136.82         3.43 o                         
   3  -6   3         71.06         66.41         4.18 o                         
   4  -6   3          0.57          0.90         0.97 o                         
   5  -6   3          9.20          8.07         1.80 o                         
   6  -6   3          0.01         -0.23         0.77 o                         
   7  -6   3          0.13          1.26         0.91 o                         
   8  -6   3          3.08          6.32         1.92 o                         
   9  -6   3         10.38          9.06         2.37 o                         
 -10  -5   3          1.59          1.10         1.11 o                         
  -9  -5   3          0.05          0.64         0.61 o                         
  -8  -5   3         36.39         37.63         2.39 o                         
  -7  -5   3          4.49          4.38         0.85 o                         
  -6  -5   3        218.00        224.17         5.33 o                         
  -5  -5   3          0.56          0.41         0.37 o                         
  -4  -5   3        191.55        183.41         4.15 o                         
  -3  -5   3        160.84        160.85         3.76 o                         
  -2  -5   3          0.03          0.85         0.33 o                         
  -1  -5   3         79.02        100.75         3.09 o                         
   0  -5   3        180.23        186.01         7.14 o                         
   1  -5   3         41.99         40.19         2.72 o                         
   2  -5   3        594.62        647.57        14.53 o                         
   3  -5   3        152.48        172.37         4.72 o                         
   4  -5   3        239.42        243.50         8.48 o                         
   5  -5   3          7.27          7.60         1.59 o                         
   6  -5   3         27.36         30.30         3.24 o                         
   7  -5   3          6.86          4.69         1.45 o                         
   8  -5   3          2.59          3.36         1.43 o                         
   9  -5   3          0.05         -0.76         1.20 o                         
 -10  -4   3          0.00         -1.31         1.31 o                         
  -9  -4   3          0.52          1.35         0.55 o                         
  -8  -4   3          2.93          4.11         0.89 o                         
  -7  -4   3          2.65          3.49         0.83 o                         
  -6  -4   3         38.81         34.56         1.71 o                         
  -5  -4   3        150.87        158.42         4.18 o                         
  -4  -4   3        204.96        206.60         6.19 o                         
  -3  -4   3         40.99         47.67         1.61 o                         
  -2  -4   3        293.56        300.84         3.80 o                         
  -1  -4   3          1.61          2.54         0.49 o                         
   0  -4   3       1395.58       1479.29        14.77 o                         
   1  -4   3        461.93        484.82        10.80 o                         
   2  -4   3         37.75         34.62         2.54 o                         
   3  -4   3         18.39         22.25         1.54 o                         
   4  -4   3          1.38          0.53         0.50 o                         
   5  -4   3         11.92          9.51         1.68 o                         
   6  -4   3          7.84          7.72         1.75 o                         
   7  -4   3         45.62         42.15         4.00 o                         
   8  -4   3          4.19          4.06         1.53 o                         
   9  -4   3          0.33          1.18         1.05 o                         
 -10  -3   3          4.04          1.38         2.54 o                         
  -9  -3   3          7.88          6.99         1.25 o                         
  -8  -3   3         13.46         11.23         1.42 o                         
  -7  -3   3          0.72         -0.07         0.60 o                         
  -6  -3   3          2.92         14.40         1.71 o                         
  -5  -3   3          9.52          8.58         0.97 o                         
  -4  -3   3         23.07         17.34         1.00 o                         
  -3  -3   3        132.07        139.11         2.36 o                         
  -2  -3   3        565.94        542.24         5.49 o                         
  -1  -3   3        162.63        183.81         2.34 o                         
   0  -3   3        435.09        412.87         5.25 o                         
   1  -3   3         82.76         65.42         2.97 o                         
   2  -3   3          2.45          3.65         0.82 o                         
   3  -3   3         37.22         65.07         3.62 o                         
   4  -3   3          5.11          9.02         0.86 o                         
   5  -3   3          5.43          7.03         1.02 o                         
   6  -3   3         50.54         49.13         3.90 o                         
   7  -3   3          2.76          2.66         1.14 o                         
   8  -3   3          0.43         -0.61         0.82 o                         
   9  -3   3          4.91          2.94         1.41 o                         
  10  -3   3          0.01          1.61         1.20 o                         
 -10  -2   3          9.43          9.10         2.17 o                         
  -9  -2   3          0.12         -0.29         1.29 o                         
  -8  -2   3         18.31         16.62         1.76 o                         
  -7  -2   3          6.83          4.44         0.75 o                         
  -6  -2   3        375.96        378.66         6.29 o                         
  -5  -2   3         22.85         20.01         1.45 o                         
  -4  -2   3          5.12          2.03         0.40 o                         
  -3  -2   3          0.13          0.03         0.27 o                         
  -2  -2   3        573.68        557.53         6.25 o                         
  -1  -2   3         43.20         48.68         1.08 o                         
   0  -2   3         57.36         59.97         1.30 o                         
   1  -2   3         52.29         62.85         1.67 o                         
   2  -2   3         54.67         66.47         2.20 o                         
   3  -2   3        174.89        181.46         5.96 o                         
   4  -2   3        411.97        441.12        11.06 o                         
   5  -2   3          0.16          0.41         0.90 o                         
   6  -2   3        132.57        133.08         6.37 o                         
   7  -2   3         22.09         21.92         2.85 o                         
   8  -2   3         22.14         21.11         3.01 o                         
   9  -2   3          4.91          5.84         1.92 o                         
  10  -2   3          1.73          1.01         1.12 o                         
 -10  -1   3          0.90          0.45         0.81 o                         
  -9  -1   3          0.20          0.01         1.09 o                         
  -8  -1   3          8.67         10.22         2.90 o                         
  -7  -1   3         69.14         67.92         2.62 o                         
  -6  -1   3         39.03         40.14         2.25 o                         
  -5  -1   3         58.08         52.31         2.34 o                         
  -4  -1   3        135.81        136.29         2.90 o                         
  -3  -1   3         27.18         34.13         1.09 o                         
  -2  -1   3         40.03         42.39         1.21 o                         
  -1  -1   3        232.32        234.34         2.44 o                         
   0  -1   3       5953.39       5279.48        73.94 o                         
   1  -1   3       1165.99       1157.50         9.61 o                         
   2  -1   3       1469.29       1500.34        24.57 o                         
   3  -1   3          6.41          4.84         0.92 o                         
   4  -1   3        884.60        870.03        17.34 o                         
   5  -1   3          4.12          5.33         1.18 o                         
   6  -1   3         23.28         23.10         1.79 o                         
   7  -1   3         63.15         65.31         4.72 o                         
   8  -1   3          9.48         10.11         2.15 o                         
   9  -1   3          0.05          0.34         0.79 o                         
  10  -1   3         19.11         18.80         3.18 o                         
  -9   0   3          8.12         13.74         2.56 o                         
  -8   0   3         25.29         29.78         3.49 o                         
  -7   0   3         37.60         30.39         2.13 o                         
  -6   0   3          4.18          4.46         0.80 o                         
  -5   0   3          3.12          2.66         1.00 o                         
  -4   0   3        497.57        513.80        16.85 o                         
  -3   0   3        391.61        445.51         8.83 o                         
  -2   0   3        227.58        225.12         3.04 o                         
  -1   0   3        735.50        737.42        13.36 o                         
   0   0   3       1181.70       1195.12        14.09 o                         
   1   0   3       7771.97       7031.30       181.36 o                         
   2   0   3          0.44          1.81         0.33 o                         
   3   0   3         75.01         92.42         3.78 o                         
   4   0   3          0.05          0.44         0.62 o                         
   5   0   3         10.44         13.13         1.69 o                         
   6   0   3        105.61        109.39         3.93 o                         
   7   0   3          4.40          5.93         1.71 o                         
   8   0   3        162.35        163.42         8.14 o                         
   9   0   3          0.35          3.21         1.56 o                         
  10   0   3         12.06         14.03         2.74 o                         
  -9   1   3          0.05         -1.04         1.25 o                         
  -8   1   3          0.05         -0.34         0.95 o                         
  -7   1   3          3.37          4.65         0.90 o                         
  -6   1   3         22.31         23.71         1.37 o                         
  -5   1   3         73.02         70.34         2.12 o                         
  -4   1   3         15.91         19.56         1.07 o                         
  -3   1   3          0.02          0.26         0.25 o                         
  -2   1   3       1444.79       1410.84        21.38 o                         
  -1   1   3        170.86        157.06         4.83 o                         
   0   1   3        652.97        578.95        10.80 o                         
   1   1   3       3205.33       3066.07        20.31 o                         
   2   1   3       1948.70       1849.95        16.91 o                         
   3   1   3       1002.89       1035.70        18.61 o                         
   4   1   3        567.19        592.83        13.01 o                         
   5   1   3          9.10          4.24         1.06 o                         
   6   1   3          5.72          6.77         1.00 o                         
   7   1   3        158.66        151.45         7.28 o                         
   8   1   3        101.42        104.58         6.45 o                         
   9   1   3          5.77          5.01         1.66 o                         
  10   1   3          1.08          1.01         1.14 o                         
  11   1   3          4.17          3.51         1.90 o                         
  -8   2   3          0.22          0.15         1.47 o                         
  -7   2   3         10.80          8.86         1.21 o                         
  -6   2   3         17.35         14.52         1.07 o                         
  -5   2   3        142.71        134.03         3.04 o                         
  -4   2   3          3.74          4.20         0.51 o                         
  -3   2   3         47.23         51.92         1.53 o                         
  -2   2   3          0.67          2.77         0.33 o                         
  -1   2   3          2.64          2.96         0.33 o                         
   0   2   3          1.36          2.17         0.17 o                         
   1   2   3        257.70        248.60         2.41 o                         
   2   2   3       1420.03       1379.62        11.25 o                         
   3   2   3         80.75         82.60         2.06 o                         
   4   2   3        416.92        445.84        10.86 o                         
   5   2   3         10.23         13.98         1.81 o                         
   6   2   3        135.92        144.53        12.52 o                         
   7   2   3          0.04          0.61         1.21 o                         
   8   2   3         19.31         25.87         3.23 o                         
   9   2   3          2.34          1.10         1.43 o                         
  10   2   3          0.56          0.59         1.14 o                         
  11   2   3          0.00         -1.21         1.64 o                         
  -8   3   3          2.44          2.62         1.21 o                         
  -7   3   3         51.25         47.20         2.77 o                         
  -6   3   3          6.69         10.87         0.84 o                         
  -5   3   3         33.23         30.69         1.24 o                         
  -4   3   3         55.18         56.80         1.84 o                         
  -3   3   3        415.19        484.00         6.91 o                         
  -2   3   3         71.33         63.68         1.66 o                         
  -1   3   3        527.82        515.22         5.16 o                         
   0   3   3       1126.98       1172.22         9.82 o                         
   1   3   3        540.41        535.71         6.03 o                         
   2   3   3        452.59        434.20         4.37 o                         
   3   3   3        551.21        597.22         7.56 o                         
   4   3   3         22.45         14.43         1.11 o                         
   5   3   3         25.88         27.17         2.55 o                         
   6   3   3          5.31         48.19        12.11 o                         
   7   3   3          2.60          1.64         0.93 o                         
   8   3   3          3.01          3.39         1.51 o                         
   9   3   3          1.37          7.62         1.97 o                         
  10   3   3          1.54          4.11         1.88 o                         
  11   3   3          7.10          5.70         1.75 o                         
  -7   4   3          4.70          4.78         1.00 o                         
  -6   4   3          9.76         15.52         1.36 o                         
  -5   4   3         27.72         32.23         1.61 o                         
  -4   4   3        206.90        205.31         3.91 o                         
  -3   4   3        314.19        316.45         5.20 o                         
  -2   4   3        310.02        307.74         4.31 o                         
  -1   4   3        227.89        233.57         4.16 o                         
   0   4   3        119.01        115.45         2.21 o                         
   1   4   3         93.58        100.13         1.72 o                         
   2   4   3          6.33          3.00         0.29 o                         
   3   4   3        135.03        131.12         2.67 o                         
   4   4   3         21.31         16.97         0.95 o                         
   5   4   3        181.45        171.61         4.16 o                         
   6   4   3        295.43        309.24         7.43 o                         
   7   4   3          0.30          0.37         0.90 o                         
   9   4   3          4.49          2.40         1.37 o                         
  10   4   3          1.65          1.98         1.05 o                         
  -7   5   3          3.22          4.94         1.88 o                         
  -6   5   3          6.43          5.84         1.08 o                         
  -5   5   3          7.46          4.76         0.66 o                         
  -4   5   3         10.47         10.24         0.87 o                         
  -3   5   3         37.38         40.38         1.57 o                         
  -2   5   3        169.47        169.99         3.22 o                         
  -1   5   3         92.19         83.86         2.53 o                         
   0   5   3        170.33        162.76         2.98 o                         
   1   5   3        408.42        401.09         5.15 o                         
   2   5   3         34.23         43.84         1.32 o                         
   3   5   3       1049.73       1104.81        12.59 o                         
   4   5   3         20.62         18.16         1.00 o                         
   5   5   3          2.48          3.61         0.81 o                         
   6   5   3         28.49         25.70         3.01 o                         
   7   5   3          7.83          9.76         2.11 o                         
   8   5   3         28.49         23.57         3.29 o                         
   9   5   3          6.81          8.29         1.27 o                         
  10   5   3         16.34         17.89         1.95 o                         
  -6   6   3          9.74         17.03         2.84 o                         
  -5   6   3         43.77         44.25         2.59 o                         
  -4   6   3          9.84          4.15         0.64 o                         
  -3   6   3          1.68          5.06         0.67 o                         
  -2   6   3        305.53        278.08         4.65 o                         
  -1   6   3         37.17         29.71         1.38 o                         
   0   6   3         84.35         84.61         2.75 o                         
   1   6   3          0.38          1.52         0.36 o                         
   2   6   3         98.05         95.35         3.06 o                         
   3   6   3         67.36         57.84         2.03 o                         
   4   6   3        125.53        117.47         5.57 o                         
   5   6   3        414.11        414.33         8.64 o                         
   6   6   3         19.36         17.94         1.49 o                         
   7   6   3         55.67         61.01         1.57 o                         
   8   6   3         48.36         46.06         2.33 o                         
   9   6   3         36.08         33.69         2.22 o                         
  10   6   3          0.20         -0.70         1.18 o                         
  -6   7   3          8.29         10.77         2.46 o                         
  -5   7   3          2.55          3.62         0.87 o                         
  -4   7   3         10.16         13.24         1.37 o                         
  -3   7   3         64.43         71.13         2.42 o                         
  -2   7   3          6.69          9.93         0.90 o                         
  -1   7   3         25.55         26.66         1.42 o                         
   0   7   3         34.08         33.43         2.34 o                         
   1   7   3        163.76        158.76         5.34 o                         
   2   7   3          2.22          3.12         0.60 o                         
   3   7   3         10.16          8.94         0.65 o                         
   4   7   3          0.06         -0.33         0.51 o                         
   5   7   3        123.35        150.43         6.85 o                         
   6   7   3          2.51          3.07         1.22 o                         
   7   7   3         97.56        118.49         6.99 o                         
   8   7   3         26.97         25.69         3.49 o                         
   9   7   3         22.60         23.79         3.54 o                         
  10   7   3         10.09          8.40         2.25 o                         
  -5   8   3          0.03          2.08         1.29 o                         
  -4   8   3         16.72         19.58         1.77 o                         
  -3   8   3        102.03         99.65         3.78 o                         
  -2   8   3         15.29         12.02         1.28 o                         
  -1   8   3         51.09         47.64         2.03 o                         
   0   8   3          0.18          0.46         0.40 o                         
   1   8   3         40.83         49.00         1.87 o                         
   2   8   3         13.12         16.42         0.97 o                         
   3   8   3        142.48        153.13         6.34 o                         
   4   8   3        130.59        136.01         6.24 o                         
   5   8   3         40.91         38.41         3.51 o                         
   6   8   3          5.59          5.42         1.46 o                         
   7   8   3         18.62         21.63         3.05 o                         
   8   8   3         32.51         36.01         4.12 o                         
   9   8   3          2.27          3.19         1.61 o                         
  -5   9   3         30.56         32.22         4.14 o                         
  -4   9   3          1.05          1.43         1.10 o                         
  -3   9   3         18.11         19.07         1.74 o                         
  -2   9   3         23.88         23.29         2.14 o                         
  -1   9   3         23.54         20.72         1.78 o                         
   0   9   3          5.02         13.65         1.42 o                         
   1   9   3        153.53        161.84         6.83 o                         
   2   9   3          1.78          1.54         1.18 o                         
   3   9   3        127.68        134.05         6.24 o                         
   4   9   3         19.02         20.71         2.58 o                         
   5   9   3         41.03         45.45         3.93 o                         
   6   9   3          0.01          2.10         1.18 o                         
   7   9   3          4.94          4.28         1.71 o                         
   8   9   3          2.52          2.15         1.34 o                         
   9   9   3          0.51          3.05         1.72 o                         
  -4  10   3          1.57          2.43         1.53 o                         
  -3  10   3          0.01         -1.07         1.07 o                         
  -2  10   3          1.96          2.12         0.80 o                         
  -1  10   3          0.65          2.86         0.79 o                         
   0  10   3          2.64          0.79         0.53 o                         
   1  10   3        128.27        126.00         6.37 o                         
   2  10   3         48.55         43.67         1.95 o                         
   3  10   3         66.95         64.82         4.47 o                         
   4  10   3         34.15         38.53         3.62 o                         
   5  10   3         61.59         70.27         5.01 o                         
   6  10   3          1.63          4.20         1.79 o                         
   7  10   3         35.50         41.74         4.27 o                         
   8  10   3          1.53          0.22         0.86 o                         
  -3  11   3         13.59         10.55         2.30 o                         
  -2  11   3          7.77          4.03         1.06 o                         
  -1  11   3         15.50         15.87         1.39 o                         
   0  11   3          1.14          1.12         0.58 o                         
   1  11   3          1.13          2.00         0.66 o                         
   2  11   3          6.98          6.35         0.87 o                         
   3  11   3          4.50          4.62         1.41 o                         
   4  11   3          1.82          1.34         0.78 o                         
   5  11   3         16.19         17.59         2.70 o                         
   6  11   3         20.99         24.11         3.28 o                         
   7  11   3         18.29         21.36         3.16 o                         
  -3  12   3          0.79          3.40         1.57 o                         
  -2  12   3          0.09         -0.94         0.94 o                         
  -1  12   3         14.27         14.58         1.40 o                         
   0  12   3          0.28          2.89         1.37 o                         
   1  12   3          8.34          9.81         2.08 o                         
   2  12   3          2.49          2.39         1.31 o                         
   3  12   3         22.79         27.14         3.24 o                         
   4  12   3         10.75          9.55         2.09 o                         
   5  12   3          1.29          1.15         1.24 o                         
   6  12   3          1.82          4.34         1.57 o                         
  -1  13   3         13.74         14.98         2.81 o                         
   0  13   3          0.10          0.01         0.93 o                         
   1  13   3          8.84          7.16         1.94 o                         
   2  13   3          2.48          2.22         1.11 o                         
   3  13   3          1.57          1.19         1.22 o                         
   4  13   3          3.39          2.93         1.12 o                         
  -5 -12   4          3.34          1.76         1.25 o                         
  -4 -12   4         11.16          8.74         2.07 o                         
  -3 -12   4         26.67         27.17         3.50 o                         
  -2 -12   4          8.97          5.95         1.90 o                         
  -1 -12   4         29.52         25.82         3.46 o                         
   0 -12   4          4.19          2.61         1.57 o                         
   1 -12   4         10.33         12.19         1.79 o                         
  -6 -11   4         22.80         28.64         3.46 o                         
  -5 -11   4         21.91         21.07         2.98 o                         
  -4 -11   4          0.05          0.13         1.06 o                         
  -3 -11   4         10.13          8.13         1.99 o                         
  -2 -11   4         19.77         24.68         3.20 o                         
  -1 -11   4         27.67         25.57         3.33 o                         
   0 -11   4          5.01          9.00         2.17 o                         
   1 -11   4         17.03         20.88         2.17 o                         
   2 -11   4          1.88         -0.40         1.12 o                         
   3 -11   4          0.00         -1.27         1.27 o                         
  -8 -10   4          3.63          1.67         1.28 o                         
  -7 -10   4          0.67          0.47         0.84 o                         
  -6 -10   4         15.37         13.69         2.39 o                         
  -5 -10   4         50.23         54.15         4.49 o                         
  -4 -10   4         18.51         18.17         2.67 o                         
  -3 -10   4        130.72        141.25         7.16 o                         
  -2 -10   4          2.47          3.28         1.22 o                         
  -1 -10   4          9.85         11.29         1.57 o                         
   0 -10   4         56.37         61.63         4.87 o                         
   1 -10   4         45.97         45.86         4.35 o                         
   2 -10   4          4.63          2.83         1.53 o                         
   3 -10   4          2.35          0.67         0.97 o                         
   4 -10   4          5.20          4.03         1.44 o                         
   5 -10   4          2.40          2.86         1.30 o                         
  -8  -9   4         11.43         12.29         2.39 o                         
  -7  -9   4         18.88         17.22         2.66 o                         
  -6  -9   4         35.17         37.78         3.70 o                         
  -5  -9   4          5.94          6.23         1.65 o                         
  -4  -9   4         15.00         17.55         1.35 o                         
  -3  -9   4         21.45         17.38         1.35 o                         
  -2  -9   4          0.42          0.29         0.37 o                         
  -1  -9   4          0.02         -0.37         0.92 o                         
   0  -9   4          0.09          0.16         0.51 o                         
   1  -9   4        106.51        100.00         6.02 o                         
   2  -9   4          9.31          9.95         1.46 o                         
   3  -9   4         78.13         84.72         5.74 o                         
   4  -9   4          0.17          0.15         0.76 o                         
   5  -9   4          1.89          1.76         1.32 o                         
   6  -9   4          7.31          7.48         2.07 o                         
  -9  -8   4          0.45          0.61         1.07 o                         
  -8  -8   4          3.87          5.36         1.58 o                         
  -7  -8   4          2.47          2.72         1.18 o                         
  -6  -8   4         32.79         35.36         3.47 o                         
  -5  -8   4         36.14         37.83         3.60 o                         
  -4  -8   4         34.92         35.13         1.90 o                         
  -3  -8   4          0.96          1.14         0.47 o                         
  -2  -8   4        183.14        156.46         3.98 o                         
  -1  -8   4          8.89          8.81         1.17 o                         
   0  -8   4         98.42         94.62         5.93 o                         
   1  -8   4          0.05          0.21         0.57 o                         
   2  -8   4          0.26          2.66         0.97 o                         
   3  -8   4         57.28         57.76         4.45 o                         
   4  -8   4         10.20         11.00         2.14 o                         
   5  -8   4          0.12          0.69         1.02 o                         
   6  -8   4          1.99          2.83         1.18 o                         
   7  -8   4          7.38          7.26         2.12 o                         
  -9  -7   4          0.59         -1.03         1.03 o                         
  -8  -7   4         13.08         14.34         2.31 o                         
  -7  -7   4          5.68          3.50         1.36 o                         
  -6  -7   4          0.18         -0.05         0.61 o                         
  -5  -7   4          0.06         -0.19         0.43 o                         
  -4  -7   4         14.08         13.98         1.21 o                         
  -3  -7   4         34.82         32.10         1.72 o                         
  -2  -7   4         91.98         85.87         2.17 o                         
  -1  -7   4         64.82         63.05         2.31 o                         
   0  -7   4         87.03         87.90         3.60 o                         
   1  -7   4          6.23          4.23         1.27 o                         
   2  -7   4        207.97        200.02        16.18 o                         
   3  -7   4          3.94          3.03         1.39 o                         
   4  -7   4        135.32        128.37         6.66 o                         
   5  -7   4         19.51         21.17         2.83 o                         
   6  -7   4         17.11         16.00         2.70 o                         
   7  -7   4          1.53          0.88         0.92 o                         
   8  -7   4          1.01          1.43         1.22 o                         
 -10  -6   4         10.42          6.40         1.80 o                         
  -9  -6   4          1.29          1.59         1.13 o                         
  -8  -6   4          8.84          8.98         1.44 o                         
  -7  -6   4          3.25          2.10         0.53 o                         
  -6  -6   4          5.57          3.66         0.59 o                         
  -5  -6   4          4.89          4.18         0.77 o                         
  -4  -6   4         26.62         23.80         1.34 o                         
  -3  -6   4          6.70          5.29         0.62 o                         
  -2  -6   4         71.55         65.54         1.78 o                         
  -1  -6   4         84.30         85.28         2.53 o                         
   0  -6   4         10.49         13.46         1.05 o                         
   1  -6   4         25.13         35.08         1.76 o                         
   2  -6   4        238.51        205.95         5.38 o                         
   3  -6   4         40.94         39.84         3.38 o                         
   4  -6   4         16.71         18.89         2.57 o                         
   5  -6   4         41.06         38.22         3.66 o                         
   6  -6   4          0.72          1.45         1.09 o                         
   7  -6   4          2.41          2.37         1.31 o                         
   8  -6   4         11.22         11.35         2.46 o                         
 -10  -5   4          1.95         -0.13         0.82 o                         
  -9  -5   4          0.33          1.72         0.74 o                         
  -8  -5   4          9.62          9.44         1.29 o                         
  -7  -5   4          1.75          1.15         0.58 o                         
  -6  -5   4         56.54         57.27         2.21 o                         
  -5  -5   4        163.53        162.77         2.87 o                         
  -4  -5   4        454.04        443.74         6.54 o                         
  -3  -5   4        141.95        147.63         3.67 o                         
  -2  -5   4        260.40        248.85         4.34 o                         
  -1  -5   4         71.24         72.60         2.69 o                         
   0  -5   4        148.11        136.40         6.23 o                         
   1  -5   4         98.29         96.11         2.79 o                         
   2  -5   4        448.44        466.55        11.82 o                         
   3  -5   4        149.53        166.62         4.74 o                         
   4  -5   4         92.98        100.37         5.35 o                         
   5  -5   4         10.48         10.67         1.94 o                         
   6  -5   4          5.11          4.17         1.37 o                         
   7  -5   4          0.95          2.84         1.31 o                         
   8  -5   4          2.35          3.08         1.41 o                         
   9  -5   4          2.33          3.22         1.47 o                         
 -10  -4   4          1.63          3.60         1.36 o                         
  -9  -4   4          4.28          3.06         0.85 o                         
  -8  -4   4          3.10          5.85         1.01 o                         
  -7  -4   4          0.25          1.23         0.69 o                         
  -6  -4   4        336.10        341.40         6.83 o                         
  -5  -4   4         54.14         52.42         1.97 o                         
  -4  -4   4        404.74        398.43         7.11 o                         
  -3  -4   4          0.03          0.98         0.46 o                         
  -2  -4   4        362.20        351.72         4.84 o                         
  -1  -4   4         54.39         52.77         1.33 o                         
   0  -4   4        300.20        302.62         5.95 o                         
   1  -4   4          0.76          4.60         3.47 o                         
   2  -4   4          0.13          0.07         0.47 o                         
   3  -4   4         43.36         37.70         2.93 o                         
   4  -4   4         76.30         83.94         3.38 o                         
   5  -4   4         70.05         67.36         4.44 o                         
   6  -4   4         34.94         33.58         3.35 o                         
   7  -4   4         33.04         28.95         3.37 o                         
   8  -4   4         11.47         10.21         2.21 o                         
   9  -4   4          0.05         -0.33         1.12 o                         
 -10  -3   4          3.74          3.82         1.55 o                         
  -9  -3   4          7.56          6.39         1.15 o                         
  -8  -3   4          1.29          2.49         0.72 o                         
  -7  -3   4         45.79         44.57         2.56 o                         
  -6  -3   4          6.48          4.81         0.71 o                         
  -5  -3   4          7.69          8.10         1.02 o                         
  -4  -3   4          6.44         10.85         0.86 o                         
  -3  -3   4        600.64        611.75         9.39 o                         
  -2  -3   4        101.99        103.43         1.99 o                         
  -1  -3   4         16.85         16.56         0.69 o                         
   0  -3   4       3963.66       3674.79        28.28 o                         
   1  -3   4          8.55          6.26         0.64 o                         
   2  -3   4        165.00        160.64         5.56 o                         
   3  -3   4         67.62         72.29         3.91 o                         
   4  -3   4          4.67          7.62         0.83 o                         
   5  -3   4         46.06         43.51         2.42 o                         
   6  -3   4         10.50          6.78         1.61 o                         
   7  -3   4         31.72         33.22         3.59 o                         
   8  -3   4          7.59          4.31         1.52 o                         
   9  -3   4          0.17         -0.11         1.06 o                         
  10  -3   4          6.45          4.77         1.78 o                         
  -9  -2   4          6.18          6.12         1.17 o                         
  -8  -2   4         26.40         22.27         1.99 o                         
  -7  -2   4          0.56          0.40         0.46 o                         
  -6  -2   4         78.13         70.78         3.24 o                         
  -5  -2   4          1.04          0.82         0.50 o                         
  -4  -2   4         74.43         76.23         1.90 o                         
  -3  -2   4         32.34         37.76         1.35 o                         
  -2  -2   4        182.22        172.21         2.29 o                         
  -1  -2   4        269.03        293.34         3.41 o                         
   0  -2   4         37.31         39.68         1.12 o                         
   1  -2   4         56.49         51.52         1.58 o                         
   2  -2   4         91.26        100.97         5.00 o                         
   3  -2   4        104.35        121.06         4.89 o                         
   4  -2   4         32.56         30.00         2.55 o                         
   5  -2   4         87.77         91.44         3.46 o                         
   6  -2   4        132.71        128.19         6.39 o                         
   7  -2   4         73.18         79.11         5.40 o                         
   8  -2   4         25.10         23.06         3.17 o                         
   9  -2   4          4.16          3.19         1.50 o                         
  10  -2   4          0.15         -0.01         0.83 o                         
  -9  -1   4          4.16          4.23         1.05 o                         
  -8  -1   4          5.24          3.93         1.87 o                         
  -7  -1   4          7.33          6.28         0.84 o                         
  -6  -1   4        169.38        165.75         3.86 o                         
  -5  -1   4         14.61         13.66         1.22 o                         
  -4  -1   4        108.12        103.13         2.45 o                         
  -3  -1   4         69.63         87.19         2.07 o                         
  -2  -1   4          0.33          1.77         0.31 o                         
  -1  -1   4          1.57          0.82         0.20 o                         
   0  -1   4         37.22         35.97         0.89 o                         
   1  -1   4       3543.75       3334.03        39.12 o                         
   2  -1   4          4.02          5.08         0.55 o                         
   3  -1   4         81.80         87.89         3.91 o                         
   4  -1   4        356.77        361.83         9.71 o                         
   5  -1   4        266.60        270.16         8.67 o                         
   6  -1   4         76.41         70.88         4.63 o                         
   7  -1   4         39.98         45.81         4.03 o                         
   8  -1   4         13.50         14.56         2.61 o                         
   9  -1   4          1.15          1.70         1.26 o                         
  10  -1   4          3.59          3.84         1.67 o                         
  -9   0   4          0.00         -1.14         1.14 o                         
  -8   0   4          5.16          9.04         1.39 o                         
  -7   0   4          0.07         -0.36         0.50 o                         
  -6   0   4          5.36          6.90         1.37 o                         
  -5   0   4         18.45         20.82         1.42 o                         
  -4   0   4         84.52         80.58         2.61 o                         
  -3   0   4        120.33        119.75         2.62 o                         
  -2   0   4         37.89         30.04         0.86 o                         
  -1   0   4        422.80        447.46         9.76 o                         
   0   0   4         30.51         32.95         1.47 o                         
   1   0   4       1300.96       1329.73        13.99 o                         
   2   0   4          5.81          2.33         0.37 o                         
   3   0   4        143.32        148.09         3.95 o                         
   4   0   4        138.83        129.33         5.22 o                         
   5   0   4         61.93         77.03         4.27 o                         
   6   0   4        222.31        229.87         5.99 o                         
   7   0   4        267.47        274.63        10.23 o                         
   8   0   4         11.53         14.60         2.56 o                         
   9   0   4          0.30         -1.28         1.28 o                         
  10   0   4          7.33          4.63         1.75 o                         
  -8   1   4          3.41          2.75         1.36 o                         
  -7   1   4          2.15          4.84         1.64 o                         
  -6   1   4         12.42         10.00         1.11 o                         
  -5   1   4          9.57          9.70         1.01 o                         
  -4   1   4          0.13          2.10         1.32 o                         
  -3   1   4         52.98         51.40         1.94 o                         
  -2   1   4       2197.07       2284.40        21.82 o                         
  -1   1   4          1.76          1.94         0.65 o                         
   0   1   4        944.98        968.19        15.26 o                         
   1   1   4       2863.02       2898.33        21.79 o                         
   2   1   4       1052.23       1035.06         9.22 o                         
   3   1   4        753.09        775.51         8.89 o                         
   4   1   4         87.47         85.73         4.10 o                         
   5   1   4        130.08        141.22         5.85 o                         
   6   1   4         51.55         56.56         2.83 o                         
   7   1   4         28.51         30.56         3.25 o                         
   8   1   4         41.29         39.62         3.97 o                         
   9   1   4          1.50          2.26         1.42 o                         
  10   1   4         18.35         14.96         2.84 o                         
  -8   2   4          3.35          5.54         1.88 o                         
  -7   2   4          0.00         -0.49         0.96 o                         
  -6   2   4          2.14          1.18         0.38 o                         
  -5   2   4         88.93         89.87         2.93 o                         
  -4   2   4          1.12          1.33         0.25 o                         
  -3   2   4        214.13        203.13         5.02 o                         
  -2   2   4         10.37         11.54         1.08 o                         
  -1   2   4         92.94         85.52         1.81 o                         
   0   2   4          0.73          1.59         0.24 o                         
   1   2   4         19.09         15.47         0.52 o                         
   2   2   4       2338.70       2298.45        18.01 o                         
   3   2   4        244.24        221.54         3.73 o                         
   4   2   4       2158.66       2259.67        26.67 o                         
   5   2   4        125.26        126.15         5.63 o                         
   6   2   4        117.31        127.42         7.91 o                         
   7   2   4        252.93        238.65         9.46 o                         
   8   2   4         18.62         18.66         2.91 o                         
   9   2   4          1.54         -0.38         0.82 o                         
  10   2   4          7.36          9.24         2.33 o                         
  -8   3   4          1.90          1.11         1.28 o                         
  -7   3   4         10.06         10.35         2.20 o                         
  -6   3   4         15.22         13.94         1.07 o                         
  -5   3   4          7.53          9.89         1.11 o                         
  -4   3   4        125.07        121.07         2.61 o                         
  -3   3   4         68.19         63.98         1.60 o                         
  -2   3   4          7.28         14.63         0.62 o                         
  -1   3   4        190.71        179.82         2.08 o                         
   0   3   4        262.83        280.65         2.75 o                         
   1   3   4         38.65         39.94         0.99 o                         
   2   3   4         25.09         27.88         0.90 o                         
   3   3   4          0.73         -0.12         0.28 o                         
   4   3   4         12.86         10.72         0.97 o                         
   5   3   4         15.00         18.12         1.43 o                         
   6   3   4         31.28         30.93         2.14 o                         
   7   3   4          7.54          8.11         1.75 o                         
   8   3   4         34.25         38.97         3.94 o                         
   9   3   4          2.33          2.58         1.27 o                         
  10   3   4          0.18          1.79         1.27 o                         
  -7   4   4         14.58         17.40         2.94 o                         
  -6   4   4         11.47         11.57         1.24 o                         
  -5   4   4         54.98         48.71         1.86 o                         
  -4   4   4         22.06         21.25         1.11 o                         
  -3   4   4         59.25         46.37         1.45 o                         
  -2   4   4         25.88         24.32         0.93 o                         
  -1   4   4        690.37        738.40         8.51 o                         
   0   4   4        631.27        631.49         6.19 o                         
   1   4   4        365.14        351.65         3.54 o                         
   2   4   4        536.16        537.57         6.26 o                         
   3   4   4          2.59          2.36         0.32 o                         
   4   4   4          0.07          3.94         1.02 o                         
   5   4   4          7.20          4.10         0.50 o                         
   6   4   4         39.12         42.72         2.31 o                         
   7   4   4          8.74          1.82         1.15 o                         
   8   4   4          0.67          5.26         1.66 o                         
   9   4   4         15.47          9.11         2.25 o                         
  10   4   4          3.31          2.92         1.42 o                         
  -7   5   4          0.06          0.18         1.16 o                         
  -6   5   4          0.50          0.28         0.97 o                         
  -5   5   4          4.50          2.89         0.51 o                         
  -4   5   4         25.98         30.45         2.06 o                         
  -3   5   4          6.55          5.60         0.60 o                         
  -2   5   4        400.79        429.01         8.12 o                         
  -1   5   4         35.39         38.42         1.42 o                         
   0   5   4        751.43        769.52        10.28 o                         
   1   5   4        334.71        326.75         4.16 o                         
   2   5   4         45.84         44.70         1.11 o                         
   3   5   4          0.29          0.16         0.19 o                         
   4   5   4        256.47        276.95         6.14 o                         
   5   5   4          9.75          9.11         2.24 o                         
   6   5   4          0.84          1.21         0.46 o                         
   7   5   4          0.21         -0.54         0.54 o                         
   8   5   4         39.50         33.22         2.32 o                         
   9   5   4          4.47          2.29         1.52 o                         
  10   5   4         10.81          5.95         2.05 o                         
  -6   6   4          0.80         -1.35         1.35 o                         
  -5   6   4         20.67         22.64         3.12 o                         
  -4   6   4          4.27          3.48         0.55 o                         
  -3   6   4          0.10          0.18         0.38 o                         
  -2   6   4         50.32         50.63         1.73 o                         
  -1   6   4         13.51         11.09         0.87 o                         
   0   6   4         15.89         13.34         1.08 o                         
   1   6   4         48.18         51.21         1.90 o                         
   2   6   4          5.91          3.24         0.39 o                         
   3   6   4         54.50         49.77         1.23 o                         
   4   6   4        181.44        169.81         4.27 o                         
   5   6   4        238.53        236.58         9.58 o                         
   6   6   4         18.23         19.20         2.71 o                         
   7   6   4        103.08        105.81         4.57 o                         
   8   6   4         18.48         24.34         3.45 o                         
   9   6   4          2.54          1.09         1.15 o                         
  10   6   4          2.70          5.57         2.19 o                         
  -6   7   4          2.99          4.96         1.84 o                         
  -5   7   4         14.66         20.54         3.07 o                         
  -4   7   4         16.29         18.22         1.52 o                         
  -3   7   4         25.20         29.35         1.50 o                         
  -2   7   4         24.20         16.86         1.10 o                         
  -1   7   4        117.48        115.98         3.02 o                         
   0   7   4         78.70         79.31         2.38 o                         
   1   7   4         34.90         35.52         1.50 o                         
   2   7   4          9.14          9.25         0.74 o                         
   3   7   4         20.46         19.86         0.97 o                         
   4   7   4          1.12          1.84         0.72 o                         
   5   7   4        380.18        406.84        12.15 o                         
   6   7   4         95.70         92.74         5.78 o                         
   7   7   4         41.74         43.40         1.28 o                         
   8   7   4          1.56          1.70         1.41 o                         
   9   7   4         42.81         41.16         4.63 o                         
  10   7   4          0.01          0.43         1.12 o                         
  -5   8   4          4.99          2.28         1.27 o                         
  -4   8   4          3.15          2.87         1.36 o                         
  -3   8   4          4.61          4.78         0.84 o                         
  -2   8   4         38.52         40.24         1.81 o                         
  -1   8   4          0.35         -0.13         0.43 o                         
   0   8   4          0.96          0.51         0.46 o                         
   1   8   4         79.87         82.92         5.16 o                         
   2   8   4         10.63         12.43         0.90 o                         
   3   8   4        197.20        196.72         5.33 o                         
   4   8   4          0.23          1.28         1.08 o                         
   5   8   4          8.34          8.10         1.78 o                         
   6   8   4         19.97         25.70         3.08 o                         
   7   8   4          0.94          1.62         1.27 o                         
   8   8   4         22.50         23.93         3.48 o                         
   9   8   4         21.17         25.35         3.67 o                         
  -4   9   4         10.23          7.46         2.01 o                         
  -3   9   4         23.83         26.70         3.27 o                         
  -2   9   4          0.45          0.07         0.94 o                         
  -1   9   4         31.85         30.34         2.13 o                         
   0   9   4          9.97         10.28         1.17 o                         
   1   9   4         35.95         33.30         2.96 o                         
   2   9   4         44.39         45.85         4.04 o                         
   3   9   4        112.54        110.11         5.55 o                         
   4   9   4         14.43         15.69         2.25 o                         
   5   9   4          3.71          5.42         1.53 o                         
   6   9   4          0.39          0.16         0.86 o                         
   7   9   4         17.48         18.17         2.88 o                         
   8   9   4          0.02          0.58         1.03 o                         
   9   9   4         10.33         13.93         2.73 o                         
  -4  10   4          1.96          1.28         1.27 o                         
  -3  10   4         10.67          9.19         2.09 o                         
  -2  10   4          1.22          1.02         0.59 o                         
  -1  10   4         13.48         16.27         1.30 o                         
   0  10   4          1.64          1.45         0.81 o                         
   1  10   4         71.75         74.21         3.04 o                         
   2  10   4         20.31         19.52         1.62 o                         
   3  10   4         92.02         99.21         5.57 o                         
   4  10   4          9.57         10.58         2.01 o                         
   5  10   4         62.72         68.33         4.94 o                         
   6  10   4          0.99          1.49         1.20 o                         
   7  10   4         26.55         26.94         3.44 o                         
   8  10   4          3.40          2.16         1.27 o                         
  -3  11   4          3.88          2.36         1.20 o                         
  -2  11   4         12.51         13.71         2.36 o                         
  -1  11   4         11.15         11.09         1.18 o                         
   0  11   4          4.46          3.56         0.86 o                         
   1  11   4          7.18          9.51         1.17 o                         
   2  11   4         11.04          9.73         1.88 o                         
   3  11   4          1.14          2.65         1.20 o                         
   4  11   4         18.14         13.92         2.34 o                         
   5  11   4          7.71         12.88         2.19 o                         
   6  11   4         15.66         15.24         2.67 o                         
   7  11   4         11.44         10.75         2.39 o                         
  -2  12   4          0.07          0.69         1.09 o                         
  -1  12   4          8.26          9.03         1.44 o                         
   0  12   4          0.00         -0.52         1.11 o                         
   1  12   4          5.54          6.61         1.77 o                         
   2  12   4          3.46          3.98         1.37 o                         
   3  12   4          0.36         -0.82         1.04 o                         
   4  12   4         36.09         42.07         4.06 o                         
   5  12   4          0.67          0.39         0.93 o                         
   6  12   4          9.62         10.06         2.25 o                         
   0  13   4          0.38          1.25         1.16 o                         
   1  13   4          2.95          2.01         1.32 o                         
   2  13   4          2.66          3.36         1.40 o                         
   3  13   4          8.93          8.13         1.95 o                         
   4  13   4          2.15          4.00         1.55 o                         
  -4 -12   5         15.64         14.21         2.61 o                         
  -3 -12   5         43.92         40.49         4.33 o                         
  -2 -12   5         12.90         15.39         2.72 o                         
  -1 -12   5          8.80          6.67         2.01 o                         
   0 -12   5         17.03         16.19         2.90 o                         
  -6 -11   5          1.43          2.97         1.28 o                         
  -5 -11   5          3.16          3.41         1.21 o                         
  -4 -11   5          5.76          7.25         1.82 o                         
  -3 -11   5          0.15         -0.12         0.96 o                         
  -2 -11   5         18.65         20.12         3.01 o                         
  -1 -11   5         19.18         13.47         2.49 o                         
   0 -11   5         18.92         19.22         2.93 o                         
   1 -11   5         16.13         12.01         1.77 o                         
   2 -11   5          2.74          2.50         1.29 o                         
   3 -11   5         10.73          8.63         2.27 o                         
  -7 -10   5          0.21         -1.02         1.02 o                         
  -6 -10   5         24.11         27.16         3.22 o                         
  -5 -10   5         21.20         24.74         3.10 o                         
  -4 -10   5         36.66         38.26         3.80 o                         
  -3 -10   5         33.81         31.94         3.45 o                         
  -2 -10   5         21.09         21.28         2.83 o                         
  -1 -10   5         34.85         36.13         3.71 o                         
   0 -10   5         38.14         47.34         4.36 o                         
   1 -10   5         65.75         67.72         3.78 o                         
   2 -10   5          0.12          0.39         1.13 o                         
   3 -10   5          4.95          2.53         1.13 o                         
   4 -10   5          2.30          3.47         1.55 o                         
  -8  -9   5          3.82          2.83         1.23 o                         
  -7  -9   5          5.82          3.10         1.33 o                         
  -6  -9   5         50.25         53.25         4.36 o                         
  -5  -9   5          0.42          0.59         0.75 o                         
  -4  -9   5         51.13         57.35         4.36 o                         
  -3  -9   5         52.56         47.91         2.40 o                         
  -2  -9   5         23.29         17.19         1.25 o                         
  -1  -9   5          3.58          6.36         1.10 o                         
   0  -9   5          1.02         -0.65         0.99 o                         
   1  -9   5         35.12         45.74         4.19 o                         
   2  -9   5         21.81         25.01         3.21 o                         
   3  -9   5         35.04         37.24         3.95 o                         
   4  -9   5          1.89          2.04         1.19 o                         
   5  -9   5          1.90          1.20         1.28 o                         
   6  -9   5         15.08         16.24         2.85 o                         
  -9  -8   5          0.13          0.10         0.81 o                         
  -8  -8   5          9.54         10.36         2.00 o                         
  -7  -8   5          3.32          2.73         1.19 o                         
  -6  -8   5         35.18         35.60         2.54 o                         
  -5  -8   5         28.96         25.76         2.10 o                         
  -4  -8   5          4.96          4.07         0.73 o                         
  -3  -8   5          3.39          3.18         0.67 o                         
  -2  -8   5         50.37         53.65         2.09 o                         
  -1  -8   5         12.89          7.43         1.13 o                         
   0  -8   5         81.72         67.21         3.41 o                         
   1  -8   5         36.76         38.38         3.59 o                         
   2  -8   5          2.50          0.94         0.99 o                         
   3  -8   5         21.57         21.80         2.98 o                         
   4  -8   5          0.89         -1.14         1.21 o                         
   5  -8   5          0.91          1.41         0.97 o                         
   6  -8   5          0.04          0.18         1.03 o                         
  -9  -7   5          0.67          0.62         0.84 o                         
  -8  -7   5          6.71          7.19         1.66 o                         
  -7  -7   5          2.15          1.84         1.37 o                         
  -6  -7   5          0.11         -0.17         0.58 o                         
  -5  -7   5         13.26         10.46         1.02 o                         
  -4  -7   5          9.63         10.70         1.00 o                         
  -3  -7   5          3.55          2.94         0.62 o                         
  -2  -7   5        310.39        302.38         5.22 o                         
  -1  -7   5         75.49         69.20         3.06 o                         
   0  -7   5        421.28        409.92         8.69 o                         
   1  -7   5          3.92          2.24         0.86 o                         
   2  -7   5         51.27         47.98         3.85 o                         
   3  -7   5         23.62         24.73         2.89 o                         
   4  -7   5        110.09        101.83         6.10 o                         
   5  -7   5          0.88          0.33         0.88 o                         
   6  -7   5         11.59         13.14         2.46 o                         
   7  -7   5          1.51          0.98         1.08 o                         
  -9  -6   5          0.01          0.90         0.82 o                         
  -8  -6   5          3.24          1.67         0.53 o                         
  -7  -6   5          5.77          6.86         1.09 o                         
  -6  -6   5         13.08         12.34         1.96 o                         
  -5  -6   5          1.55          0.82         0.47 o                         
  -4  -6   5         22.59         21.75         1.19 o                         
  -3  -6   5         30.30         29.83         1.33 o                         
  -2  -6   5         68.90         66.25         2.17 o                         
  -1  -6   5         10.72         11.20         0.97 o                         
   0  -6   5         12.93         16.02         1.18 o                         
   1  -6   5         14.42         16.06         1.23 o                         
   2  -6   5        124.65        110.96         4.37 o                         
   3  -6   5          0.35          0.43         0.83 o                         
   4  -6   5        223.99        234.92         9.13 o                         
   5  -6   5         85.40         89.06         5.73 o                         
   6  -6   5         14.57         15.29         2.51 o                         
   7  -6   5          0.47          0.39         1.13 o                         
   8  -6   5          0.15         -0.26         1.19 o                         
  -9  -5   5          2.87          3.41         0.81 o                         
  -8  -5   5         18.04         20.78         1.54 o                         
  -7  -5   5          0.92          0.57         0.45 o                         
  -6  -5   5         15.73         15.50         1.19 o                         
  -5  -5   5         81.12         80.66         2.26 o                         
  -4  -5   5         39.01         37.09         1.49 o                         
  -3  -5   5          7.09          9.27         0.81 o                         
  -2  -5   5         64.97         60.16         2.39 o                         
  -1  -5   5          0.30         -0.03         0.26 o                         
   0  -5   5          9.89          9.22         0.85 o                         
   1  -5   5         13.84         10.72         0.98 o                         
   2  -5   5        157.98        168.70         6.54 o                         
   3  -5   5          1.54          0.73         0.81 o                         
   4  -5   5         24.48         24.60         2.79 o                         
   5  -5   5          0.69         -1.38         1.38 o                         
   6  -5   5          0.08          0.03         0.99 o                         
   7  -5   5         14.32         13.49         2.59 o                         
   8  -5   5         19.34         17.59         3.00 o                         
  -9  -4   5          1.42         -0.36         0.47 o                         
  -8  -4   5         15.47         14.50         1.54 o                         
  -7  -4   5          1.86          0.77         1.44 o                         
  -6  -4   5         60.98         60.48         2.31 o                         
  -5  -4   5          1.55          1.73         0.38 o                         
  -4  -4   5        186.35        179.71         3.89 o                         
  -3  -4   5        109.34        122.96         3.63 o                         
  -2  -4   5        725.51        737.83        20.23 o                         
  -1  -4   5        117.64        126.52         2.82 o                         
   0  -4   5        143.33        143.30         3.86 o                         
   1  -4   5        276.81        277.72         6.09 o                         
   2  -4   5         32.29         32.20         2.05 o                         
   3  -4   5         87.78        104.51         5.08 o                         
   4  -4   5        120.34        128.35         6.04 o                         
   5  -4   5         49.79         54.00         4.10 o                         
   6  -4   5         70.40         82.65         5.40 o                         
   7  -4   5         15.64         16.83         2.68 o                         
   8  -4   5         56.24         66.70         5.60 o                         
   9  -4   5          3.88          5.78         1.87 o                         
  -9  -3   5          0.72          2.38         1.25 o                         
  -8  -3   5          0.95          0.32         0.61 o                         
  -7  -3   5         79.31         73.26         3.25 o                         
  -6  -3   5          3.14          3.59         0.61 o                         
  -5  -3   5          0.03          0.16         0.45 o                         
  -4  -3   5        130.91        131.26         3.20 o                         
  -3  -3   5        199.01        200.02         3.14 o                         
  -2  -3   5        264.93        256.36         3.97 o                         
  -1  -3   5         75.58         73.70         1.85 o                         
   0  -3   5       1960.46       1859.99        17.76 o                         
   1  -3   5        270.67        281.47         5.78 o                         
   2  -3   5        286.59        284.60        10.32 o                         
   3  -3   5         18.61         21.45         2.14 o                         
   4  -3   5         16.78         14.25         1.10 o                         
   5  -3   5          3.70          2.65         0.99 o                         
   6  -3   5          2.30          1.18         0.99 o                         
   7  -3   5         33.83         40.38         3.93 o                         
   8  -3   5         31.10         32.71         3.85 o                         
   9  -3   5         10.30         13.61         2.74 o                         
  -9  -2   5          8.10          9.97         2.13 o                         
  -8  -2   5          4.15          5.68         1.05 o                         
  -7  -2   5          5.76          5.37         0.97 o                         
  -6  -2   5          2.08          2.69         0.64 o                         
  -5  -2   5         95.55         90.73         3.26 o                         
  -4  -2   5        172.15        155.62         3.40 o                         
  -3  -2   5          0.68          0.32         0.39 o                         
  -2  -2   5         72.86         83.69         1.69 o                         
  -1  -2   5        214.13        231.81         3.34 o                         
   0  -2   5         81.09         97.84         1.84 o                         
   1  -2   5          9.07          7.99         0.68 o                         
   2  -2   5       1449.71       1432.89        31.12 o                         
   3  -2   5          1.41          2.67         2.11 o                         
   4  -2   5         34.35         29.38         2.62 o                         
   5  -2   5         90.24         91.76         4.36 o                         
   6  -2   5        126.21        135.27         6.73 o                         
   7  -2   5          1.68          1.41         1.14 o                         
   8  -2   5          1.25          1.96         1.39 o                         
   9  -2   5          1.19         -1.43         1.43 o                         
  10  -2   5          0.28         -1.14         1.17 o                         
  -9  -1   5          0.11          0.09         1.11 o                         
  -8  -1   5          2.83          2.43         0.92 o                         
  -7  -1   5          0.04          0.86         0.67 o                         
  -6  -1   5        116.78        102.01         3.79 o                         
  -5  -1   5          3.72          3.92         0.56 o                         
  -4  -1   5        140.54        140.08         3.82 o                         
  -3  -1   5         77.52         74.89         1.65 o                         
  -2  -1   5         56.60         49.86         2.10 o                         
  -1  -1   5        301.18        305.78         6.87 o                         
   0  -1   5          2.76          2.80         0.61 o                         
   1  -1   5         39.11         38.52         1.30 o                         
   2  -1   5        466.88        471.26         7.94 o                         
   3  -1   5        105.21        122.48         7.13 o                         
   4  -1   5         21.57         22.95         2.24 o                         
   5  -1   5          7.12          8.92         1.61 o                         
   6  -1   5         34.92         39.78         3.62 o                         
   7  -1   5        113.46        117.36         6.60 o                         
   8  -1   5        158.00        161.69         8.37 o                         
   9  -1   5         24.25         24.63         3.52 o                         
  10  -1   5          0.92         -0.03         1.00 o                         
  -8   0   5          7.06          6.41         1.80 o                         
  -7   0   5          3.79          3.34         0.79 o                         
  -6   0   5         37.47         37.32         2.09 o                         
  -5   0   5          3.95          5.06         0.69 o                         
  -4   0   5          0.01         -0.06         0.23 o                         
  -3   0   5         19.14         16.72         0.71 o                         
  -2   0   5          6.70         13.15         0.52 o                         
  -1   0   5         16.20         13.35         0.76 o                         
   0   0   5       1621.59       1586.22        14.22 o                         
   1   0   5        156.89        198.70         2.77 o                         
   2   0   5        187.05        250.39         4.53 o                         
   3   0   5          1.68          1.21         0.48 o                         
   4   0   5         31.34         33.62         2.02 o                         
   5   0   5        139.28        154.81         6.38 o                         
   6   0   5         38.72         36.75         3.35 o                         
   7   0   5          0.50         -0.06         1.19 o                         
   8   0   5         22.14         15.56         2.61 o                         
   9   0   5          3.30          1.51         1.19 o                         
  10   0   5          7.97         11.72         2.65 o                         
  -8   1   5          1.09          4.19         1.73 o                         
  -7   1   5          6.74          8.24         1.47 o                         
  -6   1   5          1.02          2.27         0.58 o                         
  -5   1   5          1.18          0.82         0.37 o                         
  -4   1   5          9.37          8.60         0.78 o                         
  -3   1   5          7.16          6.14         0.40 o                         
  -2   1   5        535.36        531.42        12.94 o                         
  -1   1   5          0.03          0.14         0.55 o                         
   0   1   5        157.88        162.67         2.93 o                         
   1   1   5       1221.89       1240.56        10.47 o                         
   2   1   5        402.26        441.71         5.04 o                         
   3   1   5       1756.17       1842.39        17.97 o                         
   4   1   5          4.53          4.99         1.81 o                         
   5   1   5        203.63        217.84        11.65 o                         
   6   1   5         40.06         35.71         2.27 o                         
   7   1   5         22.94         20.25         2.75 o                         
   8   1   5          0.45         -0.34         1.25 o                         
   9   1   5          6.72          5.68         1.89 o                         
  10   1   5         20.06         23.00         3.54 o                         
  -8   2   5          3.51          5.00         1.75 o                         
  -7   2   5          1.27          0.30         0.70 o                         
  -6   2   5          0.02         -0.36         1.05 o                         
  -5   2   5         23.16         20.35         1.03 o                         
  -4   2   5         18.91         22.57         1.34 o                         
  -3   2   5        251.34        238.48         4.39 o                         
  -2   2   5         54.81         54.32         2.14 o                         
  -1   2   5         91.86         99.30         4.52 o                         
   0   2   5         12.47         11.01         0.39 o                         
   1   2   5          3.01          3.27         0.29 o                         
   2   2   5       1464.48       1425.83        12.05 o                         
   3   2   5        523.98        512.54         5.85 o                         
   4   2   5       2395.44       2406.82        28.29 o                         
   5   2   5          1.12          0.03         0.46 o                         
   6   2   5         96.24         95.41         3.93 o                         
   7   2   5        102.68         97.65         5.94 o                         
   8   2   5          4.85          1.45         1.20 o                         
   9   2   5         10.43         13.93         2.66 o                         
  10   2   5          5.12          5.96         1.82 o                         
  -7   3   5          0.94          0.05         1.01 o                         
  -6   3   5          0.03         -0.19         1.13 o                         
  -5   3   5         15.32         15.53         1.78 o                         
  -4   3   5          0.15         -0.04         0.74 o                         
  -3   3   5        243.49        255.53        11.61 o                         
  -2   3   5         60.28         63.58         1.89 o                         
  -1   3   5        237.15        241.68         4.19 o                         
   0   3   5         13.18         19.11         0.64 o                         
   1   3   5        274.58        269.39         3.21 o                         
   2   3   5          3.92          3.04         0.32 o                         
   3   3   5          5.26          4.92         0.47 o                         
   4   3   5        202.12        198.61         8.53 o                         
   5   3   5         35.36         42.74         1.87 o                         
   6   3   5        120.71        121.73         4.28 o                         
   7   3   5          0.00          0.72         0.64 o                         
   8   3   5        191.25        197.82         9.30 o                         
   9   3   5          3.30          2.78         1.64 o                         
  10   3   5          5.43          4.07         1.61 o                         
  -7   4   5         21.15         21.51         3.30 o                         
  -6   4   5          0.14          0.15         1.00 o                         
  -5   4   5         77.41         77.73         3.08 o                         
  -4   4   5          9.34         10.13         0.71 o                         
  -3   4   5         11.32         12.13         0.59 o                         
  -2   4   5          0.02          0.34         0.31 o                         
  -1   4   5         37.99         39.48         0.92 o                         
   0   4   5        250.09        231.98         4.19 o                         
   1   4   5        142.04        129.96         2.13 o                         
   2   4   5          1.56          5.57         0.47 o                         
   3   4   5         49.26         52.00         1.44 o                         
   4   4   5          0.22         -0.42         0.48 o                         
   5   4   5         21.37         17.40         1.22 o                         
   6   4   5          6.17          2.87         1.26 o                         
   7   4   5          0.09         -0.67         0.67 o                         
   8   4   5          0.01          0.29         1.51 o                         
   9   4   5         12.88         12.65         2.60 o                         
  10   4   5          2.85          2.15         1.15 o                         
  -6   5   5          1.37          2.68         1.32 o                         
  -5   5   5         13.51         16.52         2.73 o                         
  -4   5   5         73.01         69.49         2.10 o                         
  -3   5   5          0.30         -0.05         0.24 o                         
  -2   5   5         12.46         12.57         0.69 o                         
  -1   5   5         45.29         47.85         1.21 o                         
   0   5   5          0.00          1.08         0.28 o                         
   1   5   5        417.21        435.85         4.94 o                         
   2   5   5        289.39        292.06         4.38 o                         
   3   5   5         10.73         10.18         0.63 o                         
   4   5   5          6.84          3.40         0.48 o                         
   5   5   5        191.95        215.52         5.83 o                         
   6   5   5         14.06         13.45         1.20 o                         
   7   5   5         39.65         45.75         2.43 o                         
   8   5   5          2.11         -0.18         1.03 o                         
   9   5   5          2.52          1.24         1.54 o                         
  10   5   5          5.17          5.99         2.09 o                         
  -6   6   5          2.76         -0.54         1.19 o                         
  -5   6   5          0.79          1.61         1.01 o                         
  -4   6   5          0.01         -0.74         0.87 o                         
  -3   6   5          1.69          2.81         0.47 o                         
  -2   6   5         59.73         54.36         1.71 o                         
  -1   6   5         18.25         15.74         0.79 o                         
   0   6   5         12.54         12.64         0.88 o                         
   1   6   5         10.21          6.80         0.62 o                         
   2   6   5        229.35        226.65         3.05 o                         
   3   6   5          1.36          1.10         0.30 o                         
   4   6   5         10.11          7.59         0.57 o                         
   5   6   5         10.40          9.19         0.72 o                         
   6   6   5         48.22         50.49         2.01 o                         
   7   6   5         60.52         60.00         4.98 o                         
   8   6   5          1.31          1.07         1.25 o                         
   9   6   5          0.54         -0.13         1.16 o                         
  10   6   5          0.11         -0.01         1.34 o                         
  -5   7   5         24.26         31.55         3.83 o                         
  -4   7   5          2.30          1.30         1.13 o                         
  -3   7   5         22.41         21.30         1.19 o                         
  -2   7   5         60.51         55.55         1.90 o                         
  -1   7   5        131.97        123.92         2.54 o                         
   0   7   5         16.33         18.44         1.14 o                         
   1   7   5          1.79          1.65         0.57 o                         
   2   7   5          6.80          6.92         0.60 o                         
   3   7   5          0.13          0.31         0.32 o                         
   4   7   5          0.51          0.75         0.24 o                         
   5   7   5        131.15        114.34         3.33 o                         
   6   7   5         44.54         39.66         3.25 o                         
   7   7   5         38.28         38.25         3.96 o                         
   8   7   5         13.52         11.89         2.47 o                         
   9   7   5         57.49         68.53         6.15 o                         
  10   7   5          5.03          5.28         2.22 o                         
  -5   8   5          0.02         -0.54         1.02 o                         
  -4   8   5          0.08         -0.42         1.07 o                         
  -3   8   5          6.22          4.65         1.57 o                         
  -2   8   5          0.15          0.68         0.39 o                         
  -1   8   5          3.59          4.45         0.59 o                         
   0   8   5         15.23         18.82         1.25 o                         
   1   8   5         85.34         85.30         2.58 o                         
   2   8   5         12.19         10.92         0.79 o                         
   3   8   5        114.51        110.11         2.59 o                         
   4   8   5         51.58         48.03         5.00 o                         
   5   8   5        200.02        196.09         8.13 o                         
   6   8   5          1.19         -0.23         1.00 o                         
   7   8   5          4.16          4.46         1.58 o                         
   8   8   5         14.75         16.67         2.96 o                         
   9   8   5          1.49         -0.27         1.39 o                         
  -4   9   5          5.92          4.57         1.57 o                         
  -3   9   5          7.17          7.75         1.85 o                         
  -2   9   5          2.51          1.19         1.02 o                         
  -1   9   5          3.99          5.13         0.96 o                         
   0   9   5          5.93          6.24         0.94 o                         
   1   9   5          0.12          0.09         0.46 o                         
   2   9   5         49.63         41.72         3.33 o                         
   3   9   5        110.49        105.81         3.34 o                         
   4   9   5         28.16         26.68         1.46 o                         
   5   9   5          0.06         -1.20         1.20 o                         
   6   9   5         11.35         12.09         2.23 o                         
   7   9   5          1.52          0.39         1.17 o                         
   8   9   5         11.66         15.03         2.76 o                         
   9   9   5          3.64          3.26         1.39 o                         
  -3  10   5          3.94          7.79         1.91 o                         
  -2  10   5          1.61          3.17         1.29 o                         
  -1  10   5         23.40         26.26         1.60 o                         
   0  10   5          0.26          0.18         0.57 o                         
   1  10   5         14.77         15.73         2.24 o                         
   2  10   5          7.87          5.71         1.35 o                         
   3  10   5         56.26         60.38         4.26 o                         
   4  10   5          7.86          8.93         1.75 o                         
   5  10   5         10.15         11.54         2.10 o                         
   6  10   5         11.12         10.55         2.12 o                         
   7  10   5         19.51         19.27         2.91 o                         
   8  10   5         17.63         18.50         2.94 o                         
  -3  11   5          2.48          1.96         1.10 o                         
  -2  11   5          3.40          4.76         1.53 o                         
  -1  11   5          1.70          0.93         1.44 o                         
   0  11   5          0.09          0.79         0.51 o                         
   1  11   5          8.25          7.94         1.19 o                         
   2  11   5          4.31          1.84         0.81 o                         
   3  11   5         20.97         21.05         2.70 o                         
   4  11   5         17.77         15.85         2.41 o                         
   5  11   5         28.21         30.57         3.46 o                         
   6  11   5          2.62          3.20         1.54 o                         
   7  11   5          5.81          5.03         1.67 o                         
  -1  12   5          2.72          4.32         1.58 o                         
   0  12   5          7.44          8.59         1.94 o                         
   1  12   5         24.52         27.17         3.32 o                         
   2  12   5          0.38         -1.40         1.40 o                         
   3  12   5          0.33          0.35         0.90 o                         
   4  12   5          0.46         -0.46         1.08 o                         
   5  12   5          0.35          1.33         1.19 o                         
   6  12   5          0.08          0.71         0.77 o                         
   0  13   5          0.43         -1.21         1.26 o                         
   1  13   5          5.37          3.41         1.50 o                         
   2  13   5          0.02         -1.23         1.23 o                         
   3  13   5          3.58          3.09         1.38 o                         
   4  13   5          1.98          1.98         1.19 o                         
  -2 -12   6         16.73         17.62         2.99 o                         
  -6 -11   6          0.69          0.62         0.91 o                         
  -5 -11   6          1.83          1.01         1.10 o                         
  -4 -11   6         35.94         41.00         4.15 o                         
  -3 -11   6          6.88          8.14         1.99 o                         
  -2 -11   6          0.92          2.56         1.19 o                         
  -1 -11   6         16.84         14.02         2.54 o                         
   0 -11   6         15.35         16.32         2.73 o                         
   1 -11   6          8.07          8.07         2.78 o                         
   2 -11   6         14.07         12.94         2.66 o                         
  -7 -10   6          1.07          2.60         1.23 o                         
  -6 -10   6         25.89         34.79         3.72 o                         
  -5 -10   6          1.96          0.77         1.06 o                         
  -4 -10   6          1.76          2.24         1.17 o                         
  -3 -10   6          0.03         -0.30         0.71 o                         
  -2 -10   6         17.05         22.38         3.03 o                         
  -1 -10   6          1.40          0.59         1.07 o                         
   0 -10   6         24.90         25.10         3.23 o                         
   1 -10   6         18.66         21.21         2.21 o                         
   2 -10   6         36.40         40.49         4.29 o                         
   3 -10   6          2.62          4.31         1.71 o                         
   4 -10   6          0.49         -0.49         1.43 o                         
  -8  -9   6          2.63          1.75         1.11 o                         
  -7  -9   6          0.19         -0.91         0.91 o                         
  -6  -9   6         12.09         12.75         2.23 o                         
  -5  -9   6          8.08          8.23         1.74 o                         
  -4  -9   6         18.02         19.71         2.65 o                         
  -3  -9   6         74.52         74.03         4.99 o                         
  -2  -9   6         44.65         44.68         2.52 o                         
  -1  -9   6         22.24         20.94         2.77 o                         
   0  -9   6         51.19         51.02         4.36 o                         
   1  -9   6         72.63         77.20         3.90 o                         
   2  -9   6          5.45          6.44         1.80 o                         
   3  -9   6         18.05         16.00         2.77 o                         
   4  -9   6          1.00         -0.91         1.17 o                         
   5  -9   6          0.10          0.31         1.03 o                         
  -8  -8   6          1.45          1.32         1.02 o                         
  -7  -8   6          0.38          0.93         0.91 o                         
  -6  -8   6         10.11          8.02         2.31 o                         
  -5  -8   6          9.10          8.57         1.58 o                         
  -4  -8   6        110.23        116.01         4.01 o                         
  -3  -8   6         25.90         23.80         1.75 o                         
  -2  -8   6         16.82         21.09         1.38 o                         
  -1  -8   6          7.04          6.69         1.09 o                         
   0  -8   6          3.62          0.96         0.90 o                         
   1  -8   6         53.73         49.22         4.40 o                         
   2  -8   6          2.68          3.08         1.30 o                         
   3  -8   6         46.29         51.08         4.44 o                         
   4  -8   6          0.16         -1.14         1.25 o                         
   5  -8   6          0.16          0.27         0.72 o                         
   6  -8   6          2.14          3.12         1.46 o                         
  -8  -7   6          8.50          7.99         1.68 o                         
  -7  -7   6          1.47          1.30         0.71 o                         
  -6  -7   6         13.59         14.68         2.97 o                         
  -5  -7   6         49.14         45.85         2.74 o                         
  -4  -7   6         52.10         49.40         2.20 o                         
  -3  -7   6          0.02          0.18         0.42 o                         
  -2  -7   6         41.69         44.14         2.30 o                         
  -1  -7   6          2.19          3.37         0.58 o                         
   0  -7   6        165.10        163.82         5.25 o                         
   1  -7   6         11.67         15.18         2.06 o                         
   2  -7   6        104.07         99.71         5.78 o                         
   3  -7   6         17.44         14.27         2.38 o                         
   4  -7   6          5.79          7.00         1.97 o                         
   5  -7   6         19.88         16.57         2.67 o                         
   6  -7   6          0.23          1.10         1.11 o                         
   7  -7   6          4.13          3.74         1.68 o                         
  -8  -6   6          2.95          1.75         0.61 o                         
  -7  -6   6          6.44          3.78         1.22 o                         
  -6  -6   6         39.81         45.33         2.66 o                         
  -5  -6   6          0.03         -0.50         0.50 o                         
  -4  -6   6          0.47          0.47         0.53 o                         
  -3  -6   6        118.93        113.97         2.80 o                         
  -2  -6   6         56.09         55.82         1.89 o                         
  -1  -6   6          3.00          2.21         0.45 o                         
   0  -6   6          7.12         18.09         2.07 o                         
   1  -6   6        176.75        196.41         3.91 o                         
   2  -6   6         58.70         63.81         4.35 o                         
   3  -6   6         92.93         90.42         5.36 o                         
   4  -6   6        205.00        203.08         8.62 o                         
   5  -6   6         10.18         10.20         2.10 o                         
   6  -6   6        129.37        131.02         7.49 o                         
   7  -6   6          8.72          8.88         2.25 o                         
   8  -6   6          0.50          0.80         1.04 o                         
  -9  -5   6          0.82         -0.68         0.77 o                         
  -8  -5   6          0.91          0.84         0.54 o                         
  -7  -5   6         10.66         11.55         1.70 o                         
  -6  -5   6          7.31          7.08         1.00 o                         
  -5  -5   6         45.82         43.15         2.40 o                         
  -4  -5   6          6.12          7.27         0.70 o                         
  -3  -5   6          2.57          1.43         0.40 o                         
  -2  -5   6         39.17         40.39         1.52 o                         
  -1  -5   6          2.15          2.41         0.44 o                         
   0  -5   6        166.99        145.40         3.44 o                         
   1  -5   6         35.02         28.46         1.34 o                         
   2  -5   6         73.61         70.53         3.40 o                         
   3  -5   6         56.94         56.44         4.01 o                         
   4  -5   6        237.49        224.57         8.72 o                         
   5  -5   6         86.56         93.15         5.78 o                         
   6  -5   6          2.42          2.79         1.45 o                         
   7  -5   6         38.19         40.59         4.27 o                         
   8  -5   6          2.19          0.78         1.05 o                         
  -9  -4   6          2.20          4.16         1.44 o                         
  -8  -4   6         19.78         21.91         1.89 o                         
  -7  -4   6          0.89          3.26         0.79 o                         
  -6  -4   6          0.63          0.92         0.71 o                         
  -5  -4   6          4.74          5.85         0.66 o                         
  -4  -4   6        126.24        126.06         3.45 o                         
  -3  -4   6         46.99         48.33         1.99 o                         
  -2  -4   6        255.64        245.23         4.61 o                         
  -1  -4   6         39.41         46.78         1.63 o                         
   0  -4   6        342.67        322.38         7.58 o                         
   1  -4   6        301.85        323.09         5.47 o                         
   2  -4   6         71.31         78.43         2.61 o                         
   3  -4   6        226.82        239.46         5.09 o                         
   4  -4   6          3.70          2.31         1.09 o                         
   5  -4   6          4.68          4.44         1.36 o                         
   6  -4   6          1.51         -0.15         1.28 o                         
   7  -4   6         14.61         13.47         2.45 o                         
   8  -4   6         36.38         42.24         4.54 o                         
   9  -4   6          5.31          4.32         1.93 o                         
  -9  -3   6          0.14         -0.43         0.79 o                         
  -8  -3   6          0.11         -0.16         0.76 o                         
  -7  -3   6          0.31          0.67         1.29 o                         
  -6  -3   6         30.47         32.68         1.70 o                         
  -5  -3   6         68.98         68.99         2.99 o                         
  -4  -3   6        176.08        173.89         4.11 o                         
  -3  -3   6         42.44         62.82         1.95 o                         
  -2  -3   6        231.57        214.79         4.45 o                         
  -1  -3   6          1.45          0.78         0.29 o                         
   0  -3   6         63.13         78.85         1.75 o                         
   1  -3   6         20.67         24.33         2.75 o                         
   2  -3   6         75.25         83.88         2.57 o                         
   3  -3   6         15.84         30.34         2.10 o                         
   4  -3   6         36.43         41.71         2.38 o                         
   5  -3   6          9.95          5.01         1.35 o                         
   6  -3   6         24.14         29.08         3.24 o                         
   7  -3   6         15.98         11.35         2.18 o                         
   8  -3   6         27.30         27.93         3.59 o                         
   9  -3   6         40.62         36.99         4.40 o                         
  -8  -2   6          0.56          2.19         1.15 o                         
  -7  -2   6          6.14          6.34         0.97 o                         
  -6  -2   6          4.91          5.39         1.05 o                         
  -5  -2   6        292.63        291.69         8.69 o                         
  -4  -2   6         28.31         30.93         1.33 o                         
  -3  -2   6         30.50         30.78         1.20 o                         
  -2  -2   6          2.37          1.33         0.34 o                         
  -1  -2   6          1.85          1.60         0.28 o                         
   0  -2   6        349.41        343.00         4.71 o                         
   1  -2   6        744.91        736.68         8.65 o                         
   2  -2   6       1158.56       1126.86        15.55 o                         
   3  -2   6          0.17         -0.25         0.34 o                         
   4  -2   6         16.62         12.80         1.11 o                         
   5  -2   6         21.28         21.02         2.48 o                         
   6  -2   6         28.21         28.90         3.17 o                         
   7  -2   6          1.17          0.69         1.18 o                         
   8  -2   6         43.91         42.65         4.40 o                         
   9  -2   6          1.17          1.17         1.02 o                         
  -8  -1   6          5.97          8.24         2.01 o                         
  -7  -1   6          5.56          6.53         1.02 o                         
  -6  -1   6         10.05          7.61         1.00 o                         
  -5  -1   6        110.59        103.62         2.96 o                         
  -4  -1   6        143.97        128.94         3.01 o                         
  -3  -1   6         54.36         47.58         1.38 o                         
  -2  -1   6        473.37        451.19         5.14 o                         
  -1  -1   6         45.66         48.80         1.19 o                         
   0  -1   6          0.17          0.92         0.27 o                         
   1  -1   6       2279.48       2350.96        21.66 o                         
   2  -1   6         10.76         16.58         0.86 o                         
   3  -1   6         38.67         46.00         2.36 o                         
   4  -1   6         15.34         11.80         1.03 o                         
   5  -1   6          2.42          1.83         0.70 o                         
   6  -1   6         69.75         67.56         4.71 o                         
   7  -1   6          0.00          0.40         1.03 o                         
   8  -1   6        132.98        139.03         7.86 o                         
   9  -1   6         14.56         11.63         2.50 o                         
  10  -1   6          0.00         -0.74         1.58 o                         
  -8   0   6          3.36          6.35         1.92 o                         
  -7   0   6         15.70         13.19         2.41 o                         
  -6   0   6          8.56         12.87         2.19 o                         
  -5   0   6          3.15          1.37         0.56 o                         
  -4   0   6          6.12          3.65         0.41 o                         
  -3   0   6          4.49          4.13         0.34 o                         
  -2   0   6         38.26         43.31         1.89 o                         
  -1   0   6         86.61         90.83         4.08 o                         
   0   0   6        157.89        149.22         2.26 o                         
   1   0   6        770.02        793.37         7.47 o                         
   2   0   6         83.20         92.36         2.33 o                         
   3   0   6         67.79         81.87         3.70 o                         
   4   0   6        717.35        753.20         9.82 o                         
   5   0   6          0.01          0.41         0.45 o                         
   6   0   6          1.92          8.58         1.96 o                         
   7   0   6         40.81         36.77         3.72 o                         
   8   0   6         29.24         33.23         3.85 o                         
   9   0   6          4.68          6.26         1.99 o                         
  10   0   6          8.97          8.38         2.39 o                         
  -7   1   6          0.01          1.54         1.30 o                         
  -6   1   6         11.04         12.71         2.24 o                         
  -5   1   6         23.69         21.35         0.86 o                         
  -4   1   6         15.70         14.67         0.58 o                         
  -3   1   6        116.05        109.88         4.02 o                         
  -2   1   6          2.78          2.82         0.90 o                         
  -1   1   6        832.54        882.08        18.06 o                         
   0   1   6          2.72          3.09         0.44 o                         
   1   1   6         51.96         67.92         1.65 o                         
   2   1   6          9.02         11.41         0.64 o                         
   3   1   6         16.31         14.72         1.21 o                         
   4   1   6         53.01         65.25         2.27 o                         
   5   1   6        276.16        297.11         6.65 o                         
   6   1   6         23.17         24.19         2.03 o                         
   7   1   6         10.51          9.41         2.02 o                         
   8   1   6          4.29          3.87         1.50 o                         
   9   1   6          5.77          5.49         1.78 o                         
  10   1   6         18.92         19.34         3.34 o                         
  -7   2   6          6.45          7.64         1.95 o                         
  -6   2   6          8.03          7.96         1.88 o                         
  -5   2   6         20.29         18.21         1.27 o                         
  -4   2   6          1.80          0.60         0.29 o                         
  -3   2   6         34.53         35.38         0.99 o                         
  -2   2   6        106.28        112.70         3.82 o                         
  -1   2   6         86.54         77.62         4.22 o                         
   0   2   6        169.98        164.98         5.89 o                         
   1   2   6        332.95        342.07         3.45 o                         
   2   2   6        179.30        187.86         2.93 o                         
   3   2   6        894.92        906.86         9.08 o                         
   4   2   6         46.69         44.48         2.22 o                         
   5   2   6        114.27        124.88         5.13 o                         
   6   2   6         61.86         55.96         4.03 o                         
   7   2   6          4.94          2.90         0.84 o                         
   8   2   6         14.85         14.38         2.61 o                         
   9   2   6         36.11         39.49         4.43 o                         
  10   2   6          0.08          1.39         1.21 o                         
  -7   3   6          1.12          3.27         1.58 o                         
  -6   3   6          0.91          1.47         0.99 o                         
  -5   3   6         11.82         10.87         2.06 o                         
  -4   3   6          8.77          8.33         0.80 o                         
  -3   3   6         20.06         24.99         1.15 o                         
  -2   3   6         11.23          9.16         0.52 o                         
  -1   3   6          4.54          1.80         0.54 o                         
   0   3   6         87.37         97.50         2.02 o                         
   1   3   6        270.64        282.94         4.21 o                         
   2   3   6         27.23         34.84         1.02 o                         
   3   3   6         65.86         66.49         1.76 o                         
   4   3   6        151.13        149.77         4.07 o                         
   5   3   6          1.29          2.72         0.57 o                         
   6   3   6         58.52        109.82        10.11 o                         
   7   3   6          0.95         -0.20         0.69 o                         
   8   3   6         81.26         70.89         5.95 o                         
   9   3   6         46.37         54.37         5.14 o                         
  10   3   6         12.37         16.76         3.09 o                         
  -6   4   6          6.26         10.07         2.27 o                         
  -5   4   6          0.26          0.26         0.76 o                         
  -4   4   6          9.18          9.67         0.93 o                         
  -3   4   6        103.53        107.57         2.95 o                         
  -2   4   6          0.05          0.01         0.25 o                         
  -1   4   6         94.68         89.23         2.83 o                         
   0   4   6         74.17         76.84         1.44 o                         
   1   4   6        358.53        355.07         4.64 o                         
   2   4   6         63.75         65.26         1.62 o                         
   3   4   6        148.24        145.93         2.68 o                         
   4   4   6         32.36         30.50         1.24 o                         
   5   4   6         41.09         40.66         1.59 o                         
   6   4   6          0.07         -0.11         0.58 o                         
   7   4   6         25.31         24.32         1.97 o                         
   8   4   6         71.31         69.05         3.60 o                         
   9   4   6          9.40          8.68         2.34 o                         
  10   4   6         14.98         16.94         3.19 o                         
  -6   5   6          0.00         -0.16         1.11 o                         
  -5   5   6         34.62         37.16         3.91 o                         
  -4   5   6         43.38         44.04         4.05 o                         
  -3   5   6        119.08        111.61         3.34 o                         
  -2   5   6          1.43          1.34         0.44 o                         
  -1   5   6        239.19        232.32        12.54 o                         
   0   5   6         35.03         30.77         0.91 o                         
   1   5   6         11.46         10.87         0.72 o                         
   2   5   6        113.80        103.50         2.17 o                         
   3   5   6         18.89         17.14         0.88 o                         
   4   5   6        114.48        109.62         3.41 o                         
   5   5   6         86.92         89.87         4.13 o                         
   6   5   6        202.48        215.51         5.32 o                         
   7   5   6         28.27         27.81         2.33 o                         
   8   5   6         27.73         25.64         2.54 o                         
   9   5   6          3.18          0.54         1.42 o                         
  10   5   6          6.67          4.05         1.76 o                         
  -5   6   6          4.61          5.84         1.73 o                         
  -4   6   6          2.49          0.95         1.02 o                         
  -3   6   6          1.46          0.99         0.44 o                         
  -2   6   6        137.11        138.21         2.15 o                         
  -1   6   6         35.55         31.10         0.86 o                         
   0   6   6          4.43          8.15         0.60 o                         
   1   6   6         82.34         74.01         1.64 o                         
   2   6   6        110.58        103.29         3.09 o                         
   3   6   6         73.44         73.49         2.39 o                         
   4   6   6         49.75         50.45         1.58 o                         
   5   6   6          0.37          0.13         0.30 o                         
   6   6   6         88.09         83.34         2.88 o                         
   7   6   6          9.07          8.63         2.12 o                         
   8   6   6          0.85          1.43         1.46 o                         
   9   6   6          1.36          1.72         1.55 o                         
  10   6   6          0.07         -0.24         1.19 o                         
  -5   7   6         16.52         17.81         2.93 o                         
  -4   7   6          3.38          3.30         1.49 o                         
  -3   7   6          2.59          3.21         1.33 o                         
  -2   7   6         13.97         14.68         1.27 o                         
  -1   7   6          0.18          0.09         0.25 o                         
   0   7   6          0.01          0.03         0.26 o                         
   1   7   6         56.67         56.40         1.67 o                         
   2   7   6          0.27          0.08         0.33 o                         
   3   7   6         10.40          8.17         0.66 o                         
   4   7   6         54.83         51.17         1.60 o                         
   5   7   6         17.56         15.54         1.13 o                         
   6   7   6         38.80         40.88         2.23 o                         
   7   7   6          2.23          3.77         1.83 o                         
   8   7   6          3.30          2.85         1.64 o                         
   9   7   6         45.03         51.76         5.33 o                         
  10   7   6          3.73          1.31         1.22 o                         
  -4   8   6          7.30          8.80         1.99 o                         
  -3   8   6          6.15         11.37         2.30 o                         
  -2   8   6          8.44          5.55         1.57 o                         
  -1   8   6         52.38         55.94         1.74 o                         
   0   8   6         10.17         10.10         0.78 o                         
   1   8   6         66.38         68.65         1.98 o                         
   2   8   6          0.22          0.58         0.62 o                         
   3   8   6         13.37          8.26         1.04 o                         
   4   8   6         37.59         32.92         1.89 o                         
   5   8   6        102.92         96.66         5.59 o                         
   6   8   6          0.15         -0.87         0.87 o                         
   7   8   6         72.79         77.42         5.78 o                         
   8   8   6          0.34          0.59         1.08 o                         
   9   8   6         11.84         16.22         3.03 o                         
  -4   9   6          1.00          1.47         1.42 o                         
  -3   9   6          1.05          0.50         0.79 o                         
  -2   9   6          2.79          5.33         1.55 o                         
  -1   9   6         17.23         23.11         1.84 o                         
   0   9   6          1.15          6.27         1.00 o                         
   1   9   6          9.26          8.89         0.86 o                         
   2   9   6          8.51          9.73         0.90 o                         
   3   9   6         21.53         23.03         1.66 o                         
   4   9   6         19.46         18.56         1.42 o                         
   5   9   6         75.82         70.63         4.86 o                         
   6   9   6         29.26         24.73         3.05 o                         
   7   9   6         32.36         33.91         3.88 o                         
   8   9   6          1.76          1.69         1.29 o                         
   9   9   6          5.47          6.08         2.21 o                         
  -3  10   6          0.01         -0.84         0.85 o                         
  -2  10   6          0.42         -1.26         1.26 o                         
  -1  10   6         14.81         12.39         1.49 o                         
   0  10   6         13.96         11.38         1.36 o                         
   1  10   6          4.84          3.90         0.82 o                         
   2  10   6         56.07         57.05         2.59 o                         
   3  10   6         96.15         91.61         3.39 o                         
   4  10   6         18.07         24.29         2.88 o                         
   5  10   6         26.34         29.05         3.21 o                         
   6  10   6          2.87          2.39         1.24 o                         
   7  10   6          1.88          0.65         0.95 o                         
   8  10   6          0.90          2.30         1.51 o                         
  -2  11   6          3.00          6.53         1.67 o                         
  -1  11   6          0.45          0.02         0.89 o                         
   0  11   6          4.26          3.42         0.86 o                         
   1  11   6         13.66         15.03         3.55 o                         
   2  11   6          0.81          0.33         0.79 o                         
   3  11   6         24.27         22.31         2.79 o                         
   4  11   6          9.38          8.45         1.82 o                         
   5  11   6         19.95         20.33         2.88 o                         
   6  11   6         15.16         13.42         2.35 o                         
   7  11   6          1.78          3.19         1.57 o                         
   0  12   6          1.96          3.48         1.32 o                         
   1  12   6          2.34          1.03         1.01 o                         
   2  12   6          1.79          0.11         0.91 o                         
   3  12   6          1.00         -0.01         0.85 o                         
   4  12   6          1.25         -0.25         0.89 o                         
   5  12   6          1.31          0.15         0.84 o                         
   6  12   6          9.65          8.81         2.05 o                         
   1  13   6          4.59          4.65         1.58 o                         
   2  13   6          0.01          1.10         0.98 o                         
   3  13   6          5.76          6.41         1.70 o                         
   4  13   6          1.49         -0.29         0.79 o                         
  -5 -11   7          0.17          0.47         1.07 o                         
  -4 -11   7         20.94         18.09         2.82 o                         
  -3 -11   7         12.42          7.29         1.83 o                         
  -2 -11   7          1.57         -1.21         1.21 o                         
  -1 -11   7         13.63         18.28         2.86 o                         
   0 -11   7         20.78         18.59         3.01 o                         
   1 -11   7          3.46          6.32         2.20 o                         
  -7 -10   7          0.12         -0.32         0.81 o                         
  -6 -10   7         11.80          6.69         1.76 o                         
  -5 -10   7          4.55          6.22         1.61 o                         
  -4 -10   7         12.32         15.74         2.59 o                         
  -3 -10   7          7.19          5.10         1.63 o                         
  -2 -10   7         41.78         44.30         4.24 o                         
  -1 -10   7          1.22          2.08         1.19 o                         
   0 -10   7          0.45          0.05         0.87 o                         
   1 -10   7          2.78          3.70         0.99 o                         
   2 -10   7         36.92         43.84         4.64 o                         
   3 -10   7         14.01         16.60         2.98 o                         
  -7  -9   7          0.00          0.61         0.82 o                         
  -6  -9   7         13.28         14.92         2.44 o                         
  -5  -9   7          3.04          5.01         1.49 o                         
  -4  -9   7          7.48          9.31         1.87 o                         
  -3  -9   7         26.51         24.28         2.98 o                         
  -2  -9   7         44.60         45.83         4.04 o                         
  -1  -9   7          7.13          5.17         1.65 o                         
   0  -9   7         26.42         22.89         3.04 o                         
   1  -9   7          2.85          3.91         1.12 o                         
   2  -9   7         28.87         29.00         3.57 o                         
   3  -9   7          4.73          4.22         1.61 o                         
   4  -9   7         19.53         20.49         3.16 o                         
  -7  -8   7          4.22          5.41         1.47 o                         
  -6  -8   7          1.20          0.38         0.60 o                         
  -5  -8   7          0.03         -0.07         0.74 o                         
  -4  -8   7        106.39        112.74         6.00 o                         
  -3  -8   7         18.71         18.28         2.43 o                         
  -2  -8   7          2.22          4.26         1.44 o                         
  -1  -8   7          5.18          2.63         1.11 o                         
   0  -8   7          3.38          6.44         1.65 o                         
   1  -8   7          1.31          1.38         0.77 o                         
   2  -8   7          0.92          0.28         1.04 o                         
   3  -8   7         51.51         62.80         5.09 o                         
   4  -8   7          4.57          5.69         1.88 o                         
   5  -8   7          4.02          4.70         1.68 o                         
   6  -8   7          0.75         -0.48         1.08 o                         
  -7  -7   7          0.86          3.52         0.95 o                         
  -6  -7   7         16.54         15.12         1.67 o                         
  -5  -7   7          0.27         -0.64         0.64 o                         
  -4  -7   7         70.11         65.94         3.39 o                         
  -3  -7   7         10.67          9.13         1.36 o                         
  -2  -7   7          2.73          2.94         0.73 o                         
  -1  -7   7          5.70         11.29         1.84 o                         
   0  -7   7         21.64         29.04         3.01 o                         
   1  -7   7         29.47         26.36         2.10 o                         
   2  -7   7         97.54         90.45         5.69 o                         
   3  -7   7         33.65         32.18         3.48 o                         
   4  -7   7          0.42          0.01         0.98 o                         
   5  -7   7          1.09         -0.50         1.01 o                         
   6  -7   7          0.41         -0.36         1.04 o                         
  -7  -6   7          0.13         -0.03         1.50 o                         
  -6  -6   7         34.75         32.32         2.31 o                         
  -5  -6   7          0.01          0.34         0.62 o                         
  -4  -6   7         11.21         11.02         1.41 o                         
  -3  -6   7          6.73          5.39         0.71 o                         
  -2  -6   7        113.30        111.41         2.85 o                         
  -1  -6   7         19.28         20.31         1.17 o                         
   0  -6   7        372.62        387.71         7.85 o                         
   1  -6   7         51.67         55.33         2.86 o                         
   2  -6   7        136.25        140.43         6.78 o                         
   3  -6   7         14.36         15.42         2.43 o                         
   4  -6   7          0.16          2.15         1.26 o                         
   5  -6   7          0.00         -0.97         1.42 o                         
   6  -6   7         25.49         25.14         3.40 o                         
   7  -6   7          9.32         12.62         2.59 o                         
  -8  -5   7          0.01          0.78         0.65 o                         
  -7  -5   7          2.35          2.17         0.77 o                         
  -6  -5   7         10.30          8.30         1.15 o                         
  -5  -5   7          8.08          7.76         1.18 o                         
  -4  -5   7          3.43          2.55         0.82 o                         
  -3  -5   7          0.43          0.01         0.32 o                         
  -2  -5   7        215.59        204.02         6.35 o                         
  -1  -5   7          4.20          3.96         0.50 o                         
   0  -5   7        107.75        109.43         3.60 o                         
   1  -5   7         32.67         32.84         1.74 o                         
   2  -5   7        350.71        365.92         8.69 o                         
   3  -5   7         42.81         37.48         3.39 o                         
   4  -5   7         72.52         71.83         4.99 o                         
   5  -5   7         43.13         34.64         3.64 o                         
   6  -5   7        101.63        114.27         6.90 o                         
   7  -5   7         27.00         29.36         3.69 o                         
   8  -5   7         11.16         11.86         2.62 o                         
  -8  -4   7          4.55          6.15         1.27 o                         
  -7  -4   7          8.42         10.42         2.58 o                         
  -6  -4   7          0.06         -0.43         0.43 o                         
  -5  -4   7         47.71         50.56         1.85 o                         
  -4  -4   7        112.63        117.86         6.66 o                         
  -3  -4   7        124.48        123.41         3.42 o                         
  -2  -4   7         20.49         22.25         1.36 o                         
  -1  -4   7         29.65         29.78         1.53 o                         
   0  -4   7         20.65         20.45         1.14 o                         
   1  -4   7        101.81        106.56         2.98 o                         
   2  -4   7        130.34        132.26         3.56 o                         
   3  -4   7         69.19         69.20         3.37 o                         
   4  -4   7        569.57        552.78        14.83 o                         
   5  -4   7         10.88         10.27         2.16 o                         
   6  -4   7         52.76         54.10         4.53 o                         
   7  -4   7         55.58         60.96         5.17 o                         
   8  -4   7         10.98          9.37         2.33 o                         
  -8  -3   7          1.11          3.15         1.33 o                         
  -7  -3   7          1.64          0.78         0.92 o                         
  -6  -3   7         23.90         25.77         2.21 o                         
  -5  -3   7          0.18          0.16         0.47 o                         
  -4  -3   7        110.95        118.61         2.63 o                         
  -3  -3   7         98.61        106.80         3.67 o                         
  -2  -3   7        176.87        182.36         3.32 o                         
  -1  -3   7         65.66         65.80         2.99 o                         
   0  -3   7          6.57          9.96         0.76 o                         
   1  -3   7        279.73        276.58         4.43 o                         
   2  -3   7        599.59        591.78         8.31 o                         
   3  -3   7          1.39          2.51         0.63 o                         
   4  -3   7          9.85          9.28         1.17 o                         
   5  -3   7        145.92        150.98         7.07 o                         
   6  -3   7          0.00          1.67         1.16 o                         
   7  -3   7         15.53         13.86         2.52 o                         
   8  -3   7         22.57         22.24         3.27 o                         
   9  -3   7          0.57          0.31         0.99 o                         
  -8  -2   7          0.08          1.08         1.08 o                         
  -7  -2   7          9.24         11.39         2.17 o                         
  -6  -2   7         16.09         14.74         2.29 o                         
  -5  -2   7         16.66         18.44         1.10 o                         
  -4  -2   7         36.96         33.40         1.38 o                         
  -3  -2   7         50.52         44.78         1.63 o                         
  -2  -2   7        107.31         97.04         2.01 o                         
  -1  -2   7          3.48          2.76         0.36 o                         
   0  -2   7        146.44        155.58         2.98 o                         
   1  -2   7         93.56         87.02         2.89 o                         
   2  -2   7        118.92        118.39         2.99 o                         
   3  -2   7         14.21         10.73         0.99 o                         
   4  -2   7          5.86          6.79         0.73 o                         
   5  -2   7          3.02          4.12         1.20 o                         
   6  -2   7          0.31          1.18         0.96 o                         
   7  -2   7         50.23         49.54         4.47 o                         
   8  -2   7          2.12          2.14         1.29 o                         
   9  -2   7          0.02         -0.24         1.33 o                         
  -8  -1   7          8.52         11.07         2.41 o                         
  -7  -1   7          1.16          2.49         1.29 o                         
  -6  -1   7          5.66          3.94         1.73 o                         
  -5  -1   7         47.26         46.86         1.73 o                         
  -4  -1   7          8.18          6.63         0.57 o                         
  -3  -1   7         31.11         29.60         1.25 o                         
  -2  -1   7        197.01        188.41         3.83 o                         
  -1  -1   7         99.44         97.67         2.25 o                         
   0  -1   7        179.14        189.26         3.07 o                         
   1  -1   7        307.37        308.02         4.09 o                         
   2  -1   7         56.03         48.01         2.20 o                         
   3  -1   7         85.86         87.76         2.68 o                         
   4  -1   7          6.93          9.79         1.00 o                         
   5  -1   7         31.94         29.87         2.27 o                         
   6  -1   7          0.10         -0.22         1.01 o                         
   7  -1   7          8.63          7.95         1.86 o                         
   8  -1   7          2.64          6.68         1.90 o                         
   9  -1   7          4.20          4.89         1.67 o                         
  -7   0   7          6.14          8.61         1.95 o                         
  -6   0   7          0.38         -1.15         1.15 o                         
  -5   0   7         19.98         21.62         3.20 o                         
  -4   0   7        234.95        227.27         3.20 o                         
  -3   0   7        149.00        151.04         9.66 o                         
  -2   0   7        118.37        116.66         2.27 o                         
  -1   0   7        173.33        175.98         7.84 o                         
   0   0   7          0.85          1.39         0.26 o                         
   1   0   7         34.19         37.43         1.26 o                         
   2   0   7         55.24         45.67         1.54 o                         
   3   0   7          8.17          4.91         1.62 o                         
   4   0   7        154.57        156.63         3.83 o                         
   5   0   7         62.41         62.43         2.53 o                         
   6   0   7          1.02          2.43         1.31 o                         
   7   0   7         66.27         64.12         4.98 o                         
   8   0   7         31.96         31.16         3.71 o                         
   9   0   7          0.91          0.75         1.06 o                         
  10   0   7          8.63          8.38         2.35 o                         
  -7   1   7          0.10          1.30         1.17 o                         
  -6   1   7         24.08         24.27         3.05 o                         
  -5   1   7          0.71          1.46         0.36 o                         
  -4   1   7         47.88         45.49         3.77 o                         
  -3   1   7         22.29         23.13         2.59 o                         
  -2   1   7        105.30        112.47         5.38 o                         
  -1   1   7        155.32        178.53         4.78 o                         
   0   1   7        211.41        251.52         6.11 o                         
   1   1   7          5.93          6.82         0.66 o                         
   2   1   7        135.51        139.15         2.63 o                         
   3   1   7        143.76        161.96         3.79 o                         
   4   1   7          3.30          2.76         0.60 o                         
   5   1   7          0.02          0.47         0.47 o                         
   6   1   7        108.84        116.60         4.63 o                         
   7   1   7         34.79         33.07         3.63 o                         
   8   1   7          7.36          7.09         2.04 o                         
   9   1   7          0.45          0.10         1.37 o                         
  10   1   7          9.66         11.33         2.60 o                         
  -6   2   7          7.45          7.85         1.76 o                         
  -5   2   7          0.00         -1.16         1.16 o                         
  -4   2   7         32.71         34.17         3.40 o                         
  -3   2   7         39.76         36.26         3.21 o                         
  -2   2   7         20.06         17.99         2.26 o                         
  -1   2   7        232.03        232.15         5.66 o                         
   0   2   7        368.09        349.88         5.77 o                         
   1   2   7        140.62        144.41         2.41 o                         
   2   2   7         67.14         70.09         1.76 o                         
   3   2   7        779.30        761.17         8.24 o                         
   4   2   7        469.64        476.40         7.06 o                         
   5   2   7        298.43        307.79         5.76 o                         
   6   2   7         31.05         35.24         2.47 o                         
   7   2   7          8.27          9.22         1.53 o                         
   8   2   7         23.25         28.49         3.59 o                         
   9   2   7          7.33          4.61         1.68 o                         
  10   2   7          0.20          1.45         1.27 o                         
  -6   3   7          0.20         -0.33         1.01 o                         
  -5   3   7         17.35         10.63         2.10 o                         
  -4   3   7          1.01          1.10         0.27 o                         
  -3   3   7          6.62          3.74         1.33 o                         
  -2   3   7         14.16         19.36         2.33 o                         
  -1   3   7         20.13         20.40         1.64 o                         
   0   3   7        102.43        112.49         3.65 o                         
   1   3   7        128.80        132.64         2.18 o                         
   2   3   7          1.24          0.57         0.29 o                         
   3   3   7         56.62         49.17         1.83 o                         
   4   3   7        579.91        593.14         8.05 o                         
   5   3   7        240.51        255.30         5.06 o                         
   6   3   7        255.34        243.76         6.50 o                         
   7   3   7         49.42         48.92         3.00 o                         
   8   3   7          2.60          0.83         1.20 o                         
   9   3   7         14.97         12.07         2.60 o                         
  10   3   7         11.27         11.07         2.63 o                         
  -6   4   7          1.52          0.51         1.17 o                         
  -5   4   7          0.03         -0.25         0.85 o                         
  -4   4   7          2.98          3.37         1.36 o                         
  -3   4   7         93.30         97.81         2.55 o                         
  -2   4   7          0.05         -0.23         1.00 o                         
  -1   4   7          8.79          8.87         1.56 o                         
   0   4   7          2.80          2.04         0.35 o                         
   1   4   7        107.38        109.36         1.97 o                         
   2   4   7         61.23         58.83         1.58 o                         
   3   4   7         12.79          9.74         0.71 o                         
   4   4   7        126.23        124.52         2.46 o                         
   5   4   7         38.51         39.70         1.62 o                         
   6   4   7         75.66         79.25         3.39 o                         
   7   4   7          8.75          7.42         1.43 o                         
   8   4   7         11.89         12.32         1.52 o                         
   9   4   7          1.08          2.45         1.46 o                         
  10   4   7         25.95         27.02         3.89 o                         
  -5   5   7         10.58         19.71         2.97 o                         
  -4   5   7          0.67         -1.42         1.42 o                         
  -3   5   7         76.38         86.15         5.52 o                         
  -2   5   7          7.47          6.61         0.72 o                         
  -1   5   7        266.91        276.69        11.65 o                         
   0   5   7          5.67          6.06         0.40 o                         
   1   5   7          0.29         -0.04         0.21 o                         
   2   5   7          5.89          5.35         0.53 o                         
   3   5   7         58.82         57.73         1.70 o                         
   4   5   7          3.28          2.93         0.46 o                         
   5   5   7          1.07          1.78         0.45 o                         
   6   5   7         13.69         10.88         4.06 o                         
   7   5   7        164.38        171.23         4.41 o                         
   8   5   7         15.07         16.60         2.48 o                         
   9   5   7         14.18         15.83         2.04 o                         
  10   5   7         15.83          8.71         2.46 o                         
  -5   6   7          2.54          5.24         1.73 o                         
  -4   6   7          3.18          4.63         1.74 o                         
  -3   6   7          0.25          0.15         0.87 o                         
  -2   6   7         62.99         67.05         3.16 o                         
  -1   6   7         22.61         23.37         1.55 o                         
   0   6   7         19.25         17.54         1.04 o                         
   1   6   7        159.69        155.45         2.77 o                         
   2   6   7          6.65          6.80         0.67 o                         
   3   6   7        147.64        142.29         2.85 o                         
   4   6   7         40.49         37.67         1.44 o                         
   5   6   7        114.83        115.76         3.55 o                         
   6   6   7         26.69         29.41         1.80 o                         
   7   6   7          0.17          1.15         0.58 o                         
   8   6   7         41.54         43.32         4.68 o                         
   9   6   7          0.80          2.11         1.66 o                         
  10   6   7          1.40          1.89         1.50 o                         
  -4   7   7          9.00         11.29         2.23 o                         
  -3   7   7          9.81         11.08         2.23 o                         
  -2   7   7         10.96         11.19         2.02 o                         
  -1   7   7         77.94         71.81         2.97 o                         
   0   7   7          4.26          6.22         0.54 o                         
   1   7   7          3.05          2.70         0.41 o                         
   2   7   7         11.60          9.37         0.91 o                         
   3   7   7         12.06         10.11         0.76 o                         
   4   7   7         58.98         54.11         1.75 o                         
   5   7   7          5.11          4.81         0.90 o                         
   6   7   7        105.05        111.81         9.47 o                         
   7   7   7          0.39          1.20         1.19 o                         
   8   7   7          4.44          0.71         1.09 o                         
   9   7   7          0.47          1.63         1.51 o                         
  -4   8   7         15.79         19.18         2.98 o                         
  -3   8   7         10.46         12.14         2.34 o                         
  -2   8   7          6.15          4.44         1.46 o                         
  -1   8   7          7.80          6.24         1.56 o                         
   0   8   7         61.63         69.20         2.90 o                         
   1   8   7         17.99         15.53         0.94 o                         
   2   8   7         31.83         31.32         1.87 o                         
   3   8   7          6.96          6.63         1.05 o                         
   4   8   7         15.19         12.46         0.97 o                         
   5   8   7          3.39          5.92         1.47 o                         
   6   8   7          6.66          7.01         1.77 o                         
   7   8   7         30.76         37.03         4.02 o                         
   8   8   7         16.36         20.40         3.29 o                         
   9   8   7         19.41         22.19         3.54 o                         
  -3   9   7          1.42          3.20         1.27 o                         
  -2   9   7          3.22          4.87         1.60 o                         
  -1   9   7         34.73         38.33         3.71 o                         
   0   9   7          0.60          0.21         0.46 o                         
   1   9   7          8.59          8.01         1.86 o                         
   2   9   7         71.36         64.64         2.76 o                         
   3   9   7          0.46          1.05         0.60 o                         
   4   9   7         23.88         23.56         1.74 o                         
   5   9   7          0.06          1.81         1.11 o                         
   6   9   7          0.67         -0.55         1.27 o                         
   7   9   7         19.01         23.41         3.26 o                         
   8   9   7          0.51         -0.01         1.03 o                         
   9   9   7          0.42          1.08         1.46 o                         
  -2  10   7          2.86          0.58         0.97 o                         
  -1  10   7         12.73         13.33         2.28 o                         
   0  10   7          0.03         -0.43         0.55 o                         
   1  10   7          1.09          2.36         0.72 o                         
   2  10   7         13.33         10.49         1.18 o                         
   3  10   7          1.47          1.13         1.01 o                         
   4  10   7         69.35         69.23         4.67 o                         
   5  10   7         34.42         38.07         3.69 o                         
   6  10   7          0.00         -0.85         1.19 o                         
   7  10   7          0.14         -0.44         1.15 o                         
   8  10   7         16.13         16.82         2.98 o                         
  -2  11   7          2.09          3.28         1.39 o                         
  -1  11   7          1.14          4.17         1.36 o                         
   0  11   7          0.20          0.06         0.68 o                         
   1  11   7         12.74         12.27         2.01 o                         
   2  11   7         14.00         10.23         1.88 o                         
   3  11   7         18.54         15.78         2.31 o                         
   4  11   7          0.10          0.02         0.79 o                         
   5  11   7         52.31         48.67         4.33 o                         
   6  11   7         12.26         20.24         2.93 o                         
   7  11   7          3.77          3.03         1.48 o                         
   2  12   7          0.91          2.40         1.14 o                         
   3  12   7          0.82          1.51         0.96 o                         
   4  12   7          3.84          3.13         1.43 o                         
   5  12   7          0.73          0.92         1.03 o                         
   6  12   7          4.10          2.11         1.21 o                         
   3  13   7          1.20          0.23         0.86 o                         
   4  13   7          9.82          9.05         2.04 o                         
  -4 -11   8          1.74          1.45         1.05 o                         
  -3 -11   8          4.74          3.17         1.59 o                         
  -2 -11   8         20.98         18.66         2.90 o                         
  -1 -11   8          6.79          8.99         2.23 o                         
   0 -11   8         25.65         29.45         3.88 o                         
  -6 -10   8          0.24          0.80         0.87 o                         
  -5 -10   8          4.87          5.45         1.60 o                         
  -4 -10   8          7.97          7.48         1.79 o                         
  -3 -10   8          5.62          8.18         1.89 o                         
  -2 -10   8         27.99         28.82         3.53 o                         
  -1 -10   8          2.52          1.35         1.11 o                         
   0 -10   8          1.69          2.66         2.05 o                         
   1 -10   8          0.17         -1.39         1.39 o                         
   2 -10   8         26.88         30.92         3.99 o                         
  -6  -9   8         13.67         12.67         2.18 o                         
  -5  -9   8          0.03         -0.86         0.86 o                         
  -4  -9   8         21.38         22.21         2.84 o                         
  -3  -9   8          0.46          0.65         0.74 o                         
  -2  -9   8         38.00         45.22         4.08 o                         
  -1  -9   8         23.18         17.45         2.65 o                         
   0  -9   8         18.67         24.01         3.14 o                         
   1  -9   8          0.94         -0.15         0.88 o                         
   2  -9   8         19.16         19.02         2.94 o                         
   3  -9   8         10.95         19.65         3.11 o                         
   4  -9   8          7.62          7.43         2.07 o                         
  -6  -8   8         10.97          7.76         1.72 o                         
  -5  -8   8          0.00         -0.30         1.03 o                         
  -4  -8   8         22.34         19.60         2.59 o                         
  -3  -8   8         15.52         15.89         2.28 o                         
  -2  -8   8          3.44          5.57         1.54 o                         
  -1  -8   8         56.73         57.34         4.45 o                         
   0  -8   8         24.19         31.45         3.42 o                         
   1  -8   8          8.42          8.09         1.92 o                         
   2  -8   8          5.07          6.82         1.71 o                         
   3  -8   8          5.42          4.07         1.36 o                         
   4  -8   8         29.15         29.86         3.77 o                         
   5  -8   8          5.03          1.83         1.39 o                         
  -6  -7   8          0.67          1.50         0.66 o                         
  -5  -7   8          2.57          1.15         0.61 o                         
  -4  -7   8         28.38         28.03         2.30 o                         
  -3  -7   8          4.07          3.09         0.93 o                         
  -2  -7   8         97.50        106.95         5.67 o                         
  -1  -7   8          2.15          0.72         0.78 o                         
   0  -7   8          4.25          4.62         1.43 o                         
   1  -7   8         12.29          6.96         1.64 o                         
   2  -7   8          0.10         -1.02         1.29 o                         
   3  -7   8         11.70          8.53         2.06 o                         
   4  -7   8          2.53          3.63         1.45 o                         
   5  -7   8          8.09         11.68         2.35 o                         
   6  -7   8          2.18          3.06         1.63 o                         
  -7  -6   8          2.84          4.85         1.59 o                         
  -6  -6   8          6.33          6.99         1.70 o                         
  -5  -6   8          5.33          5.14         1.01 o                         
  -4  -6   8         31.17         33.40         2.35 o                         
  -3  -6   8        170.06        162.56         4.68 o                         
  -2  -6   8         36.04         38.11         2.01 o                         
  -1  -6   8         18.04         15.04         1.40 o                         
   0  -6   8          0.44          1.00         0.96 o                         
   1  -6   8         44.90         41.82         3.65 o                         
   2  -6   8         90.83         84.68         5.34 o                         
   3  -6   8         18.85         18.46         2.74 o                         
   4  -6   8         26.33         28.05         3.31 o                         
   5  -6   8         27.21         22.08         3.16 o                         
   6  -6   8         12.99         16.53         2.80 o                         
   7  -6   8          5.21          7.55         2.16 o                         
  -8  -5   8          0.00          0.73         0.58 o                         
  -7  -5   8          0.01         -0.16         1.00 o                         
  -6  -5   8         20.16         16.91         1.60 o                         
  -5  -5   8         40.27         34.18         2.23 o                         
  -4  -5   8          0.03         -0.52         0.52 o                         
  -3  -5   8         34.09         36.39         1.84 o                         
  -2  -5   8          6.71          6.15         0.79 o                         
  -1  -5   8        178.30        177.43         4.67 o                         
   0  -5   8        109.50        118.13         3.17 o                         
   1  -5   8          6.81          5.27         0.94 o                         
   2  -5   8        155.53        161.64         7.20 o                         
   3  -5   8        105.15        114.21         6.17 o                         
   4  -5   8         58.89         59.20         4.64 o                         
   5  -5   8          0.08         -0.52         1.01 o                         
   6  -5   8          2.27          3.89         1.61 o                         
   7  -5   8          2.62          3.52         1.54 o                         
  -8  -4   8          4.26          3.49         1.23 o                         
  -7  -4   8         12.11         13.66         1.83 o                         
  -6  -4   8          6.36          6.43         1.24 o                         
  -5  -4   8         20.82         25.08         1.78 o                         
  -4  -4   8          8.61         10.21         2.27 o                         
  -3  -4   8        222.05        217.17         5.94 o                         
  -2  -4   8         26.11         29.32         2.03 o                         
  -1  -4   8          2.77          2.18         0.69 o                         
   0  -4   8        320.92        304.71         7.19 o                         
   1  -4   8        500.37        474.99         8.49 o                         
   2  -4   8          0.31         -0.63         0.64 o                         
   3  -4   8          3.55          4.03         1.42 o                         
   4  -4   8          0.12          1.61         1.02 o                         
   5  -4   8        117.44        113.50         6.45 o                         
   6  -4   8         30.62         30.77         3.59 o                         
   7  -4   8          0.23          0.28         0.95 o                         
   8  -4   8          0.51         -0.11         0.96 o                         
  -8  -3   8          2.90          3.60         1.63 o                         
  -7  -3   8          0.75          0.48         2.09 o                         
  -6  -3   8          0.00         -0.06         1.02 o                         
  -5  -3   8         34.64         38.78         2.75 o                         
  -4  -3   8         35.15         33.49         1.39 o                         
  -3  -3   8          5.53          5.00         0.73 o                         
  -2  -3   8        182.37        179.74         3.60 o                         
  -1  -3   8         56.91         62.87         2.00 o                         
   0  -3   8          1.51          0.75         0.33 o                         
   1  -3   8        376.64        374.46         5.50 o                         
   2  -3   8         59.24         60.17         2.60 o                         
   3  -3   8        235.44        216.24         5.56 o                         
   4  -3   8          6.10          6.00         1.45 o                         
   5  -3   8          9.30         11.25         2.08 o                         
   6  -3   8        198.37        215.26         9.38 o                         
   7  -3   8         15.63         21.95         3.16 o                         
   8  -3   8          5.67          4.87         1.80 o                         
  -7  -2   8          3.03          3.97         1.48 o                         
  -6  -2   8          0.13         -0.41         0.92 o                         
  -5  -2   8          0.15          0.13         0.28 o                         
  -4  -2   8          1.10          1.33         0.54 o                         
  -3  -2   8         19.41         21.39         1.12 o                         
  -2  -2   8        459.28        473.62         7.70 o                         
  -1  -2   8         22.49         18.88         3.11 o                         
   0  -2   8         50.92         40.26         1.64 o                         
   1  -2   8        122.66        102.34         2.53 o                         
   2  -2   8         53.47         55.96         2.07 o                         
   3  -2   8         32.59         24.63         1.70 o                         
   4  -2   8         87.99         91.00         3.57 o                         
   5  -2   8         58.99         60.87         4.46 o                         
   6  -2   8          5.02          4.46         1.60 o                         
   7  -2   8          8.63          8.73         2.07 o                         
   8  -2   8         25.03         30.40         3.89 o                         
   9  -2   8          0.03          0.18         1.00 o                         
  -7  -1   8          8.41          9.95         2.18 o                         
  -6  -1   8          8.83          6.60         1.81 o                         
  -5  -1   8          6.34          7.40         1.80 o                         
  -4  -1   8         14.87         14.85         0.67 o                         
  -3  -1   8        117.36        123.99         3.10 o                         
  -2  -1   8         48.09         43.01         1.91 o                         
  -1  -1   8          0.03          0.11         0.24 o                         
   0  -1   8          3.10          2.15         0.41 o                         
   1  -1   8         12.05         20.80         1.16 o                         
   2  -1   8         20.55         25.49         1.52 o                         
   3  -1   8          2.27          2.58         0.45 o                         
   4  -1   8        311.70        321.02         7.10 o                         
   5  -1   8        104.32         97.07         5.54 o                         
   6  -1   8          2.76          4.11         1.46 o                         
   7  -1   8          1.91         -1.83         1.83 o                         
   8  -1   8          5.73          4.73         1.76 o                         
   9  -1   8          3.05          2.00         1.09 o                         
  -7   0   8          0.71          2.08         1.08 o                         
  -6   0   8          2.32          4.99         1.66 o                         
  -5   0   8          8.46         10.14         1.96 o                         
  -4   0   8         28.12         27.59         1.15 o                         
  -3   0   8        156.31        166.16         3.14 o                         
  -2   0   8          0.04         -0.07         0.17 o                         
  -1   0   8         24.06         22.34         2.10 o                         
   0   0   8         70.87         72.20         1.47 o                         
   1   0   8         50.80         54.18         1.50 o                         
   2   0   8        125.17        134.30         3.62 o                         
   3   0   8         53.90         63.24         2.25 o                         
   4   0   8         24.43         23.75         1.50 o                         
   5   0   8          3.05          1.76         1.18 o                         
   6   0   8          0.00         -1.29         1.29 o                         
   7   0   8          7.44          3.35         1.31 o                         
   8   0   8          1.12          0.61         1.04 o                         
   9   0   8          4.26          3.28         1.39 o                         
  -6   1   8          0.03          2.29         1.55 o                         
  -5   1   8         49.10         58.49         4.70 o                         
  -4   1   8          3.77          1.16         0.85 o                         
  -3   1   8          0.32          0.76         0.93 o                         
  -2   1   8         89.72         87.43         5.12 o                         
  -1   1   8         26.13         27.42         3.06 o                         
   0   1   8          3.19          2.25         0.40 o                         
   1   1   8         45.51         49.47         1.56 o                         
   2   1   8         18.66         19.13         1.00 o                         
   3   1   8          0.01         -0.01         0.38 o                         
   4   1   8          2.86          1.47         0.46 o                         
   5   1   8        193.33        200.98         4.70 o                         
   6   1   8         42.81         49.93         4.13 o                         
   7   1   8         27.78         26.51         3.31 o                         
   8   1   8         10.71          9.24         2.25 o                         
   9   1   8          8.64          6.89         2.09 o                         
  10   1   8          3.08          2.57         1.43 o                         
  -6   2   8          0.25          0.54         1.05 o                         
  -5   2   8          0.01          1.20         1.23 o                         
  -4   2   8          1.10          0.99         0.98 o                         
  -3   2   8         58.16         59.81         4.43 o                         
  -2   2   8         35.83         38.78         3.41 o                         
  -1   2   8        263.12        267.02         9.01 o                         
   0   2   8         19.83         17.05         1.28 o                         
   1   2   8        605.25        630.89         6.52 o                         
   2   2   8          0.16          0.83         0.35 o                         
   3   2   8         34.39         38.32         1.90 o                         
   4   2   8        101.87         94.96         2.87 o                         
   5   2   8         36.87         40.71         2.16 o                         
   6   2   8         49.36         43.58         2.77 o                         
   7   2   8          7.57          3.45         1.41 o                         
   8   2   8         22.83         25.01         3.41 o                         
   9   2   8          0.00          0.31         0.83 o                         
  10   2   8          3.55          6.28         2.07 o                         
  -5   3   8          1.12          1.55         1.06 o                         
  -4   3   8          1.62          1.05         1.03 o                         
  -3   3   8         26.48         26.05         2.97 o                         
  -2   3   8         82.62         85.93         5.16 o                         
  -1   3   8         48.78         56.55         4.00 o                         
   0   3   8        149.68        151.07         3.83 o                         
   1   3   8        133.08        130.61         2.16 o                         
   2   3   8          1.46          0.64         0.25 o                         
   3   3   8         62.63         52.08         1.71 o                         
   4   3   8          2.66          3.74         0.58 o                         
   5   3   8        999.61        995.02        18.38 o                         
   6   3   8          1.47          1.09         0.77 o                         
   7   3   8        132.77        122.93         4.89 o                         
   8   3   8          7.21          9.66         2.15 o                         
   9   3   8         15.02         21.74         3.44 o                         
  10   3   8          0.07         -1.35         1.35 o                         
  -5   4   8          1.00          0.23         1.09 o                         
  -4   4   8          4.57          2.13         1.11 o                         
  -3   4   8         30.57         34.46         3.54 o                         
  -2   4   8         12.98         13.85         2.24 o                         
  -1   4   8         16.17         18.33         2.37 o                         
   0   4   8        121.79        137.37         6.14 o                         
   1   4   8          0.67          0.79         0.23 o                         
   2   4   8         18.04         16.62         0.95 o                         
   3   4   8        212.81        214.72         3.63 o                         
   4   4   8          4.47          4.99         0.56 o                         
   5   4   8        305.45        310.86         4.96 o                         
   6   4   8        387.42        407.48        12.04 o                         
   7   4   8          0.14          0.41         0.63 o                         
   8   4   8         14.66         23.10         3.32 o                         
   9   4   8         18.27         19.06         3.20 o                         
  10   4   8          0.20          1.45         1.45 o                         
  -5   5   8          9.07         12.59         2.48 o                         
  -4   5   8         12.84         16.23         2.58 o                         
  -3   5   8          6.18          7.45         1.75 o                         
  -2   5   8         10.48          7.32         1.64 o                         
  -1   5   8         57.66         68.18         4.59 o                         
   0   5   8         11.69         11.92         1.42 o                         
   1   5   8        177.24        176.92         2.78 o                         
   2   5   8         13.93         14.80         0.84 o                         
   3   5   8        331.75        324.12         5.32 o                         
   4   5   8         33.10         30.36         1.37 o                         
   5   5   8        380.17        384.24         6.41 o                         
   6   5   8          1.27          0.05         0.44 o                         
   7   5   8         20.74         17.43         1.43 o                         
   8   5   8         10.60          9.86         1.65 o                         
   9   5   8          7.69          7.37         1.58 o                         
  10   5   8          0.29         -2.03         2.21 o                         
  -4   6   8          0.45          2.20         1.34 o                         
  -3   6   8          1.07         -1.10         1.22 o                         
  -2   6   8          3.77          4.67         1.54 o                         
  -1   6   8        165.94        161.54         7.39 o                         
   0   6   8         24.30         24.33         1.43 o                         
   1   6   8        122.93        131.19         2.68 o                         
   2   6   8          0.02          0.11         0.28 o                         
   3   6   8          5.62          6.48         0.64 o                         
   4   6   8          3.86          3.47         0.59 o                         
   5   6   8          6.38          3.77         1.04 o                         
   6   6   8          0.58          0.87         1.04 o                         
   7   6   8          0.38         -0.37         0.91 o                         
   8   6   8          1.31          0.81         1.04 o                         
   9   6   8         39.00         41.30         4.89 o                         
  -4   7   8          7.66         10.10         2.34 o                         
  -3   7   8         15.31         15.95         2.64 o                         
  -2   7   8          3.82          5.03         1.53 o                         
  -1   7   8          5.45          4.14         1.40 o                         
   0   7   8         17.61         20.29         1.46 o                         
   1   7   8          0.41          0.22         0.28 o                         
   2   7   8         14.30         10.29         0.75 o                         
   3   7   8          0.09          0.36         0.30 o                         
   4   7   8         38.80         34.35         1.46 o                         
   5   7   8        116.30        109.72         3.69 o                         
   6   7   8         32.55         34.10         3.64 o                         
   7   7   8         14.35         17.44         2.88 o                         
   8   7   8          4.70          6.54         2.05 o                         
   9   7   8          4.97          2.63         1.54 o                         
  -3   8   8         34.43         40.57         4.28 o                         
  -2   8   8          0.55          2.23         1.21 o                         
  -1   8   8          0.17          0.17         0.80 o                         
   0   8   8         10.74         15.61         1.38 o                         
   1   8   8         16.53         15.01         1.32 o                         
   2   8   8         22.40         22.17         1.83 o                         
   3   8   8          6.88          5.13         0.60 o                         
   4   8   8          3.14          2.94         0.88 o                         
   5   8   8          6.31          3.11         0.79 o                         
   6   8   8          0.00         -1.16         1.16 o                         
   7   8   8         22.18         25.97         3.44 o                         
   8   8   8          5.74          5.85         1.83 o                         
   9   8   8          9.24         11.86         2.59 o                         
  -2   9   8         10.56          9.36         2.12 o                         
  -1   9   8          0.12          2.22         1.25 o                         
   0   9   8          6.62          2.25         1.18 o                         
   1   9   8          6.98          8.61         1.10 o                         
   2   9   8          1.03          0.69         0.72 o                         
   3   9   8         30.14         29.96         2.39 o                         
   4   9   8         52.55         53.21         2.75 o                         
   5   9   8          0.02          0.63         0.94 o                         
   6   9   8          2.07          0.14         0.91 o                         
   7   9   8         13.96         13.51         2.59 o                         
   8   9   8          0.07         -0.36         1.33 o                         
  -2  10   8          4.37          2.35         1.32 o                         
  -1  10   8          2.95          4.24         1.49 o                         
   0  10   8          1.76          1.94         1.02 o                         
   1  10   8         15.22         14.29         2.15 o                         
   2  10   8          0.01          0.61         0.76 o                         
   3  10   8          5.35          6.52         1.43 o                         
   4  10   8          1.05          3.28         1.25 o                         
   5  10   8          7.30         10.81         2.05 o                         
   6  10   8          4.39          3.50         1.42 o                         
   7  10   8          0.00         -0.14         0.97 o                         
   8  10   8          7.19          6.24         1.88 o                         
  -1  11   8          0.00         -0.10         0.78 o                         
   2  11   8          7.27          4.63         1.24 o                         
   3  11   8          0.10         -0.46         0.88 o                         
   4  11   8         10.19          9.28         1.87 o                         
   5  11   8         55.19         59.71         4.74 o                         
   6  11   8          1.66          2.56         1.12 o                         
   7  11   8          5.79          7.27         2.06 o                         
   3  12   8         21.43         18.56         2.61 o                         
   4  12   8          5.44          5.96         1.60 o                         
   5  12   8          0.17          2.31         1.24 o                         
   6  12   8          3.88          3.72         1.42 o                         
  -3 -11   9          0.01          0.42         0.85 o                         
  -2 -11   9         23.08         25.04         3.54 o                         
  -5 -10   9          1.14          1.69         1.28 o                         
  -4 -10   9          2.07          2.90         1.29 o                         
  -3 -10   9          1.92          0.42         0.83 o                         
  -2 -10   9         14.87         14.64         2.60 o                         
  -1 -10   9          0.92          0.38         1.03 o                         
   0 -10   9          4.98          3.58         1.06 o                         
   1 -10   9          9.54         11.05         2.42 o                         
  -5  -9   9          2.68          3.04         1.24 o                         
  -4  -9   9         11.20         12.84         2.30 o                         
  -3  -9   9          3.82          8.35         1.85 o                         
  -2  -9   9          4.33          5.18         1.55 o                         
  -1  -9   9          0.92          2.39         1.17 o                         
   0  -9   9         15.08         15.56         1.87 o                         
   1  -9   9         11.60         13.31         2.56 o                         
   2  -9   9         31.29         40.84         4.37 o                         
   3  -9   9          2.39          5.16         1.78 o                         
  -5  -8   9          0.01         -0.45         0.54 o                         
  -4  -8   9         10.94         14.12         2.20 o                         
  -3  -8   9          2.61          3.38         1.35 o                         
  -2  -8   9         22.53         24.64         2.94 o                         
  -1  -8   9         22.11         19.78         2.71 o                         
   0  -8   9         32.16         37.04         2.69 o                         
   1  -8   9         17.07         19.73         2.94 o                         
   2  -8   9         13.79         17.22         2.76 o                         
   3  -8   9          8.93         12.38         2.55 o                         
   4  -8   9          8.10          7.77         2.17 o                         
  -6  -7   9          3.33          1.39         1.32 o                         
  -5  -7   9          8.56          8.75         1.35 o                         
  -4  -7   9          2.88          4.37         0.96 o                         
  -3  -7   9          4.77          2.95         0.95 o                         
  -2  -7   9         84.72         87.03         5.15 o                         
  -1  -7   9         43.10         41.06         3.62 o                         
   0  -7   9          0.03         -0.53         0.69 o                         
   1  -7   9          0.00          0.21         1.01 o                         
   2  -7   9          1.69          1.03         1.02 o                         
   3  -7   9          3.07          1.93         1.20 o                         
   4  -7   9          0.18         -1.64         1.64 o                         
   5  -7   9         20.51         31.50         3.96 o                         
  -7  -6   9          0.77          0.33         0.97 o                         
  -6  -6   9          0.00          1.91         1.41 o                         
  -5  -6   9         22.30         20.46         3.51 o                         
  -4  -6   9         20.98         21.32         2.01 o                         
  -3  -6   9          0.26         -0.07         1.35 o                         
  -2  -6   9         43.19         42.58         2.78 o                         
  -1  -6   9          0.00         -0.94         1.02 o                         
   0  -6   9         49.67         46.25         3.94 o                         
   1  -6   9         12.33         14.09         2.36 o                         
   2  -6   9         43.21         38.77         3.76 o                         
   3  -6   9         11.19         10.70         2.22 o                         
   4  -6   9          1.75          3.00         1.29 o                         
   5  -6   9         30.56         26.88         3.46 o                         
   6  -6   9          0.05         -1.47         1.47 o                         
  -7  -5   9          0.14         -0.81         1.17 o                         
  -6  -5   9          3.19          4.34         2.03 o                         
  -5  -5   9         12.00         15.06         2.96 o                         
  -4  -5   9         68.67         71.79         3.27 o                         
  -3  -5   9          3.89          3.03         1.03 o                         
  -2  -5   9          6.43          6.27         0.81 o                         
  -1  -5   9        133.79        135.75         3.70 o                         
   0  -5   9          0.53          0.33         0.58 o                         
   1  -5   9         51.82         41.58         2.41 o                         
   2  -5   9         49.92         57.04         4.26 o                         
   3  -5   9          0.73          1.58         1.07 o                         
   4  -5   9         10.76         13.64         2.38 o                         
   5  -5   9         43.89         41.32         4.14 o                         
   6  -5   9         13.15         12.12         2.54 o                         
   7  -5   9          1.94          1.91         1.51 o                         
  -7  -4   9         14.55         14.25         1.97 o                         
  -6  -4   9         11.67          9.19         2.32 o                         
  -5  -4   9         10.40         11.60         2.67 o                         
  -4  -4   9          1.24          0.88         1.31 o                         
  -3  -4   9          0.48          1.04         1.38 o                         
  -2  -4   9         58.63         60.27         5.18 o                         
  -1  -4   9         48.14         51.19         2.15 o                         
   0  -4   9         16.02         17.94         1.31 o                         
   1  -4   9        106.25        103.48         3.57 o                         
   2  -4   9         11.24         12.49         1.36 o                         
   3  -4   9          2.81          0.81         0.74 o                         
   4  -4   9         20.29         23.88         2.97 o                         
   5  -4   9          3.58          3.27         1.61 o                         
   6  -4   9         32.27         27.72         3.47 o                         
   7  -4   9          5.20          1.91         1.13 o                         
   8  -4   9          7.70          9.27         2.34 o                         
  -7  -3   9          0.04         -0.93         2.19 o                         
  -6  -3   9          2.25          2.90         0.98 o                         
  -5  -3   9         18.69         21.62         2.22 o                         
  -4  -3   9          2.65          1.61         0.97 o                         
  -3  -3   9         26.93         33.52         1.80 o                         
  -2  -3   9         76.35         79.51         2.28 o                         
  -1  -3   9        453.93        462.43         6.93 o                         
   0  -3   9         91.15        116.18         3.44 o                         
   1  -3   9          0.04          0.68         0.43 o                         
   2  -3   9         15.97         15.19         1.36 o                         
   3  -3   9          3.75          6.87         2.06 o                         
   4  -3   9          0.46         -0.28         0.95 o                         
   5  -3   9          3.40         -0.03         0.94 o                         
   6  -3   9         72.97         95.96         6.27 o                         
   7  -3   9          0.37          0.43         0.90 o                         
   8  -3   9          0.96          0.02         1.13 o                         
  -7  -2   9          1.99          1.14         1.21 o                         
  -6  -2   9          0.07          0.23         0.80 o                         
  -5  -2   9          1.81          2.27         0.94 o                         
  -4  -2   9          4.43          5.80         1.24 o                         
  -3  -2   9          1.96          5.03         1.69 o                         
  -2  -2   9        166.71        168.39         8.69 o                         
  -1  -2   9          3.19          3.09         0.62 o                         
   0  -2   9         24.01         25.13         1.58 o                         
   1  -2   9        126.96        130.12         3.20 o                         
   2  -2   9         83.19         90.42         2.85 o                         
   3  -2   9        110.27        104.14         3.65 o                         
   4  -2   9         56.11         56.90         2.88 o                         
   5  -2   9         11.49          6.92         1.70 o                         
   6  -2   9          0.07         -0.72         0.88 o                         
   7  -2   9         21.65         21.72         3.20 o                         
   8  -2   9         10.09         15.14         2.85 o                         
  -6  -1   9          0.13          0.54         0.97 o                         
  -5  -1   9         11.02         14.06         2.01 o                         
  -4  -1   9          2.13          1.77         0.87 o                         
  -3  -1   9        126.18        136.17         5.34 o                         
  -2  -1   9         42.42         49.02         2.12 o                         
  -1  -1   9          5.97          4.31         0.72 o                         
   0  -1   9         90.56         85.69         2.13 o                         
   1  -1   9         25.01         24.63         1.55 o                         
   2  -1   9         50.26         40.73         1.94 o                         
   3  -1   9          1.33          1.08         0.50 o                         
   4  -1   9        205.99        203.71         7.91 o                         
   5  -1   9          1.39          2.42         1.26 o                         
   6  -1   9         14.08         13.76         2.39 o                         
   7  -1   9         21.29         19.58         2.81 o                         
   8  -1   9          0.74          0.13         0.94 o                         
   9  -1   9          9.41         10.70         2.43 o                         
  -6   0   9          3.30          5.15         1.63 o                         
  -5   0   9          0.30         -0.01         0.74 o                         
  -4   0   9          1.03          1.36         1.04 o                         
  -3   0   9         26.00         32.22         2.54 o                         
  -2   0   9         17.95         17.95         0.96 o                         
  -1   0   9         29.92         27.40         1.43 o                         
   0   0   9         34.90         40.47         1.11 o                         
   1   0   9         24.14         23.41         1.11 o                         
   2   0   9         69.17         70.50         2.84 o                         
   3   0   9         97.04        118.70         9.27 o                         
   4   0   9          6.53          4.31         0.86 o                         
   5   0   9         22.91         17.78         2.43 o                         
   6   0   9         71.31         80.02         5.42 o                         
   7   0   9         13.72         10.64         2.22 o                         
   8   0   9          0.79          1.27         1.02 o                         
   9   0   9          3.15          3.46         1.81 o                         
  -5   1   9          9.73         11.80         2.35 o                         
  -4   1   9          0.57          0.72         1.14 o                         
  -3   1   9          0.49          0.24         0.77 o                         
  -2   1   9        166.67        171.96         5.71 o                         
  -1   1   9         54.89         56.49         3.11 o                         
   0   1   9          0.31          0.35         0.33 o                         
   1   1   9          7.32          7.71         0.58 o                         
   2   1   9          0.48          0.15         0.47 o                         
   3   1   9          3.05          2.38         0.50 o                         
   4   1   9          3.82          3.80         0.80 o                         
   5   1   9         29.04         27.89         2.95 o                         
   6   1   9         27.05         25.09         3.01 o                         
   7   1   9          0.00         -1.00         1.28 o                         
   8   1   9          0.02          2.03         1.26 o                         
   9   1   9          9.32          7.45         2.11 o                         
  -5   2   9          9.11         10.91         2.21 o                         
  -4   2   9         17.32         17.99         2.66 o                         
  -3   2   9          0.84          0.32         0.94 o                         
  -2   2   9         24.01         26.00         2.97 o                         
  -1   2   9          8.38          9.78         2.17 o                         
   0   2   9        112.32        120.41         6.70 o                         
   1   2   9         81.41         85.46         1.46 o                         
   2   2   9          2.01          2.22         0.41 o                         
   3   2   9         57.24         53.06         2.16 o                         
   4   2   9          3.68          3.63         0.58 o                         
   5   2   9         59.93         59.70         4.31 o                         
   6   2   9         55.76         42.67         3.92 o                         
   7   2   9          0.00          0.25         0.81 o                         
   8   2   9          1.72          4.64         1.59 o                         
   9   2   9          2.01          2.99         1.64 o                         
  -5   3   9          0.41          0.19         0.95 o                         
  -4   3   9          2.93          3.40         1.37 o                         
  -3   3   9          1.04          0.17         0.90 o                         
  -2   3   9        143.12        163.92         7.75 o                         
  -1   3   9          1.21          1.30         1.08 o                         
   0   3   9          1.00          3.91         1.01 o                         
   1   3   9        247.49        253.60         4.38 o                         
   2   3   9        162.07        159.68         2.57 o                         
   3   3   9        108.96        127.42         4.44 o                         
   4   3   9        105.23        103.74         2.72 o                         
   5   3   9         56.64         58.61         4.47 o                         
   6   3   9         36.64         36.92         2.57 o                         
   7   3   9         49.48         48.10         4.46 o                         
   8   3   9          0.04          0.01         0.88 o                         
   9   3   9          4.94          9.05         2.29 o                         
  -4   4   9          0.03          1.76         1.06 o                         
  -3   4   9          4.70          3.32         1.57 o                         
  -2   4   9         31.03         36.75         3.69 o                         
  -1   4   9        152.90        164.37         7.63 o                         
   0   4   9         33.35         33.14         2.35 o                         
   1   4   9         11.89         11.98         0.62 o                         
   2   4   9         67.57         69.05         1.99 o                         
   3   4   9        123.02        118.59         2.71 o                         
   4   4   9         97.00         92.25         2.26 o                         
   5   4   9          0.03          0.48         0.50 o                         
   6   4   9         96.97        107.77         4.29 o                         
   7   4   9         74.65         74.27         3.72 o                         
   8   4   9         13.30          8.56         2.05 o                         
   9   4   9         21.77         20.25         3.25 o                         
  -4   5   9         17.01         17.94         2.90 o                         
  -3   5   9          2.14          1.39         0.95 o                         
  -2   5   9         36.71         40.90         3.90 o                         
  -1   5   9          0.05         -0.35         1.11 o                         
   0   5   9         11.04          6.74         1.66 o                         
   1   5   9          2.73          1.88         0.32 o                         
   2   5   9         94.38         95.72         2.41 o                         
   3   5   9         51.09         48.86         1.68 o                         
   4   5   9        173.49        167.98         4.04 o                         
   5   5   9         69.18         75.07         3.49 o                         
   6   5   9          0.35          0.20         0.44 o                         
   7   5   9         21.80         27.78         2.47 o                         
   8   5   9         16.57         15.57         2.02 o                         
   9   5   9          7.30          7.08         1.49 o                         
  -3   6   9         13.06         16.73         2.81 o                         
  -2   6   9          0.70          3.38         1.44 o                         
  -1   6   9         30.65         36.54         3.66 o                         
   0   6   9          2.67          1.61         1.12 o                         
   1   6   9         30.69         32.00         1.78 o                         
   2   6   9         38.78         40.76         1.59 o                         
   3   6   9        104.65        101.01         2.56 o                         
   4   6   9        119.65        118.45         4.30 o                         
   5   6   9         25.73         28.59         4.43 o                         
   6   6   9          0.24          5.14         2.28 o                         
   7   6   9         21.06         20.32         3.07 o                         
   8   6   9          1.79          0.69         1.31 o                         
   9   6   9          5.25          7.98         2.38 o                         
  -3   7   9          0.36         -0.22         0.93 o                         
  -2   7   9          4.74          5.36         1.83 o                         
  -1   7   9          0.33         -0.34         0.81 o                         
   0   7   9         26.78         27.60         3.10 o                         
   1   7   9         10.17          7.61         0.90 o                         
   2   7   9         11.56         10.16         1.13 o                         
   3   7   9          6.51          7.18         0.69 o                         
   4   7   9          5.93          5.74         0.67 o                         
   5   7   9         54.69         59.93         3.20 o                         
   6   7   9          4.29          3.33         1.34 o                         
   7   7   9          1.06          3.11         1.57 o                         
   8   7   9          2.78         -0.28         1.21 o                         
   9   7   9          0.59         -1.43         1.43 o                         
  -2   8   9          5.54          9.62         2.13 o                         
  -1   8   9          4.65          8.77         1.99 o                         
   0   8   9          3.26          6.93         1.69 o                         
   1   8   9          0.09         -0.50         0.77 o                         
   2   8   9          0.13          0.20         0.45 o                         
   3   8   9         15.75         16.51         1.51 o                         
   4   8   9          0.00          0.24         0.53 o                         
   5   8   9         12.68         11.43         1.46 o                         
   6   8   9         16.49         17.12         2.59 o                         
   7   8   9          0.08          0.32         0.82 o                         
   8   8   9          2.72          2.36         1.40 o                         
   9   8   9          1.15          2.03         1.42 o                         
  -2   9   9          8.10         10.48         2.28 o                         
  -1   9   9          6.06          5.44         1.58 o                         
   0   9   9          4.11          6.80         1.75 o                         
   1   9   9          3.95          4.07         1.35 o                         
   2   9   9          7.04          6.46         1.03 o                         
   3   9   9          8.94         11.65         1.35 o                         
   4   9   9          7.40          8.91         1.21 o                         
   5   9   9          2.03          2.80         1.21 o                         
   6   9   9         11.52         10.56         2.10 o                         
   7   9   9          1.67          1.06         0.99 o                         
   8   9   9          4.33          5.48         1.89 o                         
  -1  10   9          2.71          3.00         1.35 o                         
   0  10   9          1.45          1.88         1.30 o                         
   1  10   9          1.56          3.31         1.15 o                         
   2  10   9          0.06         -0.84         0.84 o                         
   3  10   9          2.49          1.38         0.81 o                         
   4  10   9          6.70          7.04         1.59 o                         
   5  10   9          0.49          0.82         0.79 o                         
   6  10   9         33.83         32.68         3.56 o                         
   7  10   9          3.47          3.99         1.60 o                         
   8  10   9          1.44          4.62         1.60 o                         
   4  11   9         21.90         24.50         2.88 o                         
   5  11   9          0.96          1.65         0.93 o                         
   6  11   9         11.09         13.22         2.48 o                         
   7  11   9          7.14          7.49         2.03 o                         
   5  12   9         11.67         11.23         2.22 o                         
   6  12   9          0.12          3.59         1.48 o                         
  -3 -10  10          0.01          2.00         1.14 o                         
  -2 -10  10          3.66          2.17         1.21 o                         
  -1 -10  10          0.37         -1.17         1.17 o                         
  -3  -9  10          4.75          4.68         1.43 o                         
  -2  -9  10          7.43          8.05         1.92 o                         
  -1  -9  10          0.72          0.97         0.76 o                         
   0  -9  10         17.16         19.77         3.17 o                         
   1  -9  10          0.00          1.08         1.01 o                         
   2  -9  10          0.11         -0.60         0.97 o                         
  -5  -8  10          0.52         -0.79         1.55 o                         
  -3  -8  10          0.21          0.09         0.64 o                         
  -2  -8  10          7.04          7.87         1.79 o                         
  -1  -8  10          0.00         -0.52         0.68 o                         
   0  -8  10          7.58          4.99         1.53 o                         
   1  -8  10          0.25          1.18         1.22 o                         
   2  -8  10         17.85         19.39         2.98 o                         
   3  -8  10          0.15          1.96         1.31 o                         
   4  -8  10         25.32         26.16         3.68 o                         
  -6  -7  10         10.22          8.54         2.90 o                         
  -5  -7  10          0.06         -1.94         1.94 o                         
  -4  -7  10          7.02          1.40         1.55 o                         
  -3  -7  10          3.90          1.60         0.83 o                         
  -2  -7  10         47.35         50.70         3.95 o                         
  -1  -7  10          1.31          1.89         0.72 o                         
   0  -7  10          6.05          9.64         2.09 o                         
   1  -7  10          8.75          7.51         1.81 o                         
   2  -7  10          3.34          4.58         1.55 o                         
   3  -7  10          4.17          7.75         1.92 o                         
   4  -7  10          0.69         -0.75         0.98 o                         
   5  -7  10         17.51         19.70         3.13 o                         
  -6  -6  10         12.69         12.06         3.06 o                         
  -5  -6  10          0.54         -0.06         1.15 o                         
  -4  -6  10          0.13         -1.61         1.61 o                         
  -3  -6  10          0.05         -0.01         0.58 o                         
  -2  -6  10          4.01          4.43         1.08 o                         
  -1  -6  10          0.09         -0.25         0.85 o                         
   0  -6  10         23.69         23.95         2.95 o                         
   1  -6  10          8.28          8.65         1.98 o                         
   2  -6  10          0.12          0.74         1.02 o                         
   3  -6  10         38.46         36.19         3.89 o                         
   4  -6  10          2.90          5.49         1.76 o                         
   5  -6  10          4.06          5.20         1.69 o                         
   6  -6  10          2.69          2.59         1.26 o                         
  -6  -5  10          2.46          3.48         2.09 o                         
  -5  -5  10         18.37         22.74         3.80 o                         
  -4  -5  10          7.36          4.46         1.79 o                         
  -3  -5  10          7.32          6.42         1.16 o                         
  -2  -5  10          2.77          2.86         0.76 o                         
  -1  -5  10          0.15          0.49         0.44 o                         
   0  -5  10         59.50         52.78         2.71 o                         
   1  -5  10         19.49         16.58         2.43 o                         
   2  -5  10         80.73         74.47         5.17 o                         
   3  -5  10         13.87         13.24         2.42 o                         
   4  -5  10         18.42         20.69         2.95 o                         
   5  -5  10         18.37         16.70         2.86 o                         
   6  -5  10          5.80          5.78         1.84 o                         
  -6  -4  10          2.69          6.38         2.35 o                         
  -5  -4  10          0.75          2.57         1.65 o                         
  -4  -4  10         12.01         15.37         3.14 o                         
  -3  -4  10          0.43          0.40         1.27 o                         
  -2  -4  10         53.18         55.53         5.05 o                         
  -1  -4  10          0.29          0.32         0.42 o                         
   0  -4  10         23.57         21.73         1.45 o                         
   1  -4  10         40.45         33.16         2.04 o                         
   2  -4  10          1.68          1.12         0.59 o                         
   3  -4  10          2.02          6.34         1.45 o                         
   4  -4  10          0.32         -0.17         0.87 o                         
   5  -4  10          0.61          0.06         1.11 o                         
   6  -4  10          5.35          8.22         2.18 o                         
   7  -4  10         10.58          8.95         2.12 o                         
  -6  -3  10         13.36         18.35         3.55 o                         
  -5  -3  10          4.38          8.25         2.47 o                         
  -4  -3  10          1.58          1.37         1.40 o                         
  -3  -3  10          2.08          2.88         1.68 o                         
  -2  -3  10          8.31         12.01         2.36 o                         
  -1  -3  10        117.94        111.02         3.03 o                         
   0  -3  10         15.89         12.91         1.06 o                         
   1  -3  10          2.62          1.31         0.71 o                         
   2  -3  10          2.82          3.57         0.78 o                         
   3  -3  10         12.05         12.63         2.05 o                         
   4  -3  10          5.68          5.94         1.67 o                         
   5  -3  10         11.18          6.24         1.60 o                         
   6  -3  10          5.07          4.79         1.62 o                         
   7  -3  10          9.85          6.42         1.93 o                         
   8  -3  10          1.14          2.99         1.46 o                         
  -6  -2  10          1.24         -1.71         1.71 o                         
  -5  -2  10          1.32          1.66         0.83 o                         
  -4  -2  10          3.27          1.63         1.41 o                         
  -3  -2  10          9.43         15.87         2.88 o                         
  -2  -2  10          4.85          5.42         1.94 o                         
  -1  -2  10         19.02         17.76         1.88 o                         
   0  -2  10         85.10         86.95         2.49 o                         
   1  -2  10         36.72         40.98         1.80 o                         
   2  -2  10         56.00         62.08         2.42 o                         
   3  -2  10         81.78         84.17         3.34 o                         
   4  -2  10          0.37          1.82         1.08 o                         
   5  -2  10        108.23         86.51         5.59 o                         
   6  -2  10         14.21         15.22         2.57 o                         
   7  -2  10         13.22         13.70         2.56 o                         
   8  -2  10          3.43          3.73         1.65 o                         
  -5  -1  10          1.74          0.88         2.85 o                         
  -4  -1  10          0.02         -0.67         0.79 o                         
  -3  -1  10         10.55         11.70         2.57 o                         
  -2  -1  10          0.15          0.22         0.35 o                         
  -1  -1  10          9.50          7.53         0.96 o                         
   0  -1  10         30.36         27.41         1.40 o                         
   1  -1  10         22.49         23.50         1.52 o                         
   2  -1  10         11.12         10.75         0.97 o                         
   3  -1  10         23.85         18.15         1.50 o                         
   4  -1  10        112.56        109.90         4.00 o                         
   5  -1  10          3.01          3.63         1.42 o                         
   6  -1  10         25.79         28.62         3.38 o                         
   7  -1  10          2.40          1.02         1.20 o                         
   8  -1  10          0.07         -1.56         1.56 o                         
  -5   0  10          1.58          3.47         1.07 o                         
  -4   0  10          0.01         -0.01         0.72 o                         
  -3   0  10         22.41         29.73         2.55 o                         
  -2   0  10          1.03          0.83         1.11 o                         
  -1   0  10        167.31        187.20         4.32 o                         
   0   0  10          6.11         11.22         1.13 o                         
   1   0  10         36.93         36.17         1.78 o                         
   2   0  10          4.72          2.84         0.53 o                         
   3   0  10          0.20         -0.24         0.59 o                         
   4   0  10         11.47         11.49         1.88 o                         
   5   0  10         28.11         23.89         2.87 o                         
   6   0  10          9.48         11.63         2.20 o                         
   7   0  10          3.28         -0.11         1.26 o                         
   8   0  10          7.32          4.09         1.51 o                         
   9   0  10         10.95         11.27         2.59 o                         
  -5   1  10          1.31          4.88         1.72 o                         
  -4   1  10          0.30         -0.34         0.84 o                         
  -3   1  10          3.51          4.25         1.20 o                         
  -2   1  10          4.78          3.56         1.13 o                         
  -1   1  10         46.81         47.54         4.67 o                         
   0   1  10         26.14         25.97         1.47 o                         
   1   1  10         22.91         23.63         1.19 o                         
   2   1  10          1.53          1.40         0.52 o                         
   3   1  10         46.69         48.27         2.14 o                         
   4   1  10          6.22          4.77         0.89 o                         
   5   1  10         64.60         61.54         4.46 o                         
   6   1  10          0.25         -0.50         1.13 o                         
   7   1  10          7.88          7.62         2.00 o                         
   8   1  10          1.16          1.27         0.86 o                         
   9   1  10          7.68          7.87         2.08 o                         
  -4   2  10          0.03          0.13         1.03 o                         
  -3   2  10         35.40         40.75         4.11 o                         
  -2   2  10          0.00          0.68         1.62 o                         
  -1   2  10          0.30          0.51         0.79 o                         
   0   2  10          2.70          1.47         1.22 o                         
   1   2  10          2.03          0.66         0.78 o                         
   2   2  10          5.48          5.33         0.79 o                         
   3   2  10          4.57          3.34         0.61 o                         
   4   2  10          3.43          4.07         1.08 o                         
   5   2  10          5.34          6.29         1.50 o                         
   6   2  10          0.57          0.87         1.10 o                         
   7   2  10          3.07          1.77         1.08 o                         
   8   2  10          0.07          1.51         1.19 o                         
   9   2  10          0.21          0.49         0.94 o                         
  -4   3  10          0.61          0.55         0.82 o                         
  -3   3  10         10.73         12.26         2.34 o                         
  -2   3  10         43.67         51.40         4.47 o                         
  -1   3  10         83.48         89.66         4.23 o                         
   0   3  10          0.70          0.66         1.15 o                         
   1   3  10         34.09         35.82         3.88 o                         
   2   3  10         37.27         33.22         1.20 o                         
   3   3  10         42.27         41.02         1.86 o                         
   4   3  10         28.45         23.90         1.58 o                         
   5   3  10          8.07          6.63         1.63 o                         
   6   3  10         71.03         63.92         4.89 o                         
   7   3  10         75.64         71.74         5.48 o                         
   8   3  10          0.04          0.50         1.09 o                         
   9   3  10          0.19          2.61         1.70 o                         
  -4   4  10          5.73          6.56         1.95 o                         
  -3   4  10         11.15         11.32         2.35 o                         
  -2   4  10          4.93          3.69         1.51 o                         
  -1   4  10         15.21         16.22         2.44 o                         
   0   4  10         65.10         71.47         3.72 o                         
   1   4  10         61.10         62.40         5.11 o                         
   2   4  10          8.86          9.15         0.72 o                         
   3   4  10         75.95         79.04         2.51 o                         
   4   4  10         23.16         23.65         1.83 o                         
   5   4  10          0.19          0.39         1.12 o                         
   6   4  10         71.70         70.99         5.18 o                         
   7   4  10         22.02         24.27         3.29 o                         
   8   4  10         10.20         14.21         2.72 o                         
   9   4  10         17.26         19.71         3.28 o                         
  -3   5  10          1.68          1.11         1.26 o                         
  -2   5  10         17.79         20.58         3.00 o                         
  -1   5  10         34.42         37.92         3.82 o                         
   0   5  10         20.19         22.53         3.60 o                         
   1   5  10         34.49         36.24         2.48 o                         
   2   5  10         56.57         56.43         2.30 o                         
   3   5  10          0.20         -0.12         0.37 o                         
   4   5  10          0.02          0.93         0.76 o                         
   5   5  10         41.07         46.09         3.92 o                         
   6   5  10          0.22          0.22         1.58 o                         
   7   5  10          2.44          1.58         0.92 o                         
   8   5  10          2.64          2.14         0.94 o                         
   9   5  10          1.84          0.51         1.06 o                         
  -3   6  10         22.46         24.09         3.43 o                         
  -2   6  10          3.79          6.04         1.86 o                         
  -1   6  10          4.80          6.56         1.90 o                         
   0   6  10          0.12          0.39         0.68 o                         
   1   6  10          0.99          0.30         1.01 o                         
   2   6  10         10.60          8.98         0.99 o                         
   3   6  10          6.15          6.31         0.95 o                         
   4   6  10          0.19          0.53         0.44 o                         
   5   6  10         18.81         18.63         1.99 o                         
   6   6  10         24.74         27.44         3.25 o                         
   7   6  10          0.94          0.38         0.95 o                         
   8   6  10          0.37          0.87         0.96 o                         
   9   6  10          0.07         -1.15         1.40 o                         
  -2   7  10          0.07         -0.43         1.23 o                         
  -1   7  10          8.89          7.58         2.05 o                         
   0   7  10         12.92         12.25         2.24 o                         
   1   7  10         27.32         26.82         3.42 o                         
   2   7  10          1.41          0.76         0.43 o                         
   3   7  10         16.02         18.76         1.58 o                         
   4   7  10          3.43          1.40         1.34 o                         
   5   7  10          0.53          0.90         0.96 o                         
   6   7  10          8.14          7.94         1.88 o                         
   7   7  10          0.01          0.72         0.97 o                         
   8   7  10          0.74          0.21         1.11 o                         
   9   7  10         13.91         18.20         3.42 o                         
  -1   8  10          3.88          7.58         1.87 o                         
   0   8  10          1.31          0.53         1.06 o                         
   1   8  10          6.43          6.84         1.93 o                         
   2   8  10          8.53          5.27         1.62 o                         
   3   8  10          2.97          2.79         0.86 o                         
   4   8  10          8.93         10.23         1.27 o                         
   5   8  10          0.86          1.29         0.69 o                         
   6   8  10          0.66          1.33         1.16 o                         
   7   8  10          4.61          6.66         1.98 o                         
   8   8  10          0.74         -0.55         0.99 o                         
  -1   9  10          6.20         10.39         2.24 o                         
   0   9  10          3.83          3.54         1.33 o                         
   1   9  10          0.17          2.26         1.37 o                         
   2   9  10         11.58         12.51         2.45 o                         
   3   9  10          3.56          2.21         1.39 o                         
   4   9  10          1.28          0.98         0.78 o                         
   5   9  10         16.51         21.17         2.65 o                         
   6   9  10          1.02          3.62         1.24 o                         
   7   9  10          0.79         -0.68         1.02 o                         
   8   9  10          0.16         -0.94         1.13 o                         
   0  10  10          0.01          2.33         1.33 o                         
   1  10  10          0.14          3.17         1.61 o                         
   5  10  10          0.52          1.30         1.04 o                         
   6  10  10          5.89          8.38         1.99 o                         
   7  10  10          0.51         -0.82         1.00 o                         
   6  11  10          0.77          2.80         1.23 o                         
  -2  -9  11          1.53          0.92         0.77 o                         
  -1  -9  11          3.88          5.11         1.82 o                         
   0  -9  11         15.75         16.04         2.88 o                         
  -2  -8  11          9.66         12.44         2.22 o                         
  -1  -8  11          7.22          8.02         2.26 o                         
   0  -8  11         18.67         18.42         2.97 o                         
   1  -8  11          1.49          0.55         0.86 o                         
   2  -8  11          2.95          2.57         1.46 o                         
  -5  -7  11          3.78          0.93         1.52 o                         
  -4  -7  11          5.71         11.10         3.08 o                         
  -3  -7  11          1.01         -1.77         1.77 o                         
  -2  -7  11          4.09          5.91         1.50 o                         
  -1  -7  11          0.78          1.42         1.05 o                         
   0  -7  11          2.83          4.54         1.62 o                         
   1  -7  11          2.93          5.53         1.64 o                         
   2  -7  11          9.59          7.49         2.04 o                         
   3  -7  11          0.88          1.10         1.01 o                         
   4  -7  11          2.48          3.74         1.80 o                         
  -5  -6  11          0.22         -1.81         1.81 o                         
  -4  -6  11          0.17         -1.74         1.74 o                         
  -3  -6  11          6.48          5.37         2.40 o                         
  -2  -6  11         25.35         23.82         2.46 o                         
  -1  -6  11          1.38          2.19         1.01 o                         
   0  -6  11         15.20         15.73         2.47 o                         
   1  -6  11          3.21          1.80         1.24 o                         
   2  -6  11          0.22          0.90         0.91 o                         
   3  -6  11          7.92          5.55         1.74 o                         
   4  -6  11          0.68          1.65         1.08 o                         
   5  -6  11          3.50          0.23         1.06 o                         
  -5  -5  11          0.45          0.99         1.04 o                         
  -4  -5  11          9.25          7.01         2.40 o                         
  -3  -5  11          0.09         -0.04         0.89 o                         
  -2  -5  11          2.82          1.52         1.05 o                         
  -1  -5  11          0.01          1.13         0.78 o                         
   0  -5  11          5.77          3.17         1.20 o                         
   1  -5  11          2.96          3.36         1.36 o                         
   2  -5  11          0.28          2.08         1.16 o                         
   3  -5  11          4.27          9.62         2.09 o                         
   4  -5  11         15.58         18.21         2.85 o                         
   5  -5  11          3.50          1.25         1.08 o                         
   6  -5  11          0.00         -1.20         1.20 o                         
  -5  -4  11          0.21          2.61         1.73 o                         
  -4  -4  11          1.65          1.84         1.38 o                         
  -3  -4  11          0.34          0.15         1.28 o                         
  -2  -4  11          6.42          5.34         1.10 o                         
  -1  -4  11          0.29          1.01         0.69 o                         
   0  -4  11          2.92          2.08         1.13 o                         
   1  -4  11         36.87         35.96         3.36 o                         
   2  -4  11         60.47         58.19         4.40 o                         
   3  -4  11          0.73         -0.09         0.78 o                         
   4  -4  11          1.69          0.63         0.89 o                         
   5  -4  11          0.87          0.28         0.83 o                         
   6  -4  11          0.46          2.64         1.44 o                         
   7  -4  11          6.80          9.93         2.38 o                         
  -5  -3  11          7.88         11.98         2.84 o                         
  -4  -3  11          0.18          1.03         1.68 o                         
  -3  -3  11          9.57          9.28         2.58 o                         
  -2  -3  11          0.00         -0.57         0.57 o                         
  -1  -3  11          0.20         -0.29         0.67 o                         
   0  -3  11          8.65          7.20         1.17 o                         
   1  -3  11          9.94          9.13         1.16 o                         
   2  -3  11          2.66          2.16         1.09 o                         
   3  -3  11         22.85         18.94         2.51 o                         
   4  -3  11          4.84          6.07         1.61 o                         
   5  -3  11          0.01          0.28         0.92 o                         
   6  -3  11          0.23          2.20         1.36 o                         
   7  -3  11         11.90         14.42         2.83 o                         
  -5  -2  11          1.24          4.28         1.89 o                         
  -4  -2  11          5.34          6.94         2.28 o                         
  -3  -2  11          7.88          9.94         2.56 o                         
  -2  -2  11          2.47          1.33         1.26 o                         
  -1  -2  11         78.51         82.29         8.68 o                         
   0  -2  11         20.70         19.32         1.77 o                         
   1  -2  11         61.42         56.35         2.17 o                         
   2  -2  11          6.03          6.67         0.85 o                         
   3  -2  11          7.22          6.69         1.02 o                         
   4  -2  11          4.63          8.62         1.83 o                         
   5  -2  11          7.82          4.35         1.40 o                         
   6  -2  11          9.85         11.15         2.31 o                         
   7  -2  11          0.50          0.48         1.17 o                         
   8  -2  11          0.08         -0.17         0.94 o                         
  -4  -1  11          0.06          0.13         1.12 o                         
  -3  -1  11          0.07          0.30         1.33 o                         
  -2  -1  11          8.48         10.86         2.59 o                         
  -1  -1  11          2.52          3.45         0.73 o                         
   0  -1  11         62.04         64.02         6.04 o                         
   1  -1  11          4.51          5.44         0.67 o                         
   2  -1  11          0.96          2.80         0.57 o                         
   3  -1  11          0.26          0.51         0.43 o                         
   4  -1  11          7.15          3.91         1.39 o                         
   5  -1  11         31.57         23.39         2.94 o                         
   6  -1  11          8.59         12.00         2.33 o                         
   7  -1  11          1.36          1.72         1.06 o                         
   8  -1  11          3.47          2.44         1.43 o                         
  -4   0  11          0.41          0.22         0.78 o                         
  -3   0  11          6.91          7.71         2.17 o                         
  -2   0  11          0.17          2.43         1.66 o                         
  -1   0  11         11.06         11.41         0.98 o                         
   0   0  11          8.26          9.26         2.08 o                         
   1   0  11          4.59          5.16         0.63 o                         
   2   0  11          0.00         -0.22         0.34 o                         
   3   0  11          8.68          4.80         0.77 o                         
   4   0  11         10.74         12.33         1.38 o                         
   5   0  11          6.23          5.23         1.56 o                         
   6   0  11         23.81         26.24         3.32 o                         
   7   0  11          0.70          0.76         1.22 o                         
   8   0  11          0.69          2.72         1.44 o                         
  -4   1  11          0.26         -0.05         0.90 o                         
  -3   1  11          5.37          3.89         1.06 o                         
  -2   1  11          0.05          0.94         1.19 o                         
  -1   1  11         23.36         21.53         3.30 o                         
   0   1  11         10.89         10.28         0.94 o                         
   1   1  11         10.51         12.25         1.31 o                         
   2   1  11         31.72         30.99         1.78 o                         
   3   1  11         49.95         48.33         2.10 o                         
   4   1  11         19.30         19.72         2.41 o                         
   5   1  11         15.44         17.30         2.55 o                         
   6   1  11          0.13         -0.44         0.79 o                         
   7   1  11          0.36         -1.23         1.23 o                         
   8   1  11          2.56         -0.22         0.95 o                         
   9   1  11          0.02         -0.27         0.98 o                         
  -3   2  11          1.18          2.24         0.92 o                         
  -2   2  11          0.97          1.10         0.73 o                         
  -1   2  11         16.80         20.39         3.32 o                         
   0   2  11          5.00          5.01         1.85 o                         
   1   2  11          0.98          1.17         0.50 o                         
   2   2  11         15.09         13.81         0.87 o                         
   3   2  11          9.78          7.53         0.85 o                         
   4   2  11          0.00         -0.12         0.52 o                         
   5   2  11          0.51         -0.62         0.77 o                         
   6   2  11         11.00          9.61         2.01 o                         
   7   2  11          0.17         -1.23         1.33 o                         
   8   2  11          0.78          0.41         0.98 o                         
   9   2  11         22.59         21.56         3.44 o                         
  -3   3  11          1.86          1.85         1.07 o                         
  -2   3  11          3.39          3.91         1.21 o                         
  -1   3  11          0.36          1.02         1.29 o                         
   0   3  11          6.18          7.83         2.08 o                         
   1   3  11         68.86         68.49         5.70 o                         
   2   3  11          1.81          1.11         0.39 o                         
   3   3  11         14.90         15.59         1.01 o                         
   4   3  11          5.00          6.04         0.84 o                         
   5   3  11          0.46          0.60         0.84 o                         
   6   3  11          9.48          7.18         1.83 o                         
   7   3  11          8.18          7.37         1.94 o                         
   8   3  11          0.46         -0.55         1.12 o                         
   9   3  11          0.61          2.70         1.35 o                         
  -3   4  11         13.11         14.85         2.79 o                         
  -2   4  11         10.23          8.48         1.55 o                         
  -1   4  11          0.01         -1.52         1.52 o                         
   0   4  11          2.34          5.41         2.07 o                         
   1   4  11          6.42          6.08         1.88 o                         
   2   4  11          5.25          4.86         0.70 o                         
   3   4  11         26.20         24.78         2.04 o                         
   4   4  11          5.04          7.03         0.81 o                         
   5   4  11          0.06         -0.87         0.87 o                         
   6   4  11         61.06         52.96         8.14 o                         
   7   4  11         30.03         29.61         3.64 o                         
   8   4  11          1.17         -1.55         1.55 o                         
   9   4  11          2.87          0.46         1.14 o                         
  -2   5  11          1.34          3.83         1.60 o                         
  -1   5  11          0.03          0.05         0.75 o                         
   0   5  11          9.89          6.36         1.92 o                         
   1   5  11          0.01         -1.21         1.29 o                         
   2   5  11          2.52          1.44         1.32 o                         
   3   5  11          2.45          1.14         0.47 o                         
   4   5  11          0.65          0.14         0.62 o                         
   5   5  11         24.16         27.18         2.38 o                         
   6   5  11          9.94         10.60         1.54 o                         
   7   5  11          2.32          3.42         1.04 o                         
   8   5  11          2.16          0.62         0.68 o                         
   9   5  11          4.05          4.95         1.27 o                         
  -2   6  11         11.25          9.08         2.23 o                         
  -1   6  11          0.94          1.00         0.72 o                         
   0   6  11         11.91         11.23         1.68 o                         
   1   6  11         16.87         15.68         2.83 o                         
   2   6  11          6.69          2.89         1.27 o                         
   3   6  11          0.03          0.25         0.50 o                         
   4   6  11         10.34         10.18         1.29 o                         
   5   6  11         10.67          9.15         2.34 o                         
   6   6  11          0.53          0.09         0.91 o                         
   7   6  11         17.06         18.42         3.03 o                         
   8   6  11          2.72          2.83         1.51 o                         
   9   6  11          0.00          1.34         1.42 o                         
  -1   7  11          7.06          5.55         1.80 o                         
   0   7  11          0.28          0.07         0.70 o                         
   1   7  11         23.15         26.61         3.67 o                         
   2   7  11         14.66         13.15         2.47 o                         
   3   7  11         40.03         46.88         4.63 o                         
   4   7  11          4.64          3.60         1.73 o                         
   5   7  11          8.61          9.96         1.37 o                         
   6   7  11          6.75          8.09         1.96 o                         
   7   7  11          0.00         -0.52         1.00 o                         
   8   7  11          6.76         10.58         2.51 o                         
  -1   8  11          0.02          0.51         0.84 o                         
   0   8  11          0.00          0.90         0.81 o                         
   1   8  11          0.63          1.78         1.23 o                         
   2   8  11         19.84         22.06         3.31 o                         
   3   8  11          3.33          5.07         1.72 o                         
   4   8  11          6.61          5.94         1.91 o                         
   5   8  11          1.80          0.11         0.66 o                         
   6   8  11          0.03          1.64         1.21 o                         
   7   8  11          0.56          1.34         1.13 o                         
   8   8  11          7.45          6.84         2.06 o                         
   0   9  11          0.34          0.81         0.84 o                         
   1   9  11          0.00          1.38         1.17 o                         
   2   9  11          0.60         -1.25         1.25 o                         
   3   9  11         11.21          9.62         2.21 o                         
   6   9  11          0.72         -0.55         0.84 o                         
   7   9  11          0.27          0.63         1.01 o                         
   8   9  11          2.23          2.27         1.53 o                         
   7  10  11          1.08          2.60         1.33 o                         
  -3  -8  12          2.77          3.39         1.37 o                         
  -2  -8  12          0.08          0.67         0.86 o                         
  -1  -8  12          7.44          6.66         1.89 o                         
   0  -8  12          6.20          6.62         2.05 o                         
   1  -8  12          2.58         -0.13         0.98 o                         
  -3  -7  12          1.12         -1.15         1.61 o                         
  -2  -7  12          0.34          1.26         1.06 o                         
  -1  -7  12          3.51          3.21         1.38 o                         
   0  -7  12         15.07         11.20         2.40 o                         
   1  -7  12          1.26          2.49         1.34 o                         
   2  -7  12         21.76         24.25         3.39 o                         
   3  -7  12          4.68          3.38         1.50 o                         
  -3  -6  12          0.56         -1.66         1.66 o                         
  -2  -6  12          8.29          7.76         1.75 o                         
  -1  -6  12          1.37          2.73         1.22 o                         
   0  -6  12          6.49          6.11         1.59 o                         
   1  -6  12          2.76          2.54         1.25 o                         
   2  -6  12          1.92          0.70         0.96 o                         
   3  -6  12          2.72          4.85         1.67 o                         
   4  -6  12          9.31          6.87         1.97 o                         
  -3  -5  12          2.52          0.31         1.71 o                         
  -2  -5  12         11.56         12.29         1.75 o                         
  -1  -5  12          2.26          0.72         2.34 o                         
   0  -5  12         13.91         15.70         2.36 o                         
   1  -5  12          0.06         -0.50         0.74 o                         
   2  -5  12          8.81          6.24         1.77 o                         
   3  -5  12         30.25         29.98         3.59 o                         
   4  -5  12          6.20          8.24         2.02 o                         
   5  -5  12          4.89          5.33         1.79 o                         
  -3  -4  12          1.71          1.33         1.15 o                         
  -2  -4  12          2.39          1.25         2.28 o                         
  -1  -4  12          0.01          0.13         0.52 o                         
   0  -4  12          5.58         10.05         1.54 o                         
   1  -4  12          0.07          1.11         0.97 o                         
   2  -4  12          7.81          9.00         1.88 o                         
   3  -4  12          1.82          0.67         0.80 o                         
   4  -4  12         25.74         33.80         3.73 o                         
   5  -4  12          0.24          0.88         1.19 o                         
   6  -4  12          0.73          2.10         1.07 o                         
  -3  -3  12          3.52          5.99         2.08 o                         
  -2  -3  12          0.65          2.59         1.85 o                         
  -1  -3  12          7.15          5.99         1.06 o                         
   0  -3  12          6.49          7.05         1.24 o                         
   1  -3  12          5.18          4.94         2.27 o                         
   2  -3  12          3.14          2.00         0.98 o                         
   3  -3  12          1.00          8.89         1.90 o                         
   4  -3  12          0.05          0.45         0.83 o                         
   5  -3  12          0.42          1.08         1.14 o                         
   6  -3  12          5.64          7.10         2.06 o                         
   7  -3  12         13.54         16.87         3.18 o                         
  -3  -2  12          7.46          8.01         2.49 o                         
  -2  -2  12          1.58          0.81         1.09 o                         
  -1  -2  12         20.24         22.13         1.95 o                         
   0  -2  12         10.81         12.56         1.49 o                         
   1  -2  12         15.76         12.99         1.60 o                         
   2  -2  12         20.03         20.49         2.62 o                         
   3  -2  12         10.34         10.32         1.89 o                         
   4  -2  12          0.50          2.04         1.16 o                         
   5  -2  12          0.38         -0.15         0.84 o                         
   6  -2  12          4.26          5.20         1.57 o                         
   7  -2  12         15.47         22.17         3.43 o                         
  -3  -1  12          4.68          5.67         2.13 o                         
  -2  -1  12          0.10          2.26         1.66 o                         
  -1  -1  12         17.43         19.37         3.64 o                         
   0  -1  12          7.25         10.21         2.78 o                         
   1  -1  12         63.63         60.45         3.16 o                         
   2  -1  12         12.79         11.97         1.61 o                         
   3  -1  12         48.61         52.42         3.98 o                         
   4  -1  12          5.80          4.62         1.42 o                         
   5  -1  12         32.37         26.72         3.27 o                         
   6  -1  12          6.17          8.33         2.00 o                         
   7  -1  12          1.13          0.69         0.98 o                         
   8  -1  12          1.93          1.31         1.25 o                         
  -3   0  12          2.53          0.43         0.99 o                         
  -2   0  12          5.15          6.90         2.18 o                         
  -1   0  12          5.11          5.05         2.11 o                         
   0   0  12          3.54          6.14         3.57 o                         
   1   0  12          0.10          2.30         1.73 o                         
   2   0  12         39.05         40.50         3.34 o                         
   3   0  12         12.73         17.53         1.92 o                         
   4   0  12          0.43          6.06         1.55 o                         
   5   0  12          3.27          0.94         0.93 o                         
   6   0  12          0.26          0.01         1.04 o                         
   7   0  12          0.01         -0.09         0.87 o                         
   8   0  12          0.00          1.34         1.12 o                         
  -3   1  12         11.28         11.95         2.82 o                         
  -2   1  12          0.05         -0.75         1.43 o                         
  -1   1  12          3.79          6.79         2.23 o                         
   0   1  12          3.86          4.27         1.94 o                         
   1   1  12          7.09          8.93         1.12 o                         
   2   1  12          4.23          4.53         1.27 o                         
   3   1  12          2.46         -0.11         1.02 o                         
   4   1  12          1.10         -0.75         0.93 o                         
   5   1  12         13.69          7.15         1.77 o                         
   6   1  12          0.88          1.28         0.86 o                         
   7   1  12         17.46         20.01         3.13 o                         
   8   1  12          0.74          2.66         1.35 o                         
  -2   2  12          0.06          2.75         1.57 o                         
  -1   2  12         25.31         25.46         3.90 o                         
   0   2  12         11.22         12.14         2.75 o                         
   1   2  12          0.73          0.31         1.25 o                         
   2   2  12          1.50          0.35         1.36 o                         
   3   2  12          5.79          6.08         1.07 o                         
   4   2  12          1.39         -0.29         0.91 o                         
   5   2  12          0.38          1.58         1.03 o                         
   6   2  12         18.02         23.47         3.14 o                         
   7   2  12          0.29         -0.03         0.79 o                         
   8   2  12          2.48          6.85         2.14 o                         
  -2   3  12          1.21          0.19         1.31 o                         
  -1   3  12          2.82          2.43         1.43 o                         
   0   3  12          2.63          8.81         2.31 o                         
   1   3  12          2.98          7.57         2.36 o                         
   2   3  12          7.39          4.78         1.85 o                         
   3   3  12          0.68         13.05         1.38 o                         
   4   3  12         11.39          7.00         0.97 o                         
   5   3  12          0.74          1.43         1.10 o                         
   6   3  12          0.87          4.79         1.63 o                         
   7   3  12         30.23         21.83         3.21 o                         
   8   3  12          6.74          7.31         2.14 o                         
  -2   4  12          0.04         -1.02         1.55 o                         
  -1   4  12         10.26          8.50         2.40 o                         
   0   4  12          4.78          5.45         2.01 o                         
   1   4  12          0.00         -1.50         1.50 o                         
   2   4  12          0.09          0.13         1.02 o                         
   3   4  12         31.84         24.97         3.76 o                         
   4   4  12          1.47          4.80         0.78 o                         
   5   4  12         16.14         16.79         1.74 o                         
   6   4  12         65.17         77.43         4.00 o                         
   7   4  12         35.50         43.07         3.20 o                         
   8   4  12         17.91         12.51         2.59 o                         
  -1   5  12          2.15          3.06         1.79 o                         
   0   5  12          0.38          1.81         1.37 o                         
   1   5  12          0.06         -1.40         1.40 o                         
   2   5  12          5.19          5.17         1.79 o                         
   3   5  12          4.61          6.37         2.06 o                         
   4   5  12          6.50          7.34         2.35 o                         
   5   5  12          0.69         -0.63         1.61 o                         
   6   5  12          4.90          7.17         2.59 o                         
   7   5  12          9.50         13.16         2.05 o                         
   8   5  12          2.03          3.23         1.83 o                         
   9   5  12          7.61          6.82         2.36 o                         
  -1   6  12          0.10         -1.11         1.31 o                         
   0   6  12          4.21          7.02         2.11 o                         
   1   6  12          4.72          2.13         1.49 o                         
   2   6  12          1.58          2.21         1.29 o                         
   3   6  12          0.59          2.61         1.56 o                         
   4   6  12          5.10          1.74         1.33 o                         
   5   6  12          0.02         -0.29         0.69 o                         
   6   6  12          2.55         13.10         2.34 o                         
   7   6  12          0.00          0.18         0.94 o                         
   8   6  12          1.02          1.99         1.49 o                         
   0   7  12          1.00          0.35         0.97 o                         
   1   7  12         12.93         11.58         2.53 o                         
   2   7  12          0.06          0.68         1.19 o                         
   3   7  12          1.55          2.64         1.31 o                         
   4   7  12          5.32          5.08         1.91 o                         
   5   7  12          1.37          2.65         1.76 o                         
   6   7  12         14.79         10.26         1.98 o                         
   7   7  12          0.67          0.88         0.95 o                         
   8   7  12          0.05         -1.60         1.60 o                         
   1   8  12          0.13         -0.40         1.04 o                         
   2   8  12          0.22          2.15         1.29 o                         
   3   8  12          5.64          5.84         1.96 o                         
   4   8  12          0.49         -0.32         0.87 o                         
   7   8  12         12.25          9.26         2.13 o                         
   8   8  12          1.18          2.21         1.38 o                         
   1   9  12          0.15         -0.59         1.40 o                         
   2   9  12          0.24          3.19         1.54 o                         
  -1  -7  13          1.47          0.96         0.97 o                         
   0  -7  13          2.52          0.55         0.86 o                         
   1  -7  13          0.98          2.18         1.39 o                         
   2  -7  13          0.63          2.21         1.21 o                         
  -1  -6  13         15.12         14.73         2.36 o                         
   0  -6  13          0.00          1.11         0.82 o                         
   1  -6  13          8.72          7.30         2.01 o                         
   2  -6  13         16.79         20.23         3.05 o                         
   3  -6  13          7.70          6.40         1.85 o                         
  -1  -5  13          3.78          4.57         1.22 o                         
   0  -5  13          6.81          7.56         1.77 o                         
   1  -5  13          2.01          3.40         1.36 o                         
   2  -5  13          3.62          5.49         1.59 o                         
   3  -5  13          0.26          2.99         1.36 o                         
   4  -5  13          2.58          0.52         1.17 o                         
  -1  -4  13          0.03          0.78         1.37 o                         
   0  -4  13         13.87         13.05         1.75 o                         
   1  -4  13         17.96         17.58         2.48 o                         
   2  -4  13          5.54          7.39         1.68 o                         
   3  -4  13          9.13          7.17         1.87 o                         
   4  -4  13          3.73          5.13         1.55 o                         
   5  -4  13         16.59         17.98         2.98 o                         
  -2  -3  13          0.10          0.72         1.46 o                         
  -1  -3  13          1.32         -0.54         1.65 o                         
   0  -3  13          0.46         -0.67         1.11 o                         
   1  -3  13          0.44          0.06         1.23 o                         
   2  -3  13          0.62          0.36         0.84 o                         
   3  -3  13         11.84         13.22         2.22 o                         
   4  -3  13          3.80          4.26         1.45 o                         
   5  -3  13          0.01          2.41         1.46 o                         
   6  -3  13          8.58          8.53         2.21 o                         
  -2  -2  13          3.14          2.52         2.11 o                         
  -1  -2  13         11.67         12.05         3.09 o                         
   0  -2  13          7.51         10.07         3.22 o                         
   1  -2  13          8.85         10.15         1.42 o                         
   2  -2  13          1.47         -0.78         0.78 o                         
   3  -2  13          0.43          1.50         1.04 o                         
   4  -2  13          0.43          0.27         0.80 o                         
   5  -2  13          6.39          5.27         1.63 o                         
   6  -2  13          2.14          2.71         1.45 o                         
   7  -2  13          5.76          5.83         2.07 o                         
  -2  -1  13          3.98          4.97         2.27 o                         
  -1  -1  13          3.82          1.36         1.86 o                         
   0  -1  13          3.72          3.88         1.85 o                         
   1  -1  13         13.60         15.84         1.72 o                         
   2  -1  13          0.04          0.00         0.55 o                         
   3  -1  13         19.61         16.65         2.31 o                         
   4  -1  13          0.82          2.77         1.29 o                         
   5  -1  13         18.14         15.45         2.64 o                         
   6  -1  13          1.69          1.76         1.20 o                         
   7  -1  13          0.57         -0.96         1.31 o                         
  -1   0  13          4.47          4.18         1.95 o                         
   0   0  13          0.01          5.73         2.33 o                         
   1   0  13          0.30         -0.72         1.44 o                         
   2   0  13          1.49          0.14         1.72 o                         
   3   0  13         11.91          9.98         1.52 o                         
   4   0  13          3.84          2.84         1.17 o                         
   5   0  13         21.86         20.43         2.88 o                         
   6   0  13          1.32         -0.84         1.10 o                         
   7   0  13          2.01          2.77         1.49 o                         
  -1   1  13          6.97          7.66         2.53 o                         
   0   1  13         12.67         15.81         3.26 o                         
   1   1  13         34.77         42.55         5.32 o                         
   2   1  13          7.09          9.98         1.34 o                         
   3   1  13          0.47          0.37         0.93 o                         
   4   1  13          0.00         -0.25         0.68 o                         
   5   1  13          4.81          4.52         1.40 o                         
   6   1  13         10.10         16.65         2.75 o                         
   7   1  13          3.47          3.53         1.51 o                         
   8   1  13          0.26          0.88         0.95 o                         
  -1   2  13          6.30          8.89         2.53 o                         
   0   2  13          0.48          2.06         1.47 o                         
   1   2  13          7.35          3.27         1.62 o                         
   2   2  13          3.08          4.72         2.08 o                         
   3   2  13          0.02         -1.07         1.23 o                         
   4   2  13          0.30          0.44         0.58 o                         
   5   2  13          0.77         -1.08         1.08 o                         
   6   2  13          8.88          5.58         1.57 o                         
   7   2  13         11.26         10.17         2.28 o                         
   8   2  13          3.97          3.72         1.58 o                         
  -1   3  13         12.14         11.60         2.99 o                         
   0   3  13         11.21         11.32         2.74 o                         
   1   3  13          0.19          1.07         1.28 o                         
   2   3  13          3.98         10.77         2.91 o                         
   3   3  13          0.12         -2.02         2.02 o                         
   4   3  13          2.41          1.52         0.84 o                         
   5   3  13         13.25         23.42         2.12 o                         
   6   3  13          1.11          1.42         1.07 o                         
   7   3  13         15.43         11.19         2.36 o                         
   8   3  13          1.90          0.36         1.20 o                         
   0   4  13          0.00          2.87         1.98 o                         
   1   4  13          0.04          1.30         1.49 o                         
   2   4  13          0.02          1.10         1.11 o                         
   3   4  13          4.65          7.49         2.37 o                         
   4   4  13          0.03          0.39         1.24 o                         
   5   4  13         24.08         24.04         3.00 o                         
   6   4  13          2.46          3.44         1.01 o                         
   7   4  13          0.55         -1.51         1.51 o                         
   8   4  13         18.05         14.04         3.02 o                         
   0   5  13          0.65         -0.82         1.31 o                         
   1   5  13          0.59          1.57         1.26 o                         
   2   5  13          1.23          0.66         1.06 o                         
   3   5  13          3.48          2.64         1.56 o                         
   4   5  13          1.45          1.05         1.30 o                         
   5   5  13         13.96         17.69         3.53 o                         
   7   5  13          8.35          7.44         1.32 o                         
   8   5  13          9.89         11.98         1.87 o                         
   1   6  13          0.56         -0.83         1.29 o                         
   2   6  13          6.74          6.88         2.32 o                         
   3   6  13          0.03          1.37         1.40 o                         
   4   6  13         10.05         11.69         2.88 o                         
   5   6  13          0.26          1.59         1.32 o                         
   8   6  13          4.09          6.59         2.14 o                         
   1   7  13          2.02         -1.22         1.22 o                         
   2   7  13          4.77          3.35         1.74 o                         
   3   7  13          1.26          1.19         1.22 o                         
   4   7  13          0.30          0.54         1.14 o                         
   5   7  13          8.71          8.82         2.49 o                         
   2   8  13          1.06          2.17         1.58 o                         
   3   8  13          5.97          6.23         2.17 o                         
   1  -6  14          2.08         -0.01         0.76 o                         
   2  -6  14          0.40          1.47         1.13 o                         
   1  -5  14         20.46         23.15         3.09 o                         
   2  -5  14         10.66         14.24         2.56 o                         
   3  -5  14          0.52          0.18         0.82 o                         
   1  -4  14          2.17          2.89         1.34 o                         
   2  -4  14          1.74          0.92         1.10 o                         
   3  -4  14          0.00         -0.59         0.85 o                         
   4  -4  14          0.04          0.76         1.04 o                         
   2  -3  14          1.92         -0.10         0.92 o                         
   3  -3  14          0.51          0.78         0.98 o                         
   4  -3  14          0.14         -0.20         0.95 o                         
   5  -3  14          1.45          1.47         0.93 o                         
   1  -2  14          0.72         -1.19         1.84 o                         
   2  -2  14          3.26          1.67         1.47 o                         
   3  -2  14          1.10          3.31         1.37 o                         
   4  -2  14          0.48          0.89         1.00 o                         
   5  -2  14          0.31          0.36         0.82 o                         
   6  -2  14          1.83          1.11         1.20 o                         
   1  -1  14         20.87         19.55         4.00 o                         
   2  -1  14          0.30          6.89         2.90 o                         
   3  -1  14          4.11          2.71         1.10 o                         
   4  -1  14          0.01          0.71         0.88 o                         
   5  -1  14          6.59          8.70         2.11 o                         
   6  -1  14          8.92          5.51         1.99 o                         
   1   0  14          1.31         -2.10         2.10 o                         
   2   0  14          0.51          0.19         1.49 o                         
   3   0  14         13.18         15.76         1.91 o                         
   4   0  14          5.96          7.34         1.69 o                         
   5   0  14          6.20          6.56         1.83 o                         
   6   0  14          5.84          9.64         2.18 o                         
   7   0  14          4.85          4.30         1.72 o                         
   1   1  14          0.01         -1.87         1.87 o                         
   2   1  14          3.32         -0.41         1.62 o                         
   3   1  14          0.17         -0.40         1.21 o                         
   4   1  14          1.74          2.37         1.12 o                         
   5   1  14          2.61          3.09         1.31 o                         
   6   1  14          8.14          9.73         2.23 o                         
   7   1  14          0.48         -0.93         1.12 o                         
   1   2  14         18.18         20.54         4.01 o                         
   2   2  14          2.07          2.28         2.40 o                         
   3   2  14          8.72         10.91         2.89 o                         
   4   2  14          4.20          6.94         2.57 o                         
   5   2  14          3.91          1.66         0.90 o                         
   6   2  14          2.78          3.01         1.26 o                         
   7   2  14          1.97          1.71         1.28 o                         
   1   3  14          2.99          7.22         2.76 o                         
   2   3  14          6.34          6.15         2.13 o                         
   3   3  14          1.19          1.79         1.93 o                         
   4   3  14          9.92         15.67         3.67 o                         
   5   3  14          3.23          3.76         1.27 o                         
   6   3  14         14.31         20.60         3.04 o                         
   7   3  14          0.10         -1.11         1.11 o                         
   2   4  14          0.02          2.75         1.55 o                         
   3   4  14          4.65         -2.21         2.21 o                         
   4   4  14         34.74         43.65         5.72 o                         
   6   4  14          2.01          2.79         1.20 o                         
   7   4  14          0.53          2.66         1.38 o                         
   8   4  14          0.44         -0.74         0.91 o                         
   2   5  14          2.26          0.80         1.21 o                         
   3   5  14          4.32          3.10         1.42 o                         
   4   5  14          4.23          2.20         1.54 o                         
   3   6  14          2.13          1.44         1.42 o                         
   4   6  14          5.02          2.38         1.73 o                         
   5   6  14          0.02          2.80         1.80 o                         
   3   7  14          2.91          4.80         2.07 o                         
   4   7  14          0.42         -1.76         1.76 o                         
   3  -4  15          0.08         -1.26         1.26 o                         
   4  -4  15          0.00         -1.21         1.21 o                         
   3  -3  15          0.14         -1.12         1.13 o                         
   4  -3  15          0.41         -1.25         1.25 o                         
   4  -2  15          0.10         -0.45         0.69 o                         
   5  -2  15         15.23         14.54         2.72 o                         
   4  -1  15          0.18          2.53         1.10 o                         
   5  -1  15          1.62          1.04         0.97 o                         
   6  -1  15          1.25         -0.92         1.16 o                         
   5   0  15          0.03          0.06         0.93 o                         
   6   0  15          4.51          6.50         1.89 o                         
   6   1  15          2.31          2.81         1.36 o                         
   7   1  15          0.91          1.88         1.19 o                         
   7   2  15          4.31          2.15         1.46 o                         
                                                                                
